# Supplementary material for: Applications of artificial intelligence and urban innovation performance: A quasi-natural experiment based on the pilot zones for the innovative application of artificial intelligence
Source: PLoS One. 2025 Aug 12;20(8):e0329729. doi: 10.1371/journal.pone.0329729 (PMC12342255; doi:10.1371/journal.pone.0329729)
Supplement: S2 File — (XLSX) [file pone.0329729.s002.xlsx]

## Sheet: Sheet1
year	id	City	Province	East-Central-West Region	Innovation Index	treat	post	Artificial Intelligence	treatmenttime	Stock of AI Enterprises	AI Development Level	Annual PC Search Index	Annual Mobile Search Index	Robot Installation Density	Number of Patent Authorizations (items)	Number of Invention Patent Authorizations (items)	Number of Patent Applications (items)	Fiscal Decentralization Degree	Per Capita GDP (Yuan)	Population Density	Degree of Openness to the Outside World	otal Postal Business Volume(10,000 Yuan)	Total Telecommunications Business Volume(10,000 Yuan)	Per Capita GDP(10,000 Yuan)	Total Postal Business Volume(100 Million Yuan)	Total Telecommunications Business Volume(100 Million Yuan)	Number of Patent Applications (10,000 items)	Year-End Local Telephone Subscribers (10,000 households)	Year-End Mobile Telephone Subscribers (10,000 households)	Smart City Pilot	Smart City Pilot Start Time	Smart Construction City Pilot	Smart Construction City Pilot Start Time	Scientific Expenditure (10,000 Yuan)	R&D Personnel (persons)	Year-End Local Telephone Subscribers (10,000 households)	pre4	pre5	pre6	East-Central-West Region	Yangtze River Economic Belt	Hu Huanyong Line	Hu*	Urban Scale Classification (1=Megacity, 2=Specialized City, 3=Large City, 4=Small-Medium City)	Urban Innovation Quality	Urban Innovation Quantity
2012	110000	北京市	北京市	1	420.609	1	0	0	2021	5019	8.52118	180.814	0	3.23282	24208	41656	59508	0.8995	93078	7.14379	1.3543	584535	4880146	9.3078	58.4535	488.015	5.9508	883	3168	1	2012	0	2022	1999444	230038	883	2017	2016	2015	1	0	东南侧	1	1	20.0462	11.6497
2013	110000	北京市	北京市	1	532.056	1	0	0	2021	5808	8.66716	167.97	58.1589	4.68274	40756	42543	84792	0.877195	101023	7.16616	1.26291	584585	5940104	10.1023	58.4585	594.01	8.4792	868	3374	1	2012	0	2022	2346742	263487	868	2017	2016	2015	1	0	东南侧	1	1	20.0202	19.1793
2014	110000	北京市	北京市	1	654.783	1	0	0	2021	7337	8.90082	205.778	170.71	7.20583	57304	43430	110076	0.890045	107472	7.18758	1.11306	637602	6873707	10.7472	63.7602	687.371	11.0076	831	4076	1	2012	0	2022	2827117	296936	831	2017	2016	2015	1	0	东南侧	1	1	20.0046	26.3952
2015	110000	北京市	北京市	1	834.686	1	0	0	2021	9215	9.1287	204.986	185.433	10.2202	73852	44317	135360	0.823302	114662	7.19538	0.800177	678365	9233637	11.4662	67.8365	923.364	13.536	785	4052	1	2012	0	2022	2877956	330384	785	2017	2016	2015	1	0	东南侧	1	1	20.2546	33.7532
2016	110000	北京市	北京市	1	1063.73	1	0	0	2021	11535	9.35323	302.279	262.041	14.0324	90400	45204	160644	0.79312	124516	7.19857	0.689768	721895	13964015	12.4516	72.1895	1396.4	16.0644	694	3869	1	2012	0	2022	2857785	363832	694	2017	2016	2015	1	0	东南侧	1	1	20.5941	41.1845
2017	110000	北京市	北京市	1	1336.49	1	0	0	2021	14126	9.55584	672.899	536.926	20.2791	106948	46091	185928	0.796362	137596	7.19842	0.733658	830179	8755281	13.7596	83.0179	875.528	18.5928	603	3752	1	2012	0	2022	3617191	397281	603	2017	2016	2015	1	0	东南侧	1	1	21.0077	48.7457
2018	110000	北京市	北京市	1	1613.13	1	0	0	2021	16927	9.73672	591.268	508.34	26.093	123496	46978	211212	0.774811	153095	7.19751	0.821074	3835505	6193326	15.3095	383.551	619.333	21.1212	512	4009	1	2012	0	2022	4258712	430730	512	2017	2016	2015	1	0	东南侧	1	1	21.4316	56.3394
2019	110000	北京市	北京市	1	1963.18	1	0	0	2021	20774	9.94151	392.773	411.047	31.2212	131716	53127	226113	0.785219	164220	7.19635	0.810361	3982057	6196743	16.422	398.206	619.674	22.6113	421	4020	1	2012	0	2022	4334165	464178	421	2017	2016	2015	1	0	东南侧	1	1	24.2589	60.1443
2020	110000	北京市	北京市	1	2383.56	1	0	0	2021	25627	10.1514	303.519	357.219	35.8409	162824	63266	241014	0.770623	164889	7.19565	0.643053	3912498	6511915	16.4889	391.25	651.192	24.1014	330	3996	1	2012	0	2022	4109628	497626	330	2017	2016	2015	1	0	东南侧	1	1	28.9018	74.3828
2021	110000	北京市	北京市	1	2907.85	1	1	1	2021	33724	10.426	252.874	263.822	40.4605	198778	79210	255915	0.823346	183980	7.19541	0.755865	3842939	6827087	18.398	384.294	682.709	25.5915	239	3972	1	2012	0	2022	4494463	531075	239	2017	2016	2015	1	0	东南侧	1	1	36.1855	90.8077
2022	110000	北京市	北京市	1	3432.14	1	1	1	2021	63317	11.0559	248.452	223.578	45.0802	202722	88127	270816	0.765061	190313	7.19301	0.875864	3649487	7332630	19.0313	364.949	733.263	27.0816	148	3927	1	2012	1	2022	4887041	564524	148	2017	2016	2015	1	0	东南侧	1	1	40.3456	92.8087
2023	110000	北京市	北京市	1	3956.43	1	1	1	2021	101999	11.5327	318.89	342.008																	1	2012	1	2022				2017	2016	2015	1	0	东南侧	1	1
2012	120000	天津市	天津市	1	58.416	1	0	0	2021	993	6.90174	91.7131	0	6.92423	0	6934	26786	0.821207	94569.7	7.06627	0.557699	268683	1598740	9.45697	26.8683	159.874	2.6786	354	1303	1	2012	0	2022	764529	190413	354	2017	2016	2015	1	0	东南侧	1	1	5.03193	0
2013	120000	天津市	天津市	1	70.9	1	0	0	2021	1214	7.1025	99.1425	33.6575	10.0255	0	6716	38828	0.815576	101615	7.07596	0.54298	306302	1653735	10.1615	30.6302	165.374	3.8828	353	1323	1	2012	0	2022	928087	185458	353	2017	2016	2015	1	0	东南侧	1	1	4.76312	0
2014	120000	天津市	天津市	1	85.889	1	0	0	2021	1612	7.38585	99.4685	103.101	15.4345	2660	6498	50870	0.828631	106821	7.08935	0.515309	360800	134868	10.6821	36.08	13.4868	5.087	361	1352	1	2012	0	2022	1089967	180503	361	2017	2016	2015	1	0	东南侧	1	1	4.54724	1.86144
2015	120000	天津市	天津市	1	107.281	1	0	0	2021	2149	7.67322	80.5096	93.263	21.8865	15665	6280	62912	0.82513	109634	7.09632	0.422598	600467	2617627	10.9634	60.0467	261.763	6.2912	344	1406	1	2012	0	2022	1208200	175548	344	2017	2016	2015	1	0	东南侧	1	1	4.36414	10.886
2016	120000	天津市	天津市	1	133.033	1	0	0	2021	2811	7.94165	88.7896	105.008	30.0379	28670	6062	74954	0.736194	114747	7.0991	0.379862	827049	3980178	11.4747	82.7049	398.018	7.4954	311	1500	1	2012	0	2022	1251740	170593	311	2017	2016	2015	1	0	东南侧	1	1	4.20097	19.8683
2017	120000	天津市	天津市	1	164.276	1	0	0	2021	3730	8.22443	123.822	151.625	43.4028	41675	5844	86996	0.704113	118944	7.07596	0.412247	1061300	3006800	11.8944	106.13	300.68	8.6996	278	1580	1	2012	0	2022	1159606	165638	278	2017	2016	2015	1	0	东南侧	1	1	4.14468	29.5567
2018	120000	天津市	天津市	1	193.007	1	0	0	2021	4917	8.50066	119.532	175.367	55.7821	54680	5626	99038	0.678424	120711	7.06989	0.429408	1047098	1534626	12.0711	104.71	153.463	9.9038	245	1680	1	2012	0	2022	1057097	160683	245	2017	2016	2015	1	0	东南侧	1	1	4.06797	39.5372
2019	120000	天津市	天津市	1	223.368	1	0	0	2021	6540	8.78585	96.5781	161.455	66.7184	57799	5025	96045	0.686933	90371	7.05389	0.520837	1159100	1419332	9.0371	115.91	141.933	9.6045	212	1705	1	2012	0	2022	1099548	143888	212	2017	2016	2015	1	0	东南侧	1	1	3.62816	41.7321
2020	120000	天津市	天津市	1	258.305	1	0	0	2021	12697	9.4492	90.9508	157.145	76.5908	75434	5262	93052	0.61025	101614	7.03818	0.521215	1397700	1476166	10.1614	139.77	147.617	9.3052	179	1725	1	2012	0	2022	1181712	127093	179	2017	2016	2015	1	0	东南侧	1	1	3.7938	54.3864
2021	120000	天津市	天津市	1	300.706	1	1	1	2021	19574	9.88201	87.3123	121.263	86.4632	97910	7376	90059	0.679152	113732	7.01118	0.545868	1636300	1533000	11.3732	163.63	153.3	9.0059	146	1745	1	2012	0	2022	1039691	110298	146	2017	2016	2015	1	0	东南侧	1	1	5.37218	71.311
2022	120000	天津市	天津市	1	343.107	1	1	1	2021	26723	10.1933	83.4658	126.827	96.3356	71545	11745	87066	0.676484	119235	6.98728	0.517954	1629461	1639800	11.9235	162.946	163.98	8.7066	113	1810	1	2012	1	2022	621605	93503	113	2017	2016	2015	1	0	东南侧	1	1	8.61702	52.4908
2023	120000	天津市	天津市	1	385.508	1	1	1	2021	35527	10.4781	95.4192	140.723																	1	2012	1	2022				2017	2016	2015	1	0	东南侧	1	1
2012	130100	石家庄市	河北省	1	10.32	0	0	0	0	170	5.14166	66.9536	0	5.58273	0	671	0	0.586685	43552	6.48517	0.181642	140404	837647	4.3552	14.0404	83.7647	0	181	895	1	2012	0	0	75058	74378.5	181	0	0	0	1	0	东南侧	1	3	0.646062	0
2013	130100	石家庄市	河北省	1	13.364	0	0	0	0	214	5.37064	62.2904	34.3973	8.08664	0	807	0	0.602594	48491	6.49607	0.178255	187727	869830	4.8491	18.7727	86.983	0	162	979	1	2012	0	0	80065	69810	162	0	0	0	1	0	东南侧	1	3	0.768586	0
2014	130100	石家庄市	河北省	1	16.462	0	0	0	0	294	5.68698	62.9753	76.9781	12.4445	0	943	0	0.606323	48970	6.69684	0.169929	218261	856924	4.897	21.8261	85.6924	0	151	1038	1	2012	0	0	72908	65241.5	151	0	0	0	1	0	东南侧	1	3	0.888265	0
2015	130100	石家庄市	河北省	1	20.966	0	0	0	0	376	5.93225	59.463	72.8329	17.6551	0	1079	316	0.54962	51043	6.7089	0.138969	271942	835497	5.1043	27.1942	83.5497	0.0316	142	1071	1	2012	0	0	90482	60673	142	0	0	0	1	0	东南侧	1	3	1.00826	0
2016	130100	石家庄市	河北省	1	26.543	0	0	0	0	507	6.23048	61.918	78.429	24.2472	3552	1215	6641	0.55048	55177	6.71663	0.129173	286392	867303	5.5177	28.6392	86.7303	0.6641	144	1170	1	2012	0	0	122300	56104.5	144	0	0	0	1	0	东南侧	1	3	1.12661	3.29359
2017	130100	石家庄市	河北省	1	33.61	0	0	0	0	646	6.47235	83.9479	117.51	35.0467	7501	1351	12966	0.571306	57024	6.65134	0.139582	509215	869762	5.7024	50.9215	86.9762	1.2966	146	1265	1	2012	0	0	100610	51536	146	0	0	0	1	0	东南侧	1	3	1.24174	6.89436
2018	130100	石家庄市	河北省	1	41.56	0	0	0	0	807	6.69456	91.6493	125.008	45.1192	11450	1487	19291	0.524073	55723	6.5382	0.170341	693936	873512	5.5723	69.3936	87.3512	1.9291	148	1376	1	2012	0	0	118720	46967.5	148	0	0	0	1	0	东南侧	1	3	1.35779	10.4551
2019	130100	石家庄市	河北省	1	49.583	0	0	0	0	1022	6.93049	70.5205	120.06	54.0047	13847	1326	23413	0.541311	52859	6.54544	0.202888	894943	810957	5.2859	89.4943	81.0957	2.3413	150	1403	1	2012	0	0	123373	42399	150	0	0	0	1	0	东南侧	1	3	1.20205	12.5526
2020	130100	石家庄市	河北省	1	60.259	0	0	0	0	1290	7.16317	72.9344	119.128	62.0085	20498	1702	27535	0.553474	52961	6.56419	0.225961	1037792	877682	5.2961	103.779	87.7682	2.7535	152	1415.5	1	2012	0	0	152812	37830.5	152	0	0	0	1	0	东南侧	1	3	1.51423	18.2367
2021	130100	石家庄市	河北省	1	74.99	0	0	0	0	1650	7.40914	68.3479	115.762	70.0123	26780	2405	31657	0.591075	57830	6.56105	0.228214	1180641	944407	5.783	118.064	94.4407	3.1657	154	1428	1	2012	0	0	153639	33262	154	0	0	0	1	0	东南侧	1	3	2.14642	23.9007
2022	130100	石家庄市	河北省	1	89.721	0	0	0	0	2590	7.8598	68.4795	121.159	78.0161	25339	3547	35779	0.553539	63319	6.56272	0.173942	1116619	1029130	6.3319	111.662	102.913	3.5779	156	1450	1	2012	0	0	214508	28693.5	156	0	0	0	1	0	东南侧	1	3	3.16033	22.5767
2023	130100	石家庄市	河北省	1	104.452	0	0	0	0	4952	8.50775	80.6466	139.126																	1	2012	0	0				0	0	0	1	0	东南侧	1	3
2012	130200	唐山市	河北省	1	3.863	0	0	0	0	90	4.51086	62.1339	0	5.62929	0	225	0	0.614083	76643	6.34426	0.112887	60608	597244	7.6643	6.0608	59.7244	0	164	848	0	2014	0	0	105895	0	164	0	0	0	1	0	东南侧	1	3	0.293408	0
2013	130200	唐山市	河北省	1	4.94	0	0	0	0	104	4.65396	51.7753	14.4356	8.15286	0	308	0	0.640444	82831	6.32956	0.128193	71095	631975	8.2831	7.1095	63.1975	0	152	805	0	2014	0	0	90477	3815	152	0	0	0	1	0	东南侧	1	3	0.399585	0
2014	130200	唐山市	河北省	1	6.147	0	0	0	0	137	4.92725	43.0384	39.9068	12.5521	0	391	0	0.61707	80450	6.35718	0.165358	95369	592559	8.045	9.5369	59.2559	0	148	734	1	2014	0	0	81583	8459.5	148	0	0	0	1	0	东南侧	1	3	0.503334	0
2015	130200	唐山市	河北省	1	8.104	0	0	0	0	171	5.14749	36.6767	51.8521	17.8179	415	474	1318	0.565594	78398	6.36142	0.141224	96897	529455	7.8398	9.6897	52.9455	0.1318	126	891	1	2014	0	0	64203	13104	126	0	0	0	1	0	东南侧	1	3	0.607599	0.531969
2016	130200	唐山市	河北省	1	10.48	0	0	0	0	216	5.3799	39.2596	61.0082	24.4788	2046	557	4015	0.552603	81239	6.36684	0.11108	120400	546578	8.1239	12.04	54.6578	0.4015	100	955	1	2014	0	0	85842	17748.5	100	0	0	0	1	0	东南侧	1	3	0.710133	2.6085
2017	130200	唐山市	河北省	1	13.632	0	0	0	0	270	5.60212	55.7397	82.0877	35.361	3677	640	6712	0.573996	82972	6.32114	0.103168	153937	551276	8.2972	15.3937	55.1276	0.6712	74	954	1	2014	0	0	71110	22393	74	0	0	0	1	0	东南侧	1	3	0.810434	4.6562
2018	130200	唐山市	河北省	1	17.035	0	0	0	0	341	5.83481	54.9836	99.1863	45.5535	5308	723	9409	0.577127	87855	6.32606	0.0952535	195342	532489	8.7855	19.5342	53.2489	0.9409	48	1002	1	2014	0	0	89057	27037.5	48	0	0	0	1	0	东南侧	1	3	0.911038	6.68851
2019	130200	唐山市	河北省	1	21.523	0	0	0	0	463	6.13988	47.1534	97.8685	54.5421	7102	823	12017	0.583503	86667	6.32959	0.110388	219700	523089	8.6667	21.97	52.3089	1.2017	22	974	1	2014	0	0	98211	31682	22	0	0	0	1	0	东南侧	1	3	1.0334	8.91763
2020	130200	唐山市	河北省	1	25.54	0	0	0	0	593	6.38688	56.2623	97.4481	62.6344	11357	785	14625	0.547475	93470	6.29847	0.141605	260106	545125	9.347	26.0107	54.5125	1.4625	0	970.5	1	2014	0	0	123386	36326.5	0	0	0	0	1	0	东南侧	1	3	1.01684	14.7111
2021	130200	唐山市	河北省	1	31.706	0	0	0	0	768	6.64509	51.5863	77.926	70.7268	13873	1084	17233	0.599813	106783	6.29549	0.17263	300513	567161	10.6783	30.0513	56.7161	1.7233	0	967	1	2014	0	0	134692	40971	0	0	0	0	1	0	东南侧	1	3	1.40834	18.0239
2022	130200	唐山市	河北省	1	37.872	0	0	0	0	1211	7.10003	52.074	76.3452	78.8191	12798	1548	19841	0.579204	115571	6.29665	0.172997	282888	604611	11.5571	28.2888	60.4611	1.9841	0	970	1	2014	0	0	105424	45615.5	0	0	0	0	1	0	东南侧	1	3	2.00882	16.6078
2023	130200	唐山市	河北省	1	44.038	0	0	0	0	2150	7.67369	56.9452	78.1178																	1	2014	0	0				0	0	0	1	0	东南侧	1	3
2012	130300	秦皇岛市	河北省	1	3.16	0	0	0	0	26	3.29584	54.7541	0	5.29979	3706	273	1808	0.543382	37804	5.95916	0.244438	20263	258384	3.7804	2.0263	25.8384	0.1808	74	293	1	2012	0	0	11971	30310	74	0	0	0	1	0	东南侧	1	3	0.903495	12.265
2013	130300	秦皇岛市	河北省	1	3.826	0	0	0	0	27	3.3322	51.4822	11.2877	7.67715	3569	327	2413	0.546649	39889	5.96694	0.231724	26687	279198	3.9889	2.6687	27.9198	0.2413	71	343	1	2012	0	0	13887	26184	71	0	0	0	1	0	东南侧	1	3	1.07382	11.7201
2014	130300	秦皇岛市	河北省	1	4.92	0	0	0	0	32	3.49651	53.1041	25.3863	11.8163	3432	381	3018	0.536219	39282	5.97326	0.220779	39502	266378	3.9282	3.9502	26.6378	0.3018	65	326	1	2012	0	0	18960	22058	65	0	0	0	1	0	东南侧	1	3	1.24327	11.1992
2015	130300	秦皇岛市	河北省	1	7.022	0	0	0	0	41	3.73767	37.5726	25.0466	16.7683	3295	435	3623	0.500935	40746	5.97609	0.229323	27291	239557	4.0746	2.7291	23.9557	0.3623	42	344	1	2012	0	0	9195	17932	42	0	0	0	1	0	东南侧	1	3	1.41546	10.7217
2016	130300	秦皇岛市	河北省	1	9.291	0	0	0	0	54	4.00733	42.8306	38.8743	23.0298	3158	489	4228	0.472402	73755	5.98303	0.214747	27289	243009	7.3755	2.7289	24.3009	0.4228	50	356	1	2012	0	0	29152	13806	50	0	0	0	1	0	东南侧	1	3	1.58017	10.2049
2017	130300	秦皇岛市	河北省	1	11.844	0	0	0	0	72	4.29046	53.811	68.4603	33.2834	3021	543	4833	0.451287	48356	5.98826	0.22541	71623	239792	4.8356	7.1623	23.9792	0.4833	58	401	1	2012	0	0	30410	9680	58	0	0	0	1	0	东南侧	1	3	1.74553	9.71133
2018	130300	秦皇岛市	河北省	1	13.81	0	0	0	0	88	4.48864	46.8767	67.4877	42.8569	2884	597	5438	0.458144	52380	5.99562	0.234209	85860	233104	5.238	8.586	23.3104	0.5438	66	413	1	2012	0	0	30638	5554	66	0	0	0	1	0	东南侧	1	3	1.90479	9.20171
2019	130300	秦皇岛市	河北省	1	17.233	0	0	0	0	115	4.75359	42.6055	62.7479	51.3107	3178	698	5725	0.453342	51334	5.9996	0.222532	94893	222656	5.1334	9.4893	22.2656	0.5725	74	407	1	2012	0	0	31044	9939	74	0	0	0	1	0	东南侧	1	3	2.21848	10.1008
2020	130300	秦皇岛市	河北省	1	22.31	0	0	0	0	141	4.95583	48.7541	64.724	58.9344	4386	1156	6012	0.465757	53822	5.99773	0.212991	109148	230579	5.3822	10.9149	23.0579	0.6012	82	396	1	2012	0	0	22078	14324	82	0	0	0	1	0	东南侧	1	3	3.68153	13.9682
2021	130300	秦皇岛市	河北省	1	28.825	0	0	0	0	183	5.21494	43.3342	57.1178	66.5581	5102	1187	6299	0.5539	58774	5.99604	0.21755	123404	238502	5.8774	12.3404	23.8502	0.6299	90	385	1	2012	0	0	28114	18709	90	0	0	0	1	0	东南侧	1	3	3.78713	16.278
2022	130300	秦皇岛市	河北省	1	35.34	0	0	0	0	358	5.88332	39.1781	54.126	74.1818	5095	1429	6586	0.54375	61277	5.98455	0.237342	108929	254401	6.1277	10.8929	25.4401	0.6586	98	388	1	2012	0	0	20585	23094	98	0	0	0	1	0	东南侧	1	3	4.6125	16.4456
2023	130300	秦皇岛市	河北省	1	41.855	0	0	0	0	787	6.6695	46.6795	57.7753																	1	2012	0	0				0	0	0	1	0	东南侧	1	3
2012	130400	邯郸市	河北省	1	3.026	0	0	0	0	19	2.99573	49.541	0	3.47035	0	550	0	0.486457	32650	6.646	0.0776986	44673	416976	3.265	4.4673	41.6976	0	96	621	1	2012	0	0	48570	14712	96	0	0	0	1	0	东南侧	1	3	0.592264	0
2013	130400	邯郸市	河北省	1	3.741	0	0	0	0	27	3.3322	43.2959	11.737	5.03306	0	509	0	0.470268	30800	6.65016	0.0729567	51548	457295	3.08	5.1548	45.7295	0	87	652	1	2012	0	0	54004	13730	87	0	0	0	1	0	东南侧	1	3	0.545839	0
2014	130400	邯郸市	河北省	1	4.587	0	0	0	0	45	3.82864	41.9562	41.1397	7.73993	0	468	0	0.452617	32943	6.65538	0.0712844	41105	455411	3.2943	4.1105	45.5411	0	81	717	1	2012	0	0	67640	12748	81	0	0	0	1	0	东南侧	1	3	0.499259	0
2015	130400	邯郸市	河北省	1	5.929	0	0	0	0	57	4.06044	29.2438	50.0137	10.9953	0	427	1614	0.369687	33450	6.66166	0.0587122	67481	435850	3.345	6.7481	43.585	0.1614	67	711	1	2012	0	0	41304	11766	67	0	0	0	1	0	东南侧	1	3	0.452666	0
2016	130400	邯郸市	河北省	1	6.832	0	0	0	0	84	4.44265	30.4727	55.6749	15.1178	960	386	3255	0.384662	35265	6.66798	0.0494182	86200	454865	3.5265	8.62	45.4865	0.3255	59	805	1	2012	0	0	44242	10784	59	0	0	0	1	0	东南侧	1	3	0.406624	1.01129
2017	130400	邯郸市	河北省	1	8.518	0	0	0	0	112	4.72739	51.2329	74.8055	21.8554	2435	345	4896	0.402399	35567	6.66991	0.0439411	105894	460398	3.5567	10.5894	46.0398	0.4896	51	867	1	2012	0	0	50523	9802	51	0	0	0	1	0	东南侧	1	3	0.362734	2.56017
2018	130400	邯郸市	河北省	1	9.976	0	0	0	0	149	5.01064	55.3233	80.5753	28.2392	3910	304	6537	0.388813	36289	6.67168	0.0445812	135840	441285	3.6289	13.584	44.1285	0.6537	43	958	1	2012	0	0	53089	8820	43	0	0	0	1	0	东南侧	1	3	0.31906	4.10369
2019	130400	邯郸市	河北省	1	11.636	0	0	0	0	213	5.36598	43.5096	81.8712	33.8629	4053	312	8200	0.375883	36546	6.67396	0.0538153	171221	444174	3.6546	17.1221	44.4174	0.82	35	986	1	2012	0	0	66530	17158	35	0	0	0	1	0	东南侧	1	3	0.326712	4.24411
2020	130400	邯郸市	河北省	1	13.837	0	0	0	0	311	5.743	50.6803	80.7186	38.9161	6758	316	9863	0.364679	38623	6.65922	0.0582137	269956	469380	3.8623	26.9956	46.938	0.9863	27	991.5	1	2012	0	0	69913	25496	27	0	0	0	1	0	东南侧	1	3	0.335813	7.18172
2021	130400	邯郸市	河北省	1	16.869	0	0	0	0	464	6.14204	45.4767	69.411	43.9693	8476	554	11526	0.418527	43817	6.65463	0.0679013	368691	494586	4.3817	36.8691	49.4586	1.1526	19	997	1	2012	0	0	72454	33834	19	0	0	0	1	0	东南侧	1	3	0.591444	9.04889
2022	130400	邯郸市	河北省	1	19.901	0	0	0	0	854	6.7511	49.5452	76.2986	49.0225	7941	871	13189	0.420098	46615	6.37458	0.0777436	377806	528584	4.6615	37.7806	52.8584	1.3189	11	1009	1	2012	0	0	97443	42172	11	0	0	0	1	0	东南侧	1	3	1.2304	11.2177
2023	130400	邯郸市	河北省	1	22.933	0	0	0	0	2032	7.61727	52.3342	74.2219																	1	2012	0	0				0	0	0	1	0	东南侧	1	3
2012	130500	邢台市	河北省	1	1.008	0	0	0	0	11	2.48491	40.2104	0	3.17313	0	45	0	0.342109	21361	6.3599	0.0721715	27442	319508	2.1361	2.7442	31.9508	0	93	404	0	0	0	0	11810	14603.5	93	0	0	0	1	0	东南侧	1	3	0.0625991	0
2013	130500	邢台市	河北省	1	1.225	0	0	0	0	14	2.70805	34.2356	10.8795	4.60295	0	71	0	0.346972	21030	6.36383	0.0706713	36895	351381	2.103	3.6895	35.1381	0	91	437	0	0	0	0	12837	13637	91	0	0	0	1	0	东南侧	1	3	0.0983802	0
2014	130500	邢台市	河北省	1	1.524	0	0	0	0	23	3.17805	37.2466	31.8849	7.0775	0	97	0	0.324842	22758	6.36927	0.0774312	22428	341323	2.2758	2.2428	34.1323	0	87	483	0	0	0	0	19207	12670.5	87	0	0	0	1	0	东南侧	1	3	0.133677	0
2015	130500	邢台市	河北省	1	2.01	0	0	0	0	25	3.2581	26.9123	38.3781	10.0623	0	123	1056	0.472358	24256	6.37451	0.0626153	24968	330448	2.4256	2.4968	33.0448	0.1056	79	539	0	0	0	0	13815	11704	79	0	0	0	1	0	东南侧	1	3	0.168623	0
2016	130500	邢台市	河北省	1	2.527	0	0	0	0	38	3.66356	26.9372	44.9235	13.8493	1053	149	2994	0.27231	27038	6.378	0.0603801	88425	350823	2.7038	8.8425	35.0823	0.2994	67	617	0	0	0	0	24504	10737.5	67	0	0	0	1	0	东南侧	1	3	0.203555	1.43854
2017	130500	邢台市	河北省	1	3.383	0	0	0	0	53	3.98898	46.6575	67.6658	20.0307	2828	175	4932	0.302821	28499	6.38232	0.0686876	117435	357353	2.8499	11.7435	35.7353	0.4932	55	625	0	0	0	0	24803	9771	55	0	0	0	1	0	东南侧	1	3	0.238043	3.84678
2018	130500	邢台市	河北省	1	4.401	0	0	0	0	83	4.43082	50.1918	69.9205	25.9368	4603	201	6870	0.301113	29210	6.38542	0.0754783	169156	376423	2.921	16.9156	37.6423	0.687	43	668	0	0	0	0	29004	8804.5	43	0	0	0	1	0	东南侧	1	3	0.272565	6.24186
2019	130500	邢台市	河北省	1	5.345	0	0	0	0	118	4.77912	38.4082	68.5918	31.1329	4664	185	8416	0.290377	28707	6.38823	0.0730078	238129	347858	2.8707	23.8129	34.7858	0.8416	31	668	0	0	0	0	30392	7838	31	0	0	0	1	0	东南侧	1	3	0.250162	6.30679
2020	130500	邢台市	河北省	1	6.749	0	0	0	0	193	5.26786	52.4672	70.3443	35.7915	7678	240	9962	0.287846	30909	6.3489	0.0771678	289522	365592	3.0909	28.9522	36.5592	0.9962	19	699.5	0	0	0	0	34355	6871.5	19	0	0	0	1	0	东南侧	1	3	0.337553	10.7989
2021	130500	邢台市	河北省	1	8.558	0	0	0	0	267	5.59099	40.8247	63.6247	40.4501	9721	312	11508	0.332834	34193	6.34579	0.0849261	340916	383326	3.4193	34.0916	38.3326	1.1508	7	731	0	0	0	0	34466	5905	7	0	0	0	1	0	东南侧	1	3	0.440187	13.7149
2022	130500	邢台市	河北省	1	10.367	0	0	0	0	454	6.1203	35.726	67.1342	45.1088	8676	475	13054	0.340982	36091	6.33696	0.0874014	356006	406148	3.6091	35.6006	40.6148	1.3054	0	742	0	0	0	0	56281	4938.5	0	0	0	0	1	0	东南侧	1	3	0.676099	12.3491
2023	130500	邢台市	河北省	1	12.176	0	0	0	0	1054	6.9613	38.7753	68.1425																	0	0	0	0				0	0	0	1	0	东南侧	1	3
2012	130600	保定市	河北省	1	4.99	0	0	0	0	55	4.02535	64.9317	0	4.70585	0	937	0	0.416946	24053	6.23768	0.141255	83294	652895	2.4053	8.3294	65.2895	0	173	790	0	0	0	2022	19048	42854.5	173	0	0	0	1	0	东南侧	1	3	0.825449	0
2013	130600	保定市	河北省	1	6.557	0	0	0	0	65	4.18965	60.1479	31.5205	6.82239	0	923	0	0.391602	24951	6.30305	0.110246	109450	714206	2.4951	10.945	71.4206	0	170	967	0	0	0	2022	24567	40596	170	0	0	0	1	0	东南侧	1	3	0.808493	0
2014	130600	保定市	河北省	1	8.122	0	0	0	0	91	4.52179	56.2767	59.0521	10.491	0	909	368	0.420614	26501	6.24982	0.107264	68911	695609	2.6501	6.8911	69.5609	0.0368	163	905	0	0	0	2022	22710	38337.5	163	0	0	0	1	0	东南侧	1	3	0.791116	0
2015	130600	保定市	河北省	1	11.64	0	0	0	0	122	4.81218	47.9671	61.8164	14.8885	314	895	3374	0.375547	29067	6.25523	0.0839748	177248	669914	2.9067	17.7248	66.9914	0.3374	140	946	0	0	0	2022	22274	36079	140	0	0	0	1	0	东南侧	1	3	0.774731	0.271805
2016	130600	保定市	河北省	1	16.279	0	0	0	0	165	5.11199	49.694	72.1339	20.4549	2910	881	6380	0.392285	29992	6.26231	0.073928	258725	707538	2.9992	25.8725	70.7538	0.638	127	1023	0	0	0	2022	37453	33820.5	127	0	0	0	1	0	东南侧	1	3	0.757231	2.50118
2017	130600	保定市	河北省	1	20.314	0	0	0	0	222	5.40717	64.8822	87.8603	29.5684	5506	867	9386	0.389371	29580	6.26712	0.0935536	338149	729698	2.958	33.8149	72.9698	0.9386	114	1079	0	0	0	2022	44738	31562	114	0	0	0	1	0	东南侧	1	3	0.741628	4.70981
2018	130600	保定市	河北省	1	24.462	0	0	0	0	402	5.99894	63.1452	89.8521	38.1252	8102	853	12392	0.272602	31057	6.04471	0.0906711	435780	766036	3.1057	43.578	76.6036	1.2392	101	1176	0	0	0	2022	43063	29303.5	101	0	0	0	1	0	东南侧	1	3	0.911393	8.65663
2019	130600	保定市	河北省	1	29.744	0	0	0	0	661	6.49527	58.463	87.4877	45.6641	8130	864	13913	0.347329	31856	6.04895	0.0996698	610280	679604	3.1856	61.028	67.9604	1.3913	88	1173	0	0	0	2022	56776	27045	88	0	0	0	1	0	东南侧	1	3	0.919237	8.64977
2020	130600	保定市	河北省	1	34.95	0	0	0	0	893	6.79571	65.776	100.063	52.4432	13123	895	15434	0.281938	34269	6.25502	0.0773946	761585	735786	3.4269	76.1585	73.5787	1.5434	75	1227.5	0	0	0	2022	50426	24786.5	75	0	0	0	1	0	东南侧	1	3	0.774892	11.3619
2021	130600	保定市	河北省	1	41.984	0	0	0	0	1171	7.06647	59.6137	77.3562	59.2224	17894	1136	16955	0.301514	38157	6.25281	0.0934471	912890	791969	3.8157	91.289	79.1969	1.6955	62	1282	0	0	0	2022	122425	22528	62	0	0	0	1	0	东南侧	1	3	0.985726	15.5269
2022	130600	保定市	河北省	1	49.018	0	0	0	0	2060	7.63095	59.7041	81.8356	66.0015	20117	1595	18476	0.385572	40038	6.02144	0.0969176	853982	879797	4.0038	85.3982	87.9797	1.8476	49	1294	0	0	1	2022	140928	20269.5	49	0	0	0	1	0	东南侧	1	3	1.74431	22.0002
2023	130600	保定市	河北省	1	56.052	0	0	0	0	4237	8.35185	63.2877	83.7151																	0	0	1	2022				0	0	0	1	0	东南侧	1	3
2012	130700	张家口市	河北省	1	0.712	0	0	0	0	27	3.3322	43.5519	0	4.32653	0	95	0	0.399761	28139	4.78047	0.0196316	27908	262835	2.8139	2.7908	26.2835	0	66	301	0	0	0	0	13035	4875.5	66	0	0	0	1	0	东南侧	1	3	0.216214	0
2013	130700	张家口市	河北省	1	0.882	0	0	0	0	30	3.43399	36.8712	2.06849	6.26895	0	97	0	0.40183	28201	4.7849	0.0182427	33514	279853	2.8201	3.3514	27.9853	0	61	327	0	0	0	0	13595	4611	61	0	0	0	1	0	东南侧	1	3	0.21979	0
2014	130700	张家口市	河北省	1	1.049	0	0	0	0	40	3.71357	37.5425	13.5644	9.64597	0	99	0	0.381482	30540	4.78662	0.0237453	20762	269152	3.054	2.0762	26.9152	0	54	334	0	0	0	0	15201	4346.5	54	0	0	0	1	0	东南侧	1	3	0.223936	0
2015	130700	张家口市	河北省	1	1.398	0	0	0	0	52	3.97029	16.874	25.1507	13.6949	263	101	359	0.341908	30840	4.78886	0.0305947	37996	251208	3.084	3.7996	25.1208	0.0359	46	351	0	0	0	0	11801	4082	46	0	0	0	1	0	东南侧	1	3	0.228419	0.594794
2016	130700	张家口市	河北省	1	1.859	0	0	0	0	72	4.29046	19.2404	43.8497	18.8234	624	103	1038	0.341281	33142	4.78963	0.0253753	47675	261229	3.3142	4.7675	26.1229	0.1038	37	386	0	0	0	0	22530	3817.5	37	0	0	0	1	0	东南侧	1	3	0.232763	1.41014
2017	130700	张家口市	河北省	1	2.463	0	0	0	0	104	4.65396	37.4438	52.6767	27.2084	985	105	1717	0.28733	32219	4.79144	0.0223543	61776	269353	3.2219	6.1776	26.9353	0.1717	28	417	0	0	0	0	20821	3553	28	0	0	0	1	0	东南侧	1	3	0.236855	2.22192
2018	130700	张家口市	河北省	1	3.109	0	0	0	0	150	5.01728	34.7397	56.6274	35.0954	1346	107	2396	0.280016	34661	4.79164	0.0314142	75418	269490	3.4661	7.5418	26.949	0.2396	19	454	0	0	0	0	28555	3288.5	19	0	0	0	1	0	东南侧	1	3	0.241317	3.03563
2019	130700	张家口市	河北省	1	3.86	0	0	0	0	201	5.30827	30.3342	57.4438	42.0424	1606	140	2591	0.275962	35025	4.78923	0.0206482	82346	261880	3.5025	8.2346	26.188	0.2591	10	440	0	0	0	0	23308	3024	10	0	0	0	1	0	东南侧	1	3	0.316506	3.63077
2020	130700	张家口市	河北省	1	4.599	0	0	0	0	266	5.58725	41.7268	67.3169	48.2857	2543	130	2786	0.272875	38637	4.71819	0.024436	99488.5	292171	3.8637	9.94885	29.2171	0.2786	1	452.5	0	0	0	0	36650	2759.5	1	0	0	0	1	0	东南侧	1	3	0.315534	6.17233
2021	130700	张家口市	河北省	1	5.652	0	0	0	0	398	5.98896	35.8658	59.874	54.529	3685	166	2981	0.348137	42049	4.71316	0.02978	116631	322462	4.2049	11.6631	32.2462	0.2981	0	465	0	0	0	0	34441	2495	0	0	0	0	1	0	东南侧	1	3	0.404947	8.98934
2022	130700	张家口市	河北省	1	6.705	0	0	0	0	690	6.53814	32.1671	58.3863	60.7723	3052	256	3176	0.275125	43435	4.70711	0.0309253	108403	361982	4.3435	10.8403	36.1982	0.3176	0	466	0	0	0	0	29511	2230.5	0	0	0	0	1	0	东南侧	1	3	0.628283	7.49031
2023	130700	张家口市	河北省	1	7.758	0	0	0	0	1401	7.24566	34.6685	59.6959																	0	0	0	0				0	0	0	1	0	东南侧	1	3
2012	130800	承德市	河北省	1	0.707	0	0	0	0	12	2.56495	21.9372	0	3.77336	0	122	0	0.349934	33791	4.4848	0.00814041	17534	216095	3.3791	1.7534	21.6095	0	42	239	0	0	0	0	15705	4615.5	42	0	0	0	1	0	东南侧	1	4	0.347945	0
2013	130800	承德市	河北省	1	0.89	0	0	0	0	14	2.70805	14.9781	2.84658	5.46832	0	114	0	0.391591	33653	4.48259	0.0124543	26188	227162	3.3653	2.6188	22.7162	0	41	267	0	0	0	0	21420	4481	41	0	0	0	1	0	东南侧	1	4	0.324315	0
2014	130800	承德市	河北省	1	1.132	0	0	0	0	18	2.94444	19.8849	16.5918	8.41291	0	106	27	0.422933	38128	4.49221	0.0295301	28820	221472	3.8128	2.882	22.1472	0.0027	37	285	0	0	0	0	16660	4346.5	37	0	0	0	1	0	东南侧	1	4	0.300522	0
2015	130800	承德市	河北省	1	1.373	0	0	0	0	25	3.2581	11.6658	16.4055	11.9499	0	98	508	0.332488	38505	4.49296	0.0183087	33314	211022	3.8505	3.3314	21.1022	0.0508	33	281	0	0	0	0	15566	4212	33	0	0	0	1	0	东南侧	1	4	0.277613	0
2016	130800	承德市	河北省	1	1.652	0	0	0	0	37	3.63759	13.6831	19.8743	16.4353	291	90	989	0.270394	40741	4.49344	0.0219613	40064	224260	4.0741	4.0064	22.426	0.0989	28	319	0	0	0	0	24083	4077.5	28	0	0	0	1	0	东南侧	1	4	0.254828	0.823942
2017	130800	承德市	河北省	1	2.093	0	0	0	0	53	3.98898	29.411	46.5781	23.7612	774	82	1470	0.264251	41299	4.50287	0.0204513	44936	216247	4.1299	4.4936	21.6247	0.147	23	374	0	0	0	0	21410	3943	23	0	0	0	1	0	东南侧	1	4	0.230014	2.17111
2018	130800	承德市	河北省	1	2.548	0	0	0	0	66	4.20469	26.6877	44.9123	30.6908	1257	74	1951	0.277207	41476	4.50676	0.0155242	52967	227246	4.1476	5.2967	22.7246	0.1951	18	372	0	0	0	0	25418	3808.5	18	0	0	0	1	0	东南侧	1	4	0.206767	3.51225
2019	130800	承德市	河北省	1	3.131	0	0	0	0	76	4.34381	23.7315	53.6164	36.7869	1299	108	2286	0.266623	41080	4.50782	0.0153396	55178	219940	4.108	5.5178	21.994	0.2286	13	373	0	0	0	0	18670	3674	13	0	0	0	1	0	东南侧	1	4	0.301449	3.62576
2020	130800	承德市	河北省	1	3.973	0	0	0	0	106	4.67283	34.3415	56.8197	42.2554	2151	149	2621	0.258563	46119	4.44067	0.0105378	65417	232356	4.6119	6.5417	23.2355	0.2621	8	386	0	0	0	0	27377	3539.5	8	0	0	0	1	0	东南侧	1	4	0.444776	6.4209
2021	130800	承德市	河北省	1	5.333	0	0	0	0	139	4.94164	28.1041	49.5178	47.7238	3022	223	2956	0.299188	50749	4.47701	0.0120591	75656	244771	5.0749	7.5656	24.4771	0.2956	3	399	0	0	0	0	26555	3405	3	0	0	0	1	0	东南侧	1	4	0.641911	8.69891
2022	130800	承德市	河北省	1	6.693	0	0	0	0	286	5.65948	22.6959	45.8247	53.1922	2574	248	3291	0.28394	53482	4.43194	0.0124705	66300	262799	5.3482	6.63	26.2799	0.3291	0	405	0	0	0	0	23016	3270.5	0	0	0	0	1	0	东南侧	1	4	0.746786	7.75091
2023	130800	承德市	河北省	1	8.053	0	0	0	0	610	6.4151	30.7671	50.6575																	0	0	0	0				0	0	0	1	0	东南侧	1	4
2012	130900	沧州市	河北省	1	1.549	0	0	0	0	20	3.04452	43.1175	0	2.65841	0	264	0	0.457617	38949	6.24507	0.0523763	54587	401765	3.8949	5.4587	40.1765	0	126	541	0	0	0	0	14767	0	126	0	0	0	1	0	东南侧	1	4	0.36445	0
2013	130900	沧州市	河北省	1	1.885	0	0	0	0	29	3.4012	42.5315	18.4767	3.85786	0	256	0	0.48886	39960	6.25409	0.0528264	68217	432427	3.996	6.8217	43.2427	0	123	593	0	0	0	0	20687	0	123	0	0	0	1	0	东南侧	1	4	0.350229	0
2014	130900	沧州市	河北省	1	2.151	0	0	0	0	38	3.66356	52.011	39.8411	5.92844	0	248	0	0.497574	42676	6.2643	0.060852	49050	425180	4.2676	4.905	42.518	0	115	605	0	0	0	0	34954	1808.5	115	0	0	0	1	0	东南侧	1	4	0.336271	0
2015	130900	沧州市	河北省	1	2.793	0	0	0	0	49	3.91202	33.0219	37.9123	8.42564	0	240	1162	0.435013	44819	6.27348	0.0516746	89592	409328	4.4819	8.9592	40.9328	0.1162	114	597	0	0	0	0	18456	4772	114	0	0	0	1	0	东南侧	1	4	0.322451	0
2016	130900	沧州市	河北省	1	3.364	0	0	0	0	66	4.20469	35.7295	50.8415	11.5949	1184	232	3089	0.436518	47425	6.28184	0.0536679	54427	119476	4.7425	5.4427	11.9476	0.3089	93	680	0	0	0	0	43578	7735.5	93	0	0	0	1	0	东南侧	1	4	0.309107	1.57751
2017	130900	沧州市	河北省	1	4.367	0	0	0	0	89	4.49981	55.5781	68.2164	16.7619	3041	224	5016	0.43514	48384	6.2884	0.0678569	60754	442425	4.8384	6.0754	44.2425	0.5016	72	742	0	0	0	0	46063	10699	72	0	0	0	1	0	东南侧	1	4	0.296496	4.0252
2018	130900	沧州市	河北省	1	5.363	0	0	0	0	120	4.79579	42.9507	69.6466	21.7045	4898	216	6943	0.423292	48562	6.27352	0.0971248	217726	403513	4.8562	21.7726	40.3513	0.6943	51	780	0	0	0	0	57651	13662.5	51	0	0	0	1	0	东南侧	1	4	0.284735	6.45663
2019	130900	沧州市	河北省	1	6.123	0	0	0	0	182	5.20949	35.3589	67.337	26.0422	4973	133	8701	0.41329	47663	6.26801	0.103416	312934	422815	4.7663	31.2934	42.2815	0.8701	30	781	0	0	0	0	49422	16626	30	0	0	0	1	0	东南侧	1	4	0.176292	6.59173
2020	130900	沧州市	河北省	1	7.362	0	0	0	0	243	5.49717	48.6721	71.7896	29.9207	9096	209	10459	0.374654	50713	6.23509	0.0860294	410247	446154	5.0713	41.0247	44.6154	1.0459	9	815	0	0	0	0	59138	19589.5	9	0	0	0	1	0	东南侧	1	4	0.286301	12.4603
2021	130900	沧州市	河北省	1	9.466	0	0	0	0	311	5.743	38.2548	64.589	33.7992	11085	378	12217	0.44805	57009	6.23564	0.089776	507560	469493	5.7009	50.756	46.9493	1.2217	0	849	0	0	0	0	60020	22553	0	0	0	0	1	0	东南侧	1	4	0.517525	15.1766
2022	130900	沧州市	河北省	1	11.57	0	0	0	0	513	6.24222	30.6575	66.6849	37.6777	11703	678	13975	0.446865	60035	6.23712	0.333387	429962	500184	6.0035	42.9962	50.0184	1.3975	0	860	0	0	0	0	48362	25516.5	0	0	0	0	1	0	东南侧	1	4	0.926888	15.9991
2023	130900	沧州市	河北省	1	13.674	0	0	0	0	1004	6.91274	40.5945	67.2959																	0	0	0	0				0	0	0	1	0	东南侧	1	4
2012	131000	廊坊市	河北省	1	2.1	0	0	0	0	41	3.73767	44.9426	0	4.21333	0	427	0	0.642251	40598	6.53743	0.176747	32206	412629	4.0598	3.2206	41.2629	0	108	455	1	2012	0	0	33688	20230.5	108	0	0	0	1	0	东南侧	1	4	0.961863	0
2013	131000	廊坊市	河北省	1	2.965	0	0	0	0	47	3.8712	48.1041	14	6.10654	0	428	0	0.702503	46046	6.5513	0.187895	75051	445622	4.6046	7.5051	44.5622	0	105	486	1	2012	0	0	31634	19838	105	0	0	0	1	0	东南侧	1	4	0.957837	0
2014	131000	廊坊市	河北省	1	3.682	0	0	0	0	61	4.12713	57.7041	39.3233	9.38992	0	429	0	0.828025	48407	6.56318	0.149442	33982	440415	4.8407	3.3982	44.0415	0	98	511	1	2012	0	0	29444	19445.5	98	0	0	0	1	0	东南侧	1	4	0.948737	0
2015	131000	廊坊市	河北省	1	5.175	0	0	0	0	78	4.36945	36.7123	42.4767	13.3294	0	430	979	0.629501	54460	6.5723	0.122107	32269	441963	5.446	3.2269	44.1963	0.0979	85	469	1	2012	0	0	41606	19053	85	0	0	0	1	0	东南侧	1	4	0.942321	0
2016	131000	廊坊市	河北省	1	6.961	0	0	0	0	105	4.66344	37.0984	51.847	18.3293	1441	431	3636	0.665596	58972	6.58359	0.122259	31309	459428	5.8972	3.1309	45.9428	0.3636	89	604	1	2012	0	0	76455	18660.5	89	0	0	0	1	0	东南侧	1	4	0.933911	3.12243
2017	131000	廊坊市	河北省	1	9.034	0	0	0	0	141	4.95583	61.4247	75.8767	26.5129	3494	432	6293	0.568855	61586	6.60472	0.128566	30812	473642	6.1586	3.0812	47.3642	0.6293	93	575	1	2012	0	0	66840	18268	93	0	0	0	1	0	东南侧	1	4	0.911219	7.36991
2018	131000	廊坊市	河北省	1	11.487	0	0	0	0	205	5.32788	59.7452	76.8356	34.2292	5547	433	8950	0.583593	64906	6.61502	0.151959	294787	466382	6.4906	29.4787	46.6382	0.895	97	642	1	2012	0	0	56004	17875.5	97	0	0	0	1	0	东南侧	1	4	0.903967	11.5804
2019	131000	廊坊市	河北省	1	14.236	0	0	0	0	292	5.68017	52.937	72.3123	41.0104	5941	438	11100	0.606999	65512	6.6419	0.11025	401862	471328	6.5512	40.1862	47.1328	1.11	101	623	1	2012	0	0	74277	17483	101	0	0	0	1	0	东南侧	1	4	0.890153	12.074
2020	131000	廊坊市	河北省	1	17.917	0	0	0	0	464	6.14204	56.847	73.6148	47.0863	9908	648	13250	0.552419	60989	6.75142	0.118875	600666	501068	6.0989	60.0667	50.1068	1.325	105	635	1	2012	0	0	92783	17090.5	105	0	0	0	1	0	东南侧	1	4	1.18033	18.0474
2021	131000	廊坊市	河北省	1	24.022	0	0	0	0	693	6.54247	53.4575	67.4411	53.1622	13882	980	15400	0.607815	64460	6.76016	0.143551	799471	530807	6.446	79.9471	53.0807	1.54	109	647	1	2012	0	0	94181	16698	109	0	0	0	1	0	东南侧	1	4	1.76953	25.0659
2022	131000	廊坊市	河北省	1	30.127	0	0	0	0	1254	7.13489	53.6438	70.0904	59.2382	11939	1118	17550	0.564442	64626	6.75239	0.151771	783042	589384	6.4626	78.3042	58.9384	1.755	113	654	1	2012	0	0	65286	16305.5	113	0	0	0	1	0	东南侧	1	4	2.03447	21.7258
2023	131000	廊坊市	河北省	1	36.232	0	0	0	0	2535	7.83834	63.6521	75.2493																	1	2012	0	0				0	0	0	1	0	东南侧	1	4
2012	131100	衡水市	河北省	1	1.194	0	0	0	0	15	2.77259	26.6148	0	3.70848	0	323	0	0.315493	23101	6.20798	0.202379	23814	195968	2.3101	2.3814	19.5968	0	85	306	0	0	0	0	7336	2789.5	85	0	0	0	1	0	东南侧	1	4	0.73588	0
2013	131100	衡水市	河北省	1	1.448	0	0	0	0	22	3.13549	22.3041	5.87945	5.37645	82	291	2	0.369329	23889	6.2137	0.219138	32736	215371	2.3889	3.2736	21.5371	0.0002	84	323	0	0	0	0	7906	3288	84	0	0	0	1	0	东南侧	1	4	0.660088	0.186004
2014	131100	衡水市	河北省	1	1.73	0	0	0	0	29	3.4012	21.9425	13.4055	8.26666	583	259	772	0.612632	26022	6.21821	0.19608	19975	213903	2.6022	1.9975	21.3903	0.0772	81	341	0	0	0	0	8237	3786.5	81	0	0	0	1	0	东南侧	1	4	0.585522	1.31799
2015	131100	衡水市	河北省	1	2.184	0	0	0	0	39	3.68888	15.0466	19.7863	11.7435	1084	227	1542	0.32914	27543	6.22092	0.135906	50099	203949	2.7543	5.0099	20.3949	0.1542	74	354	0	0	0	0	8505	4285	74	0	0	0	1	0	东南侧	1	4	0.511791	2.44397
2016	131100	衡水市	河北省	1	2.767	0	0	0	0	55	4.02535	13.0301	25.1995	16.1594	1585	195	2312	0.316154	31955	6.2249	0.124248	67896	214652	3.1955	6.7896	21.4652	0.2312	62	410	0	0	0	0	17033	4783.5	62	0	0	0	1	0	东南侧	1	4	0.437897	3.55932
2017	131100	衡水市	河北省	1	3.562	0	0	0	0	82	4.41884	39.926	50.6329	23.3795	2086	163	3082	0.346891	34177	6.22405	0.130056	86846	217687	3.4177	8.6846	21.7687	0.3082	50	446	0	0	0	0	31181	5282	50	0	0	0	1	0	东南侧	1	4	0.365438	4.67671
2018	131100	衡水市	河北省	1	4.161	0	0	0	0	108	4.69135	45.2384	54.7041	30.2336	2587	131	3852	0.32013	34898	6.22664	0.15581	111682	188129	3.4898	11.1682	18.8129	0.3852	38	462	0	0	0	0	45227	5780.5	38	0	0	0	1	0	东南侧	1	4	0.292934	5.78488
2019	131100	衡水市	河北省	1	4.666	0	0	0	0	150	5.01728	30.074	52.9671	36.2564	3018	103	4913	0.309552	33599	6.22977	0.155433	145722	206882	3.3599	14.5722	20.6882	0.4913	26	470	0	0	0	0	55720	6279	26	0	0	0	1	0	东南侧	1	4	0.229603	6.7276
2020	131100	衡水市	河北省	1	5.485	0	0	0	0	201	5.30827	39.4891	63.0738	41.6495	4694	135	5974	0.303101	36938	6.16627	0.150878	182334	219804	3.6938	18.2334	21.9804	0.5974	14	481.5	0	0	0	0	66969	6777.5	14	0	0	0	1	0	东南侧	1	4	0.320665	11.1496
2021	131100	衡水市	河北省	1	6.702	0	0	0	0	277	5.62762	23.8795	48.6986	47.0425	6513	196	7035	0.345566	40561	6.16077	0.140735	218945	232725	4.0561	21.8945	23.2725	0.7035	2	493	0	0	0	0	59087	7276	2	0	0	0	1	0	东南侧	1	4	0.468127	15.5557
2022	131100	衡水市	河北省	1	7.919	0	0	0	0	521	6.25767	26.8	56.4055	52.4356	6077	257	8096	0.340373	43108	6.15588	0.146401	260765	253728	4.3108	26.0765	25.3728	0.8096	0	495	0	0	0	0	63776	7774.5	0	0	0	0	1	0	东南侧	1	4	0.616825	14.5854
2023	131100	衡水市	河北省	1	9.136	0	0	0	0	967	6.87523	29.1397	56.9616																	0	0	0	0				0	0	0	1	0	东南侧	1	4
2012	140100	太原市	山西省	2	16.224	0	0	0	0	317	5.76205	66.0601	0	5.40095	500.5	1601.5	0	0.77733	54440	6.45647	0.23143	54267	591749	5.444	5.4267	59.1749	0	148	718	1	2012	0	0	95583	12601	148	0	0	0	2	0	东南侧	1	3	3.60455	1.12649
2013	140100	太原市	山西省	2	20.244	0	0	0	0	377	5.93489	62.2301	30.2603	7.82298	1501	1624	0	0.775052	56547	6.47888	0.235202	58755	634427	5.6547	5.8755	63.4427	0	126	726	1	2012	0	0	112969	12652	126	0	0	0	2	0	东南侧	1	3	3.57418	3.30348
2014	140100	太原市	山西省	2	24.159	0	0	0	0	477	6.16961	61.2	73.4658	12.0398	2501.5	1646.5	1181.5	0.802163	59023	6.49263	0.258978	60088	594645	5.9023	6.0088	59.4645	0.11815	121	743	1	2012	0	0	141469	12703	121	0	0	0	2	0	东南侧	1	3	3.56856	5.42166
2015	140100	太原市	山西省	2	30.291	0	0	0	0	618	6.42811	50.5562	69.5041	17.0755	3502	1669	3778	0.652967	63483	6.51526	0.242572	65356	569164	6.3483	6.5356	56.9164	0.3778	103	741	1	2012	0	0	128030	12754	103	0	0	0	2	0	东南侧	1	3	3.53639	7.42028
2016	140100	太原市	山西省	2	37.187	0	0	0	0	789	6.67203	51.8005	81.4426	23.4392	4502.5	1691.5	6374.5	0.666615	68234	6.54289	0.297531	70624	567829	6.8234	7.0624	56.7829	0.63745	84	691	1	2012	0	0	83197	12805	84	0	0	0	2	0	东南侧	1	3	3.48641	9.28025
2017	140100	太原市	山西省	2	45.265	0	0	0	0	1010	6.9187	72.2247	130.447	33.868	5503	1714	8971	0.650969	77536	6.56971	0.270611	75068	549329	7.7536	7.5068	54.9329	0.8971	65	743	1	2012	0	0	185297	12856	65	0	0	0	2	0	东南侧	1	3	3.43928	11.0422
2018	140100	太原市	山西省	2	51.343	0	0	0	0	1293	7.16549	71.4603	139.304	43.5609	6503.5	1736.5	11567.5	0.688029	88272	6.59574	0.279649	243300	536883	8.8272	24.33	53.6883	1.15675	46	737	1	2012	0	0	250447	12907	46	0	0	0	2	0	东南侧	1	3	3.39492	12.7146
2019	140100	太原市	山西省	2	60.508	0	0	0	0	1854	7.52564	64.8493	135.036	52.1166	7504	1759	14164	0.633223	90421	6.61832	0.278762	314200	519953	9.0421	31.42	51.9953	1.4164	27	835	1	2012	0	0	232044	12958	27	0	0	0	2	0	东南侧	1	3	3.36213	14.3431
2020	140100	太原市	山西省	2	72.829	0	0	0	0	2728	7.91169	65.2732	118.418	59.8314	12120	2258	16760.5	0.584596	78734	6.63475	0.291691	396000	583788	7.8734	39.6	58.3787	1.67605	8	804.5	1	2012	0	0	348265	13009	8	0	0	0	2	0	东南侧	1	3	4.24556	22.7884
2021	140100	太原市	山西省	2	88.878	0	0	0	0	6043	8.70682	65.5288	100.205	67.5462	16696	2817	19357	0.673217	95646	6.64829	0.361673	477800	647622	9.5646	47.78	64.7622	1.9357	0	774	1	2012	0	0	344096	13060	0	0	0	0	2	0	东南侧	1	3	5.22538	30.9701
2022	140100	太原市	山西省	2	104.927	0	0	0	0	8917	9.09583	63.3315	95.0986	75.261	15838	3761	21953.5	0.6111	102922	6.65642	0.263332	473300	684133	10.2922	47.33	68.4133	2.19535	0	806	1	2012	0	0	155377	13111	0	0	0	0	2	0	东南侧	1	3	6.91996	29.1408
2023	140100	太原市	山西省	2	120.976	0	0	0	0	12758	9.45399	66.0575	105.375																	1	2012	0	0				0	0	0	2	0	东南侧	1	3
2012	140200	大同市	山西省	2	0.783	0	0	0	0	23	3.17805	25.6585	0	1.99683	0	0	0	0.430457	27815	5.44161	0.0341553	25500	220494	2.7815	2.55	22.0494	0	50	325	0	2014	0	0	10385	20202	50	0	0	0	2	0	东南侧	1	3	0	0
2013	140200	大同市	山西省	2	1.02	0	0	0	0	27	3.3322	21.726	3.44658	2.89575	0	0	0	0.404054	28741	5.43373	0.0306097	28651	234349	2.8741	2.8651	23.4349	0	49	338	0	2014	0	0	11571	17576	49	0	0	0	2	0	东南侧	1	3	0	0
2014	140200	大同市	山西省	2	1.255	0	0	0	0	35	3.58352	22.7233	25.9616	4.45504	0	0	0	0.473178	29607	5.42618	0.0295401	28986	222202	2.9607	2.8986	22.2202	0	39	342	1	2014	0	0	12915	14950	39	0	0	0	2	0	东南侧	1	3	0	0
2015	140200	大同市	山西省	2	1.828	0	0	0	0	40	3.71357	17.5616	19.6411	6.3333	185	0	0	0.317728	30989	5.41982	0.0244582	31020	209995	3.0989	3.102	20.9995	0	31	309	1	2014	0	0	7813	12324	31	0	0	0	2	0	东南侧	1	3	0	0.577854
2016	140200	大同市	山西省	2	2.27	0	0	0	0	50	3.93183	19.3115	31.6393	8.7131	517	0	645	0.311052	30046	5.41412	0.0230363	33168	216935	3.0046	3.3168	21.6935	0.0645	26	298	1	2014	0	0	9014	9698	26	0	0	0	2	0	东南侧	1	3	0	1.6241
2017	140200	大同市	山西省	2	2.671	0	0	0	0	69	4.2485	34.7288	53.4466	12.5921	849	88	1440	0.332642	32671	5.40698	0.021973	36279	215977	3.2671	3.6279	21.5977	0.144	21	304	1	2014	0	0	22012	7072	21	0	0	0	2	0	东南侧	1	3	0.278384	2.68577
2018	140200	大同市	山西省	2	3.204	0	0	0	0	98	4.59512	33.3096	59.8575	16.2949	1181	843	2235	0.358367	36877	5.40038	0.0295292	37000	424665	3.6877	3.7	42.4665	0.2235	16	417	1	2014	0	0	21855	4446	16	0	0	0	2	0	东南侧	1	3	2.68446	3.76079
2019	140200	大同市	山西省	2	3.974	0	0	0	0	139	4.94164	24.211	54.9671	19.5501	1189	123	2245	0.358137	37902	5.4052	0.039398	34320	633353	3.7902	3.432	63.3353	0.2245	11	341	1	2014	0	0	22603	1820	11	0	0	0	2	0	东南侧	1	3	0.393185	3.80079
2020	140200	大同市	山西省	2	5.102	0	0	0	0	202	5.31321	34.4918	66.3361	22.4665	1935	191	2255	0.34789	43982	5.40515	0.0316407	80810	432060	4.3982	8.081	43.2061	0.2255	6	357	1	2014	0	0	23268	0	6	0	0	0	2	0	东南侧	1	3	0.61593	6.23992
2021	140200	大同市	山西省	2	6.436	0	0	0	0	421	6.04501	19.3562	51.4986	25.3828	2251	236	2265	0.445575	54391	5.4132	0.0413347	127300	230768	5.4391	12.73	23.0768	0.2265	1	373	1	2014	0	0	12036	0	1	0	0	0	2	0	东南侧	1	3	0.76161	7.26434
2022	140200	大同市	山西省	2	7.77	0	0	0	0	903	6.80683	23.2466	56.7726	28.2992	1692	177	2275	0.465842	59447	5.42249	0.0281136	105600	239474	5.9447	10.56	23.9474	0.2275	0	376	1	2014	0	0	14800	0	0	0	0	0	2	0	东南侧	1	3	0.570968	5.45806
2023	140200	大同市	山西省	2	9.104	0	0	0	0	1238	7.12206	26.6822	56.526																	1	2014	0	0				0	0	0	2	0	东南侧	1	3
2012	140300	阳泉市	山西省	2	0.39	0	0	0	0	22	3.13549	36.4071	0	1.82623	0	0	2032	0.642337	43702	5.69064	0.0255352	12547	129785	4.3702	1.2547	12.9785	0.2032	25	136	0	2013	0	0	9741	7986.5	25	0	0	0	2	0	东南侧	1	4	0	0
2013	140300	阳泉市	山西省	2	0.501	0	0	0	0	24	3.21888	25.0904	2.35342	2.64936	56	0	1847	0.555235	44251	5.68486	0.0215999	13187	132972	4.4251	1.3187	13.2972	0.1847	22	159	1	2013	0	0	9244	7217	22	0	0	0	2	0	东南侧	1	4	0	0.416264
2014	140300	阳泉市	山西省	2	0.602	0	0	0	0	35	3.58352	23.5041	11.9205	4.07736	132	0	1662	0.541354	44382	5.68278	0.0194929	11907	150584	4.4382	1.1907	15.0584	0.1662	20	152	1	2013	0	0	8329	6447.5	20	0	0	0	2	0	东南侧	1	4	0	0.98324
2015	140300	阳泉市	山西省	2	0.851	0	0	0	0	42	3.7612	15.1096	13.5342	5.79754	208	0	1477	0.438531	42687.7	5.678	0.0213533	11920	173506	4.26877	1.192	17.3506	0.1477	15	150	1	2013	0	0	5815	5678	15	0	0	0	2	0	东南侧	1	4	0	1.55677
2016	140300	阳泉市	山西省	2	1.001	0	0	0	0	50	3.93183	13.9836	15.3825	7.96986	284	0	1292	0.431186	44460.5	5.6744	0.01379	11428	249563	4.44605	1.1428	24.9563	0.1292	10	147	1	2013	0	0	5324	4908.5	10	0	0	0	2	0	东南侧	1	4	0	2.13325
2017	140300	阳泉市	山西省	2	1.149	0	0	0	0	60	4.11087	29.5479	47.8493	11.5086	360	18	1107	0.471412	47789.9	5.67267	0.0123985	11816	139497	4.77899	1.1816	13.9497	0.1107	5	142	1	2013	0	0	9088	4139	5	0	0	0	2	0	东南侧	1	4	0.135767	2.71534
2018	140300	阳泉市	山西省	2	1.517	0	0	0	0	80	4.39445	25.7671	49.5205	14.886	436	43	922	0.464895	51976	5.67033	0.00963303	10254	400282	5.1976	1.0254	40.0282	0.0922	0	159	1	2013	0	0	6539	3369.5	0	0	0	0	2	0	东南侧	1	4	0.325093	3.29629
2019	140300	阳泉市	山西省	2	1.728	0	0	0	0	97	4.58497	16.3562	39.5918	17.8619	380	30	798	0.433924	50689	5.66934	0.0143565	10289	700000	5.0689	1.0289	70	0.0798	0	165	1	2013	0	0	7447	2600	0	0	0	0	2	0	东南侧	1	4	0.227032	2.87574
2020	140300	阳泉市	山西省	2	1.895	0	0	0	0	127	4.85203	21.2049	49.8907	20.5361	665	35	674	0.368206	56245	5.66669	0.0202747	11334	401737	5.6245	1.1334	40.1737	0.0674	0	166	1	2013	0	0	8820	1830.5	0	0	0	0	2	0	东南侧	1	4	0.265574	5.04591
2021	140300	阳泉市	山西省	2	2.16	0	0	0	0	260	5.56452	15.6466	31.8055	23.2102	1165	38	550	0.439396	69731	5.66144	0.0142679	12379	103474	6.9731	1.2379	10.3474	0.055	0	167	1	2013	0	0	11386	1061	0	0	0	0	2	0	东南侧	1	4	0.289855	8.88635
2022	140300	阳泉市	山西省	2	2.425	0	0	0	0	1402	7.24637	13.3671	34.737	25.8844	923	73	426	0.517242	77262.8	5.66152	0.0104647	14366	116280	7.72628	1.4366	11.628	0.0426	0	168	1	2013	0	0	13055	291.5	0	0	0	0	2	0	东南侧	1	4	0.556784	7.03989
2023	140300	阳泉市	山西省	2	2.69	0	0	0	0	1994	7.5984	18.1342	41.7233																	1	2013	0	0				0	0	0	2	0	东南侧	1	4
2012	140400	长治市	山西省	2	1.249	0	0	0	0	32	3.49651	21.8852	0	4.32491	127	234	1017	0.66142	39523	5.46795	0.0545866	16999	195644	3.9523	1.6999	19.5644	0.1017	62	262	1	2012	0	0	25755	6226	62	0	0	0	2	0	东南侧	1	3	0.710598	0.385667
2013	140400	长治市	山西省	2	1.537	0	0	0	0	42	3.7612	19.0438	3.94247	6.26503	227	204	1043	0.604613	39474	5.46177	0.0489695	18495	228405	3.9474	1.8495	22.8405	0.1043	42	288	1	2012	0	0	28230	6153	42	0	0	0	2	0	东南侧	1	3	0.623339	0.693617
2014	140400	长治市	山西省	2	1.982	0	0	0	0	57	4.06044	19.3151	20.8521	9.64288	327	174	1069	0.558663	39196	5.45788	0.0315165	24519	203582	3.9196	2.4519	20.3582	0.1069	42	299	1	2012	0	0	14734	6080	42	0	0	0	2	0	东南侧	1	3	0.533742	1.00307
2015	140400	长治市	山西省	2	2.51	0	0	0	0	75	4.33073	12.3178	18.7836	13.686	427	144	1095	0.399212	35029	5.45219	0.00816779	21130	207138	3.5029	2.113	20.7138	0.1095	33	298	1	2012	0	0	16194	6007	33	0	0	0	2	0	东南侧	1	3	0.444239	1.31729
2016	140400	长治市	山西省	2	3.126	0	0	0	0	92	4.5326	17.3525	25.8388	18.8011	527	114	1121	0.420441	37063	5.44715	0.00403093	23040	228606	3.7063	2.304	22.8606	0.1121	25	306	1	2012	0	0	35306	5934	25	0	0	0	2	0	东南侧	1	3	0.353466	1.63401
2017	140400	长治市	山西省	2	3.406	0	0	0	0	126	4.84419	33.3781	52.7507	27.1699	627	84	1147	0.492805	42887	5.439	0.00354436	25439	415574	4.2887	2.5439	41.5574	0.1147	17	326	1	2012	0	0	19147	5861	17	0	0	0	2	0	东南侧	1	3	0.26147	1.95169
2018	140400	长治市	山西省	2	3.89	0	0	0	0	174	5.16479	30.0082	59.0822	35.0075	727	54	1173	0.465423	47540	5.43447	0.00451717	23399	239259	4.754	2.3399	23.9259	0.1173	9	341	1	2012	0	0	19628	5788	9	0	0	0	2	0	东南侧	1	3	0.16885	2.27322
2019	140400	长治市	山西省	2	4.072	0	0	0	0	217	5.3845	20.0959	55.4466	41.9163	1367	51	2586	0.456824	47219	5.43059	0.00745891	26555	186433	4.7219	2.6555	18.6433	0.2586	1	392	1	2012	0	0	16841	5249	1	0	0	0	2	0	东南侧	1	3	0.16009	4.29105
2020	140400	长治市	山西省	2	4.605	0	0	0	0	300	5.70711	32.3443	65.4426	48.1328	2291	84	3999	0.419998	53778	5.42877	0.00518948	52298	202096	5.3778	5.2298	20.2097	0.3999	0	380.5	1	2012	0	0	23552	4710	0	0	0	0	2	0	东南侧	1	3	0.264159	7.20463
2021	140400	长治市	山西省	2	5.425	0	0	0	0	560	6.32972	28.4301	69.2356	54.3493	3061	102	5412	0.577247	73001	5.41986	0.0059808	78041	217760	7.3001	7.8041	21.776	0.5412	0	369	1	2012	0	0	16140	4171	0	0	0	0	2	0	东南侧	1	3	0.323635	9.71222
2022	140400	长治市	山西省	2	6.245	0	0	0	0	1168	7.0639	24.7644	66.1288	60.5658	2743	156	6825	0.63132	89137		0.00532293	80801	275289	8.9137	8.0801	27.5289	0.6825	0	375	1	2012	0	0	19795	3632	0	0	0	0	2	0	东南侧	1	3
2023	140400	长治市	山西省	2	7.065	0	0	0	0	1624	7.39326	30.0959	66.2																	1	2012	0	0				0	0	0	2	0	东南侧	1	3
2012	140500	晋城市	山西省	2	0.634	0	0	0	0	34	3.55535	23.1093	0	1.77006	0	167	687	0.63859	44257	5.47616	0.0769712	12232	165524	4.4257	1.2232	16.5524	0.0687	43	172	0	2013	0	0	19185	5990.5	43	0	0	0	2	0	东南侧	1	4	0.741596	0
2013	140500	晋城市	山西省	2	0.781	0	0	0	0	39	3.68888	14.9562	3.47671	2.5674	0	148	747	0.60118	44940	5.46984	0.0551283	13238	181680	4.494	1.3238	18.168	0.0747	40	224	1	2013	0	0	21618	6239	40	0	0	0	2	0	东南侧	1	4	0.661393	0
2014	140500	晋城市	山西省	2	0.933	0	0	0	0	56	4.04305	16.789	16.4219	3.94984	0	129	807	0.606167	44945	5.46688	0.0651638	12705	209659	4.4945	1.2705	20.9659	0.0807	39	225	1	2013	0	0	19770	6487.5	39	0	0	0	2	0	东南侧	1	4	0.57819	0
2015	140500	晋城市	山西省	2	1.316	0	0	0	0	70	4.26268	9.77534	14.1973	5.61724	3	110	867	0.521349	44993.8	5.46199	0.0535529	11880	231344	4.49938	1.188	23.1344	0.0867	36	229	1	2013	0	0	22428	6736	36	0	0	0	2	0	东南侧	1	4	0.495451	0.0135123
2016	140500	晋城市	山西省	2	1.713	0	0	0	0	91	4.52179	16.2896	22.7596	7.73058	215	91	927	0.51779	45270.8	5.45833	0.0376494	13101	401923	4.52708	1.3101	40.1923	0.0927	17	225	1	2013	0	0	9704	6984.5	17	0	0	0	2	0	东南侧	1	4	0.411374	0.971927
2017	140500	晋城市	山西省	2	2.068	0	0	0	0	110	4.70953	30.9288	50.0411	11.1716	427	72	987	0.568154	49487	5.45366	0.040671	14417	316445	4.9487	1.4417	31.6445	0.0987	0	249	1	2013	0	0	13307	7233	0	0	0	0	2	0	东南侧	1	4	0.327005	1.93932
2018	140500	晋城市	山西省	2	2.369	0	0	0	0	156	5.05625	29.2521	52.2329	14.4731	639	53	1047	0.54847	57819	5.45144	0.0340617	13709	674724	5.7819	1.3709	67.4724	0.1047	0	268	1	2013	0	0	15057	7481.5	0	0	0	0	2	0	东南侧	1	4	0.241249	2.90864
2019	140500	晋城市	山西省	2	2.644	0	0	0	0	209	5.34711	22.3397	49.6822	17.3713	743	37	1213	0.547332	57714	5.4508	0.0537976	14331	1211443	5.7714	1.4331	121.144	0.1213	0	258	1	2013	0	0	28419	7730	0	0	0	0	2	0	东南侧	1	4	0.168527	3.38419
2020	140500	晋城市	山西省	2	2.906	0	0	0	0	256	5.54908	32.4672	59.7814	19.9625	1126	45	1379	0.511456	64955	5.4503	0.0451136	30437.5	694940	6.4955	3.04375	69.4939	0.1379	0	254	1	2013	0	0	34747	7978.5	0	0	0	0	2	0	东南侧	1	4	0.205067	5.13124
2021	140500	晋城市	山西省	2	3.616	0	0	0	0	440	6.08905	16.8137	40.9973	22.5538	1665	95	1545	0.689081	87265.3	5.44765	0.0272537	46544	178436	8.72653	4.6544	17.8436	0.1545	0	250	1	2013	0	0	25683	8227	0	0	0	0	2	0	东南侧	1	4	0.434067	7.6076
2022	140500	晋城市	山西省	2	4.326	0	0	0	0	776	6.65544	18.5096	44.2767	25.145	1687	92	1711	0.731741	105322	5.44797	0.0182612	43404	193014	10.5322	4.3404	19.3014	0.1711	0	269	1	2013	0	0	26587	8475.5	0	0	0	0	2	0	东南侧	1	4	0.420226	7.70566
2023	140500	晋城市	山西省	2	5.036	0	0	0	0	1246	7.1285	22.8219	50.3808																	1	2013	0	0				0	0	0	2	0	东南侧	1	4
2012	140600	朔州市	山西省	2	0.328	0	0	0	0	15	2.77259	7.67486	0	1.60059	0	43	687	0.607205	58205	5.06278	0.0161003	10820	118819	5.8205	1.082	11.8819	0.0687	25	131	0	0	0	0	12425		25	0	0	0	2	0	东南侧	1	4	0.254921	0
2013	140600	朔州市	山西省	2	0.355	0	0	0	0	19	2.99573	7.87945	8.95342	2.32786	0	39	747	0.616965	59003	5.05534	0.00705845	11146	115449	5.9003	1.1146	11.5449	0.0747	17	150	0	0	0	0	14053		17	0	0	0	2	0	东南侧	1	4	0.232933	0
2014	140600	朔州市	山西省	2	0.442	0	0	0	0	27	3.3322	5.40548	12.7096	3.58031	0	35	807	0.605255	57368	5.04881	0.00567196	11497	121580	5.7368	1.1497	12.158	0.0807	17	182	0	0	0	0	9705		17	0	0	0	2	0	东南侧	1	4	0.210412	0
2015	140600	朔州市	山西省	2	0.529	0	0	0	0	35	3.58352	6.92055	6.06027	5.11189	0	31	867	0.392644	51256	5.04599	0.00404914	12385	82490	5.1256	1.2385	8.249	0.0867	18	156	0	0	0	0	9247		18	0	0	0	2	0	东南侧	1	4	0.187754	0
2016	140600	朔州市	山西省	2	0.663	0	0	0	0	49	3.91202	7.98634	5.69672	7.04692	0	27	927	0.384793	51753	5.04034	0.00574426	12611	134543	5.1753	1.2611	13.4543	0.0927	15	175	0	0	0	0	4645		15	0	0	0	2	0	东南侧	1	4	0.164454	0
2017	140600	朔州市	山西省	2	0.73	0	0	0	0	57	4.06044	24.3753	29.1753	10.1703	0	23	987	0.51665	55316	5.03447	0.00547875	12040	104141	5.5316	1.204	10.4141	0.0987	12	190	0	0	0	0	8127		12	0	0	0	2	0	东南侧	1	4	0.140914	0
2018	140600	朔州市	山西省	2	0.836	0	0	0	0	71	4.27667	20.2466	33.8438	13.2603	104	19	1047	0.519906	59914	5.02394	0.00523698	12040	100970	5.9914	1.204	10.097	0.1047	9	217	0	0	0	0	5616		9	0	0	0	2	0	东南侧	1	4	0.11764	0.643923
2019	140600	朔州市	山西省	2	0.911	0	0	0	0	92	4.5326	13.7644	29.7534	15.9891	305	15	1213	0.478386	59269	5.01673	0.00766363	12492	98515	5.9269	1.2492	9.8515	0.1213	6	176	0	0	0	0	6581		6	0	0	0	2	0	东南侧	1	4	0.0935454	1.90209
2020	140600	朔州市	山西省	2	0.942	0	0	0	0	125	4.83628	17.6885	46.1803	18.4438	506	11	1379	0.451529	68889	5.00916	0.00711917	13945	104106	6.8889	1.3945	10.4106	0.1379	3	176	0	0	0	0	4538		3	0	0	0	2	0	东南侧	1	4	0.0691215	3.17959
2021	140600	朔州市	山西省	2	1.103	0	0	0	0	188	5.24175	10.6849	31.1863	20.8985	614	22.5	1545	0.56069	89299	5.00847	0.00531271	15398	109696	8.9299	1.5398	10.9696	0.1545	0	176	0	0	0	0	12979		0	0	0	0	2	0	东南侧	1	4	0.141483	3.86091
2022	140600	朔州市	山西省	2	1.264	0	0	0	0	354	5.87212	12.7534	37.9753	23.3532	722	34	1711	0.637216	96585	5.00872	0.00467528	16408	128860	9.6585	1.6408	12.886	0.1711	0	183	0	0	0	0	8273		0	0	0	0	2	0	东南侧	1	4	0.213742	4.53888
2023	140600	朔州市	山西省	2	1.425	0	0	0	0	513	6.24222	12.6082	37.6082																	0	0	0	0				0	0	0	2	0	东南侧	1	4
2012	140700	晋中市	山西省	2	1.124	0	0	0	0	41	3.73767	34.1585	0	4.43138	0	193	9527	0.555171	30093	5.29636	0.0316508	21458	210378	3.0093	2.1458	21.0378	0.9527	69	233	0	0	0	0	14058	3871	69	0	0	0	2	0	东南侧	1	4	0.589853	0
2013	140700	晋中市	山西省	2	1.268	0	0	0	0	51	3.95124	33.1123	4.24932	6.41979	0	176	7988	0.538916	31015	5.30079	0.0269029	21792	240100	3.1015	2.1792	24.01	0.7988	63	282	0	0	0	0	17287	3663	63	0	0	0	2	0	东南侧	1	4	0.535524	0
2014	140700	晋中市	山西省	2	1.574	0	0	0	0	66	4.20469	37.0575	28.9863	9.87967	160.5	159	6449	0.541911	31465	5.31141	0.0211946	21792	231714	3.1465	2.1792	23.1714	0.6449	56	296	0	0	0	0	19176	3455	56	0	0	0	2	0	东南侧	1	4	0.478685	0.483201
2015	140700	晋中市	山西省	2	1.869	0	0	0	0	83	4.43082	31.1781	36.9068	14.022	433	142	4910	0.415662	31433.8	5.31306	0.0122701	22010	218067	3.14338	2.201	21.8067	0.491	49	302	0	0	0	0	19036	3247	49	0	0	0	2	0	东南侧	1	4	0.426798	1.30143
2016	140700	晋中市	山西省	2	2.171	0	0	0	0	107	4.68213	30.5137	48.8443	19.2644	705.5	125	3371	0.407819	32646	5.3129	0.0127234	35196	224155	3.2646	3.5196	22.4155	0.3371	34	308	0	0	0	0	15134	3039	34	0	0	0	2	0	东南侧	1	4	0.374577	2.11411
2017	140700	晋中市	山西省	2	2.667	0	0	0	0	127	4.85203	50.6466	61.3863	27.843	978	108	1832	0.423272	38274	5.31927	0.013704	48676	225624	3.8274	4.8676	22.5624	0.1832	19	331	0	0	0	0	24569	2831	19	0	0	0	2	0	东南侧	1	4	0.3226	2.92132
2018	140700	晋中市	山西省	2	3.034	0	0	0	0	168	5.1299	44.8301	63.474	35.8813	1250.5	91	293	0.467433	42910	5.31923	0.0152303	51800	221324	4.291	5.18	22.1324	0.0293	4	380	0	0	0	0	22871	2623	4	0	0	0	2	0	东南侧	1	4	0.27097	3.72361
2019	140700	晋中市	山西省	2	3.347	0	0	0	0	215	5.37528	36.7781	62.2219	42.9654	1523	81	571	0.439304	42759	5.32736	0.0143005	77173	947939	4.2759	7.7173	94.7939	0.0571	0	373	0	0	0	0	27282	3549	0	0	0	0	2	0	东南侧	1	4	0.24	4.51259
2020	140700	晋中市	山西省	2	3.872	0	0	0	0	284	5.65249	42.1339	68.9836	49.3374	2449	107	849	0.421626	43485	5.33213	0.0136272	84086.5	599922	4.3485	8.40865	59.9922	0.0849	0	383	0	0	0	0	27473	4475	0	0	0	0	2	0	东南侧	1	4	0.316531	7.2447
2021	140700	晋中市	山西省	2	4.646	0	0	0	0	617	6.42649	36.5397	64.1836	55.7093	3353	161	1127	0.466352	54456.4	5.33816	0.0183666	91000	251906	5.44564	9.1	25.1906	0.1127	0	393	0	0	0	0	24208	5401	0	0	0	0	2	0	东南侧	1	4	0.474926	9.89086
2022	140700	晋中市	山西省	2	5.42	0	0	0	0	1545	7.34343	36.126	63.4877	62.0813	2473	198	1405	0.451739	62269	5.34267	0.0193154	90000	272818	6.2269	9	27.2818	0.1405	0	398	0	0	0	0	59423	6327	0	0	0	0	2	0	东南侧	1	4	0.583301	7.28537
2023	140700	晋中市	山西省	2	6.194	0	0	0	0	2021	7.61184	40.5808	66.8877																	0	0	0	0				0	0	0	2	0	东南侧	1	4
2012	140800	运城市	山西省	2	1.721	0	0	0	0	27	3.3322	31.582	0	5.88359	0	0	0	0.215639	20628	5.87276	0.0628533	24081	298000	2.0628	2.4081	29.8	0	77	388	0	0	0	0	12035	3868	77	0	0	0	2	0	东南侧	1	4	0	0
2013	140800	运城市	山西省	2	2.055	0	0	0	0	31	3.46574	24.4027	3.15616	8.52212	0	16	62	0.198203	21887	5.86317	0.0948262	26679	315000	2.1887	2.6679	31.5	0.0062	77	398	0	0	0	0	18197	4207	77	0	0	0	2	0	东南侧	1	4	0.032068	0
2014	140800	运城市	山西省	2	2.395	0	0	0	0	41	3.73767	25.389	26.926	13.1136	0	39	528	0.221083	22940	5.85835	0.0765858	43800	403000	2.294	4.38	40.3	0.0528	58	426	0	0	0	0	18307	4546	58	0	0	0	2	0	东南侧	1	4	0.0785435	0
2015	140800	运城市	山西省	2	3.096	0	0	0	0	62	4.14313	21.7096	30.8329	18.6088	261	62	994	0.203274	22303.6	5.85002	0.0631121	46000	480000	2.23036	4.6	48	0.0994	47	442	0	0	0	0	15455	4885	47	0	0	0	2	0	东南侧	1	4	0.125891	0.52996
2016	140800	运城市	山西省	2	4.074	0	0	0	0	81	4.40672	30.4699	47.3852	25.5704	649	85	1460	0.20536	23105	5.84254	0.0655218	64000	812000	2.3105	6.4	81.2	0.146	39	459	0	0	0	0	13375	5224	39	0	0	0	2	0	东南侧	1	4	0.173888	1.32769
2017	140800	运城市	山西省	2	4.336	0	0	0	0	111	4.7185	45.8685	60.9425	36.9675	1037	108	1926	0.221453	25115	5.83578	0.0679635	94000	973000	2.5115	9.4	97.3	0.1926	31	523	0	0	0	0	20828	5563	31	0	0	0	2	0	东南侧	1	4	0.222437	2.13581
2018	140800	运城市	山西省	2	4.937	0	0	0	0	148	5.00395	40.9205	73.1726	47.6357	1425	131	2392	0.238968	28229	5.82797	0.0510453	90600	261478	2.8229	9.06	26.1478	0.2392	23	475	0	0	0	0	18367	5902	23	0	0	0	2	0	东南侧	1	4	0.271925	2.95797
2019	140800	运城市	山西省	2	5.571	0	0	0	0	223	5.41165	29.1452	59.9945	57.0318	1411	87	3165	0.231506	28951	5.82205	0.0473632	112200	260272	2.8951	11.22	26.0272	0.3165	15	455	0	0	0	0	15386	6161	15	0	0	0	2	0	东南侧	1	4	0.181663	2.94627
2020	140800	运城市	山西省	2	6.404	0	0	0	0	347	5.8522	37.306	69.9508	65.4769	2555	121	3938	0.21555	34383	5.81839	0.0361933	137806	273780	3.4383	13.7806	27.378	0.3938	7	487.5	0	0	0	0	29417	6420	7	0	0	0	2	0	东南侧	1	4	0.253584	5.3546
2021	140800	运城市	山西省	2	7.842	0	0	0	0	709	6.56527	27.389	62.2493	73.922	3111	224	4711	0.263685	43201	5.81031	0.0416321	163412	287289	4.3201	16.3412	28.7289	0.4711	0	520	0	0	0	0	24357	6679	0	0	0	0	2	0	东南侧	1	4	0.473253	6.57272
2022	140800	运城市	山西省	2	9.28	0	0	0	0	2123	7.66106	30.9918	61.6685	82.367	2557	229	5484	0.232984	48692.6	5.8072	0.0488887	147019	316808	4.86926	14.7019	31.6808	0.5484	0	592	0	0	0	0	22864	6938	0	0	0	0	2	0	东南侧	1	4	0.485324	5.4191
2023	140800	运城市	山西省	2	10.718	0	0	0	0	3525	8.16792	32.5562	64.0959																	0	0	0	0				0	0	0	2	0	东南侧	1	4
2012	140900	忻州市	山西省	2	0.694	0	0	0	0	12	2.56495	28.0164	0	1.84651	0	54	56	0.35898	20081	4.77952	0.0221618	22350	181000	2.0081	2.235	18.1	0.0056	60	263	0	2014	0	0	16441	1794	60	0	0	0	2	0	东南侧	1	4	0.180596	0
2013	140900	忻州市	山西省	2	0.772	0	0	0	0	14	2.70805	13.6164	2.36438	2.67945	0	53	181	0.345745	21074	4.76615	0.0186827	23000	183000	2.1074	2.3	18.3	0.0181	60	268	0	2014	0	0	17761	1636	60	0	0	0	2	0	东南侧	1	4	0.179637	0
2014	140900	忻州市	山西省	2	0.887	0	0	0	0	28	3.3673	19.526	13.6795	4.1139	0	52	306	0.377714	21796	4.75255	0.0187804	24000	181000	2.1796	2.4	18.1	0.0306	60	271	1	2014	0	0	8607	1478	60	0	0	0	2	0	东南侧	1	4	0.178412	0
2015	140900	忻州市	山西省	2	1.177	0	0	0	0	37	3.63759	9.45753	10.6	5.85088	65	51	431	0.304345	21731	4.74016	0.0177533	29830	169902	2.1731	2.983	16.9902	0.0431	60	271	1	2014	0	0	9208	1320	60	0	0	0	2	0	东南侧	1	4	0.177163	0.225796
2016	140900	忻州市	山西省	2	1.466	0	0	0	0	50	3.93183	9.12568	20.3798	8.0731	203	50	556	0.279711	22747	4.72859	0.0168172	29000	406000	2.2747	2.9	40.6	0.0556	57	273	1	2014	0	0	10618	1162	57	0	0	0	2	0	东南侧	1	4	0.17571	0.713382
2017	140900	忻州市	山西省	2	1.748	0	0	0	0	61	4.12713	25.074	48.2959	11.6897	341	49	681	0.252041	27665	4.71632	0.0159505	35946	169700	2.7665	3.5946	16.97	0.0681	54	295	1	2014	0	0	18721	1004	54	0	0	0	2	0	东南侧	1	4	0.174321	1.21313
2018	140900	忻州市	山西省	2	2.025	0	0	0	0	75	4.33073	25.5068	52.1068	15.206	479	48	806	0.259622	31209.5	4.69961	0.0174469	38362	210000	3.12095	3.8362	21	0.0806	51	297	1	2014	0	0	13771	846	51	0	0	0	2	0	东南侧	1	4	0.173643	1.73281
2019	140900	忻州市	山西省	2	2.092	0	0	0	0	101	4.62497	16	49.5425	18.263	485	35	814	0.245084	31260	4.68023	0.0177684	46793	161561	3.126	4.6793	16.1561	0.0814	48	316	1	2014	0	0	13478	688	48	0	0	0	2	0	东南侧	1	4	0.128662	1.78289
2020	140900	忻州市	山西省	2	2.116	0	0	0	0	137	4.92725	25.9235	65.1393	20.961	753	43	822	0.233242	38290	4.66328	0.0182392	47146	172810	3.829	4.7146	17.281	0.0822	45	313.5	1	2014	0	0	9527	530	45	0	0	0	2	0	东南侧	1	4	0.160238	2.80604
2021	140900	忻州市	山西省	2	2.349	0	0	0	0	291	5.67675	14.1342	46.2849	23.659	1298	59	830	0.299692	50290	4.65238	0.0133354	47499	184059	5.029	4.7499	18.4059	0.083	42	311	1	2014	0	0	34203	372	42	0	0	0	2	0	东南侧	1	4	0.221538	4.87384
2022	140900	忻州市	山西省	2	2.582	0	0	0	0	949	6.85646	16.8411	55.8219	26.3569	1124	93	838	0.348924	56426.3	4.64622	0.0157272	52325	196000	5.64263	5.2325	19.6	0.0838	39	313	1	2014	0	0	7235	214	39	0	0	0	2	0	东南侧	1	4	0.350203	4.23257
2023	140900	忻州市	山西省	2	2.815	0	0	0	0	1178	7.07242	21.1507	50.2548																	1	2014	0	0				0	0	0	2	0	东南侧	1	4
2012	141000	临汾市	山西省	2	0.921	0	0	0	0	24	3.21888	27.7596	0	3.4201	0	61	56	0.49746	28031	5.34281	0.0426771	24159	307616	2.8031	2.4159	30.7616	0.0056	63	364	0	0	0	0	14582		63	0	0	0	2	0	东南侧	1	4	0.143885	0
2013	141000	临汾市	山西省	2	1.164	0	0	0	0	32	3.49651	23.9808	4.5589	4.9563	0	60	181	0.445403	27949	5.33324	0.0362836	24689	338800	2.7949	2.4689	33.88	0.0181	54	394	0	0	0	0	16918		54	0	0	0	2	0	东南侧	1	4	0.142888	0
2014	141000	临汾市	山西省	2	1.373	0	0	0	0	43	3.78419	20.4137	24.4795	7.62415	0	59	306	0.417771	27557	5.32515	0.0202267	25047	408910	2.7557	2.5047	40.891	0.0306	53	397	0	0	0	0	13922		53	0	0	0	2	0	东南侧	1	4	0.141646	0
2015	141000	临汾市	山西省	2	1.64	0	0	0	0	67	4.21951	20.6521	23.6822	10.8266	0	58	431	0.306691	26239.2	5.31725	0.0161173	25175	478778	2.62392	2.5175	47.8778	0.0431	34	396	0	0	0	0	9008		34	0	0	0	2	0	东南侧	1	4	0.140351	0
2016	141000	临汾市	山西省	2	2.103	0	0	0	0	89	4.49981	24.0683	33.194	14.8888	0	57	556	0.276518	27101.8	5.31026	0.0102853	29160	769476	2.71018	2.916	76.9476	0.0556	21	411	0	0	0	0	9366		21	0	0	0	2	0	东南侧	1	4	0.138899	0
2017	141000	临汾市	山西省	2	2.564	0	0	0	0	110	4.70953	35.8356	57.0438	21.5271	0	56	681	0.290405	29539	5.30356	0.0126255	34140	569780	2.9539	3.414	56.978	0.0681	8	415	0	0	0	0	17935	2333	8	0	0	0	2	0	东南侧	1	4	0.137379	0
2018	141000	临汾市	山西省	2	2.916	0	0	0	0	144	4.97673	37.5781	63.0055	27.7991	139	55	806	0.32654	32065.8	5.29288	0.0137438	35450	679832	3.20658	3.545	67.9832	0.0806	0	446	0	0	0	0	11190		0	0	0	0	2	0	东南侧	1	4	0.136375	0.344657
2019	141000	临汾市	山西省	2	3.074	0	0	0	0	191	5.2575	27.3014	70.8219	33.3119	830	54	814	0.335751	32155.3	5.28469	0.0104542	43885	789884	3.21553	4.3885	78.9884	0.0814	0	443	0	0	0	0	8229		0	0	0	0	2	0	东南侧	1	4	0.134997	2.07495
2020	141000	临汾市	山西省	2	3.338	0	0	0	0	268	5.59471	36.6885	69.4754	38.252	1521	53	822	0.307922	37762	5.27759	0.0120612	75097.5	899936	3.7762	7.50975	89.9936	0.0822	0	455.5	0	0	0	0	8638		0	0	0	0	2	0	东南侧	1	4	0.133441	3.8295
2021	141000	临汾市	山西省	2	3.8	0	0	0	0	570	6.34739	24.6603	57.4274	43.1922	2248	71	830	0.388202	48438.1	5.26252	0.0160916	106310	1009988	4.84381	10.631	100.999	0.083	0	468	0	0	0	0	7651		0	0	0	0	2	0	东南侧	1	4	0.181474	5.74583
2022	141000	临汾市	山西省	2	4.262	0	0	0	0	1228	7.11396	26.2685	60.2411	48.1323	1724	98	838	0.39923	56985.6	5.26103	0.013825	105333	1120040	5.69856	10.5333	112.004	0.0838	0	454	0	0	0	0	4910		0	0	0	0	2	0	东南侧	1	4	0.250858	4.41304
2023	141000	临汾市	山西省	2	4.724	0	0	0	0	1701	7.43956	28.0932	63.2904																	0	0	0	0				0	0	0	2	0	东南侧	1	4
2012	141100	吕梁市	山西省	2	0.605	0	0	0	0	13	2.63906	28.0519	0	3.72265	0	556.5	0	0.575921	32709	5.1479	0.0296839	20580	245443	3.2709	2.058	24.5443	0	54	274	0	0	0	0	18700	0	54	0	0	0	2	0	东南侧	1	4	1.52274	0
2013	141100	吕梁市	山西省	2	0.703	0	0	0	0	15	2.77259	21.5863	10.1096	5.39282	0	481	0	0.561007	32484	5.13717	0.0377283	21707	228115	3.2484	2.1707	22.8115	0	45	303	0	0	0	0	25881	0	45	0	0	0	2	0	东南侧	1	4	1.33035	0
2014	141100	吕梁市	山西省	2	0.815	0	0	0	0	27	3.3322	19.2767	19.4849	8.29529	0	405.5	0	0.495089	28960	5.12879	0.0313106	20836	326876	2.896	2.0836	32.6876	0	38	316	0	0	0	0	15845	0	38	0	0	0	2	0	东南侧	1	4	1.13098	0
2015	141100	吕梁市	山西省	2	1.08	0	0	0	0	37	3.63759	14.5699	19.2795	11.7733	0	330	0	0.330932	25003	5.11971	0.0262933	19970	374181	2.5003	1.997	37.4181	0	30	313	0	0	0	0	10688	0	30	0	0	0	2	0	东南侧	1	4	0.928793	0
2016	141100	吕梁市	山西省	2	1.316	0	0	0	0	49	3.91202	24.2158	31.1011	16.1898	202.5	254.5	247	0.324808	25896	5.1118	0.0191422	22536	314407	2.5896	2.2536	31.4407	0.0247	24	286	0	0	0	0	16646	143.5	24	0	0	0	2	0	东南侧	1	4	0.721986	0.574468
2017	141100	吕梁市	山西省	2	1.463	0	0	0	0	69	4.2485	31.3699	58.2822	23.4156	422	179	749	0.440044	33886	5.10388	0.0130808	27451	382880	3.3886	2.7451	38.288	0.0749	18	355	0	0	0	0	24553	1136	18	0	0	0	2	0	东南侧	1	4	0.511838	1.20668
2018	141100	吕梁市	山西省	2	1.479	0	0	0	0	90	4.51086	30.2986	61.0411	30.2222	641.5	103.5	1251	0.426507	36585.1	5.09422	0.0307967	28564	1216000	3.65851	2.8564	121.6	0.1251	12	341	0	0	0	0	17641	2128.5	12	0	0	0	2	0	东南侧	1	4	0.298822	1.85212
2019	141100	吕梁市	山西省	2	1.569	0	0	0	0	114	4.74493	21.7425	52.5781	36.1935	861	28	1519	0.447367	38758.5	5.08097	0.0299167	31073	2211963	3.87585	3.1073	221.196	0.1519	6	323	0	0	0	0	21344	3121	6	0	0	0	2	0	东南侧	1	4	0.0819193	2.51902
2020	141100	吕梁市	山西省	2	1.778	0	0	0	0	164	5.10595	30.3415	59.276	41.5322	1397	31	1787	0.406072	45153	5.07407	0.0249657	60736.5	1.56094e+06	4.5153	6.07365	156.094	0.1787	0	344.5	0	0	0	0	13980	4113.5	0	0	0	0	2	0	东南侧	1	4	0.0913242	4.11548
2021	141100	吕梁市	山西省	2	2.236	0	0	0	0	380	5.9428	19.0603	51.6795	46.8708	1726	81	2055	0.569897	61199.9	5.06822	0.0259067	90400	909922	6.11999	9.04	90.9922	0.2055	0	366	0	0	0	0	15284	5106	0	0	0	0	2	0	东南侧	1	4	0.240021	5.11453
2022	141100	吕梁市	山西省	2	2.694	0	0	0	0	769	6.64639	19.7096	53.6959	52.2095	1585	115	2323	0.61987	71722.2	5.06698	0.018405	88100	258902	7.17222	8.81	25.8902	0.2323	0	378	0	0	0	0	14657	6098.5	0	0	0	0	2	0	东南侧	1	4	0.341196	4.70257
2023	141100	吕梁市	山西省	2	3.152	0	0	0	0	1855	7.52618	28.9699	57.0247																	0	0	0	0				0	0	0	2	0	东南侧	1	4
2012	150100	呼和浩特市	内蒙古自治区	0	3.424	0	0	0	0	129	4.86753	51.2131	0	3.52278	4569	717	5945.5	0.648863	83906	5.12964	0.0436782	24683	419716	8.3906	2.4683	41.9716	0.59455	79	371	0	2014	0	0	23137	13029	79	0	0	0	3	0	西北侧	0	3	2.4315	15.4944
2013	150100	呼和浩特市	内蒙古自治区	0	4.987	0	0	0	0	158	5.0689	49.8986	25.4	5.10697	4033	632	5487	0.617354	90941	5.16264	0.0365944	55225	447052	9.0941	5.5225	44.7052	0.5487	81	400	0	2014	0	0	31291	12939	81	0	0	0	3	0	西北侧	0	3	2.10589	13.4384
2014	150100	呼和浩特市	内蒙古自治区	0	5.887	0	0	0	0	248	5.51745	53.1562	61.326	7.85622	3497	547	5028.5	0.68039	95961	5.17242	0.0465902	77948	476957	9.5961	7.7948	47.6957	0.50285	83	390	1	2014	0	0	36005	12849	83	0	0	0	3	0	西北侧	0	3	1.80492	11.539
2015	150100	呼和浩特市	内蒙古自治区	0	7.454	0	0	0	0	339	5.82895	44.7699	56.389	11.1576	2961	462	4570	0.685999	101492	5.18194	0.0417726	86491	565564	10.1492	8.6491	56.5564	0.457	71	336	1	2014	0	0	25504	12759	71	0	0	0	3	0	西北侧	0	3	1.51	9.67774
2016	150100	呼和浩特市	内蒙古自治区	0	9.087	0	0	0	0	441	6.09131	53.8306	63.4781	15.3362	2425	377	4111.5	0.642071	103235	5.17599	0.0402274	100791	731647	10.3235	10.0791	73.1647	0.41115	64	320	1	2014	0	0	42768	12669	64	0	0	0	3	0	西北侧	0	3	1.22058	7.8512
2017	150100	呼和浩特市	内蒙古自治区	0	10.848	0	0	0	0	576	6.35784	61.0438	86.5315	22.1667	1889	292	3653	0.499961	73680	5.18441	0.0448237	135757	608024	7.368	13.5757	60.8024	0.3653	57	438	1	2014	0	0	36607	12579	57	0	0	0	3	0	西北侧	0	3	0.93746	6.06459
2018	150100	呼和浩特市	内蒙古自治区	0	12.583	0	0	0	0	713	6.57088	54.9507	87.5178	28.6091	1353	207	3194.5	0.573863	93029	5.20354	0.0401824	149807	988350	9.3029	14.9807	98.835	0.31945	50	483	1	2014	0	0	33397	12489	50	0	0	0	3	0	西北侧	0	3	0.662103	4.32766
2019	150100	呼和浩特市	内蒙古自治区	0	15.151	0	0	0	0	899	6.80239	50.6082	85.7014	34.2907	817	122	2736	0.486013	89138	5.20686	0.0445275	150007	1876353	8.9138	15.0007	187.635	0.2736	43	459	1	2014	0	0	71868	12399	43	0	0	0	3	0	西北侧	0	3	0.388931	2.60457
2020	150100	呼和浩特市	内蒙古自治区	0	18.413	0	0	0	0	1162	7.05876	51.388	79.9262	39.4041	3718.5	397.5	2277.5	0.495025	81656	5.30325	0.0524908	156750	1.14689e+06	8.1656	15.6749	114.689	0.22775	36	474	1	2014	0	0	45266	12309	36	0	0	0	3	0	西北侧	0	3	1.15077	10.7652
2021	150100	呼和浩特市	内蒙古自治区	0	22.278	0	0	0	0	1961	7.58172	52.3041	75.6137	44.5175	6620	673	1819	0.544087	89828	5.31517	0.0511822	163492	417422	8.9828	16.3492	41.7422	0.1819	29	489	1	2014	0	0	31329	12219	29	0	0	0	3	0	西北侧	0	3	1.92528	18.9381
2022	150100	呼和浩特市	内蒙古自治区	0	26.143	0	0	0	0	3068	8.02911	49.4959	73.1096	49.631	6351	891	1360.5	0.548419	94443	5.33092	0.0548797	185684	403826	9.4443	18.5684	40.3826	0.13605	22	451	1	2014	0	0	44325	12129	22	0	0	0	3	0	西北侧	0	3	2.50908	17.8846
2023	150100	呼和浩特市	内蒙古自治区	0	30.008	0	0	0	0	4586	8.43098	55.3397	82.4027																	1	2014	0	0				0	0	0	3	0	西北侧	0	3
2012	150200	包头市	内蒙古自治区	0	2.118	0	0	0	0	62	4.14313	23.224	0	7.06627	4419	833	2731	0.638108	118320	4.58876	0.0413043	12568	274311	11.832	1.2568	27.4311	0.2731	45	358	0	0	0	0	38200	37725	45	0	0	0	3	0	西北侧	0	3	3.04949	16.1773
2013	150200	包头市	内蒙古自治区	0	2.713	0	0	0	0	82	4.41884	19.4795	4.07397	10.2336	3828	723	2687	0.605525	124586	4.60135	0.0380675	11953	268872	12.4586	1.1953	26.8872	0.2687	47	392	0	0	0	0	44914	34152	47	0	0	0	3	0	西北侧	0	3	2.61369	13.8385
2014	150200	包头市	内蒙古自治区	0	3.234	0	0	0	0	113	4.7362	18.2767	25.2247	15.7544	3237	613	2643	0.662496	129415	4.6132	0.0307888	11129	277760	12.9415	1.1129	27.776	0.2643	42	415	0	0	0	0	51548	30579	42	0	0	0	3	0	西北侧	0	3	2.18991	11.564
2015	150200	包头市	内蒙古自治区	0	4.355	0	0	0	0	157	5.06259	13.3342	22.726	22.348	2646	503	2599	0.641553	132253	4.6239	0.0259884	16000	261186	13.2253	1.6	26.1186	0.2599	37	310	0	0	0	0	53969	27006	37	0	0	0	3	0	西北侧	0	3	1.77782	9.35214
2016	150200	包头市	内蒙古自治区	0	5.377	0	0	0	0	198	5.2933	15.8251	34.653	30.6764	2055	393	2555	0.654538	136021	4.63382	0.0295566	21181	273656	13.6021	2.1181	27.3656	0.2555	29	346	0	0	0	0	58364	23433	29	0	0	0	3	0	西北侧	0	3	1.37533	7.1916
2017	150200	包头市	内蒙古自治区	0	6.802	0	0	0	0	246	5.50939	40.1589	58.411	44.3206	1464	283	2511	0.416605	85016	4.64086	0.0589312	37660	265601	8.5016	3.766	26.5601	0.2511	21	400	0	0	0	0	39163	19860	21	0	0	0	3	0	西北侧	0	3	0.983424	5.0874
2018	150200	包头市	内蒙古自治区	0	7.87	0	0	0	0	319	5.76832	35.6603	59.8658	56.997	873	173	2467	0.391609	102379	4.64468	0.056861	46480	232928	10.2379	4.648	23.2928	0.2467	13	404	0	0	0	0	48268	16287	13	0	0	0	3	0	西北侧	0	3	0.598885	3.02212
2019	150200	包头市	内蒙古自治区	0	9.381	0	0	0	0	403	6.00141	30.789	55.874	68.2004	282	63	2423	0.416473	93835	4.64751	0.070045	54179	221301	9.3835	5.4179	22.1301	0.2423	5	367	0	0	0	0	42806	12714	5	0	0	0	3	0	西北侧	0	3	0.217474	0.973454
2020	150200	包头市	内蒙古自治区	0	11.173	0	0	0	0	516	6.24804	39.4208	63.224	78.3178	371	111	2379	0.382726	102949	4.58093	0.0567742	69409	222746	10.2949	6.9409	22.2745	0.2379	0	364	0	0	0	0	41581	9141	0	0	0	0	3	0	西北侧	0	3	0.409549	1.36885
2021	150200	包头市	内蒙古自治区	0	13.493	0	0	0	0	839	6.7334	33.4219	52.0822	88.4352	379	121	2335	0.479806	121331	4.58369	0.0734616	84639	224190	12.1331	8.4639	22.419	0.2335	0	361	0	0	0	0	54362	5568	0	0	0	0	3	0	西北侧	0	3	0.445213	1.39451
2022	150200	包头市	内蒙古自治区	0	15.813	0	0	0	0	1260	7.13966	26.4356	53.7726	98.5526	4201	428	2291	0.439255	137360	4.59197	0.0644017	75900	241477	13.736	7.59	24.1477	0.2291	0	361	0	0	0	0	39154	1995	0	0	0	0	3	0	西北侧	0	3	1.56182	15.3299
2023	150200	包头市	内蒙古自治区	0	18.133	0	0	0	0	1811	7.50219	34.9562	57.1945																	0	0	0	0				0	0	0	3	0	西北侧	0	3
2012	150300	乌海市	内蒙古自治区	0	0.384	0	0	0	0	12	2.56495	4.54918	0	4.1742	0	0	7	0.581411	97617	5.74511	0.00548046	4881	74800	9.7617	0.4881	7.48	0.0007	16	112	1	2012	0	0	10680	370	16	0	0	0	3	0	西北侧	0	4	0	0
2013	150300	乌海市	内蒙古自治区	0	0.419	0	0	0	0	13	2.63906	2.19726	0.624658	6.0536	0	2	59	0.755164	104420	5.75364		4734	32400	10.442	0.4734	3.24	0.0059	13	105	1	2012	0	0	24220	485	13	0	0	0	3	0	西北侧	0	4	0.0361598	0
2014	150300	乌海市	内蒙古自治区	0	0.528	0	0	0	0	17	2.89037	1.89315	3.16438	9.31405	0	5	111	0.793003	108556	5.75563	0.00188979	4419	70636	10.8556	0.4419	7.0636	0.0111	16	90	1	2012	0	0	14979	600	16	0	0	0	3	0	西北侧	0	4	0.0902201	0
2015	150300	乌海市	内蒙古自治区	0	0.585	0	0	0	0	18	2.94444	2.83288	4.03288	13.2183	0	8	163	0.757128	100871	5.80818	0.00511774	8671	62685	10.0871	0.8671	6.2685	0.0163	24	76	1	2012	0	0	19522	715	24	0	0	0	3	0	西北侧	0	4	0.143937	0
2016	150300	乌海市	内蒙古自治区	0	0.723	0	0	0	0	24	3.21888	3.7377	2.81148	18.1345	49	11	215	0.61171	102725	5.81267	0.010447	10428	61037	10.2725	1.0428	6.1037	0.0215	21	81	1	2012	0	0	17931	830	21	0	0	0	3	0	西北侧	0	4	0.197027	0.877664
2017	150300	乌海市	内蒙古自治区	0	0.821	0	0	0	0	31	3.46574	10.0082	11.7808	26.1791	141	14	267	0.801223	107656	5.768	0.00684714	12379	61747	10.7656	1.2379	6.1747	0.0267	18	85	1	2012	0	0	7506	945	18	0	0	0	3	0	西北侧	0	4	0.24951	2.51292
2018	150300	乌海市	内蒙古自治区	0	0.984	0	0	0	0	43	3.78419	12.589	17.4137	33.6922	233	17	319	0.37414	88041	5.77191	0.0149297	14184	59615	8.8041	1.4184	5.9615	0.0319	15	84	1	2012	0	0	10096	1060	15	0	0	0	3	0	西北侧	0	4	0.301793	4.13634
2019	150300	乌海市	内蒙古自治区	0	1.012	0	0	0	0	56	4.04305	17.8384	11.2055	40.3462	234	111	561	0.451426	97564.3	5.77687	0.0105836	14311	54587	9.75643	1.4311	5.4587	0.0561	12	79	1	2012	0	0	8888	533	12	0	0	0	3	0	西北侧	0	4	1.96078	4.13355
2020	150300	乌海市	内蒙古自治区	0	1.17	0	0	0	0	68	4.23411	12.2842	20.7787	46.3715	582	141	803	0.477141	101238	5.76031	0.010548	17296	56693.5	10.1238	1.7296	5.66935	0.0803	9	80.5	1	2012	0	0	12739	6	9	0	0	0	3	0	西北侧	0	4	2.53233	10.4526
2021	150300	乌海市	内蒙古自治区	0	1.53	0	0	0	0	124	4.82831	7.42466	7.08493	52.3968	738	165	1045	0.55878	128923	5.76264	0.209795	20281	58800	12.8923	2.0281	5.88	0.1045	6	82	1	2012	0	0	17129	0	6	0	0	0	3	0	西北侧	0	4	2.95646	13.2234
2022	150300	乌海市	内蒙古自治区	0	1.89	0	0	0	0	191	5.2575	7.04931	9.14247	58.4221	840	49	1287	0.670427	143450	5.7664	0.0259056	20859	62672	14.345	2.0859	6.2672	0.1287	3	92	1	2012	0	0	17426	0	3	0	0	0	3	0	西北侧	0	4	0.874688	14.9946
2023	150300	乌海市	内蒙古自治区	0	2.25	0	0	0	0	281	5.64191	12.1918	11.4767																	1	2012	0	0				0	0	0	3	0	西北侧	0	4
2012	150400	赤峰市	内蒙古自治区	0	0.778	0	0	0	0	28	3.3673	15.3552	0	2.21373	0	0	0	0.22897	36070	3.86935	0.0314368	16425	248824	3.607	1.6425	24.8824	0	49	338	0	0	0	0	11618	3406	49	0	0	0	3	0	东南侧	1	3	0	0
2013	150400	赤峰市	内蒙古自治区	0	0.918	0	0	0	0	34	3.55535	14.1096	1.72603	3.2127	0	0	0	0.262175	39126	3.86777	0.0429004	18062	268067	3.9126	1.8062	26.8067	0	50	396	0	0	0	0	12947	3202	50	0	0	0	3	0	东南侧	1	3	0	0
2014	150400	赤峰市	内蒙古自治区	0	1.019	0	0	0	0	51	3.95124	16.2466	13.2329	4.93701	0	4	0	0.271958	41309	3.86721	0.0294641	18751	313509	4.1309	1.8751	31.3509	0	40	340	0	0	0	0	17614	2998	40	0	0	0	3	0	东南侧	1	3	0.00929411	0
2015	150400	赤峰市	内蒙古自治区	0	1.24	0	0	0	0	73	4.30407	13.7288	16.8247	7.03477	0	21	0	0.251973	43269	3.86621	0.0260343	35400	263035	4.3269	3.54	26.3035	0	36	433	0	0	0	0	14338	2794	36	0	0	0	3	0	东南侧	1	3	0.0488429	0
2016	150400	赤峰市	内蒙古自治区	0	1.408	0	0	0	0	100	4.61512	14.4563	28.8962	9.71654	158	38	421	0.254707	44936	3.86754	0.0294102	46400	277939	4.4936	4.64	27.7939	0.0421	32	450	0	0	0	0	13924	2590	32	0	0	0	3	0	东南侧	1	3	0.0882654	0.366998
2017	150400	赤峰市	内蒙古自治区	0	1.569	0	0	0	0	134	4.90527	32.463	52.0767	14.0474	467	55	921	0.217678	35462	3.86997	0.0423415	37301	531100	3.5462	3.7301	53.11	0.0921	28	423	0	0	0	0	12202	2386	28	0	0	0	3	0	东南侧	1	3	0.127468	1.08232
2018	150400	赤峰市	内蒙古自治区	0	1.833	0	0	0	0	170	5.14166	31.8274	59.8904	18.316	776	72	1421	0.212136	35819	3.87138	0.0385201	68000	273944	3.5819	6.8	27.3944	0.1421	24	439	0	0	0	0	19085	2182	24	0	0	0	3	0	东南侧	1	3	0.166597	1.79555
2019	150400	赤峰市	内蒙古自治区	0	2.177	0	0	0	0	207	5.33754	25.0027	64.4822	22.0292	936	53	1588	0.202483	39488	3.87349	0.0365263	78300	281169	3.9488	7.83	28.1169	0.1588	20	454	0	0	0	0	17697	1978	20	0	0	0	3	0	东南侧	1	3	0.122376	2.16121
2020	150400	赤峰市	内蒙古自治区	0	2.511	0	0	0	0	255	5.54518	35.1475	70.5683	25.3071	1455	54	1755	0.192325	43595	3.8018	0.0575414	95800	297584	4.3595	9.58	29.7584	0.1755	16	458	0	0	0	0	15723	1774	16	0	0	0	3	0	东南侧	1	3	0.133952	3.60926
2021	150400	赤峰市	内蒙古自治区	0	3.002	0	0	0	0	487	6.19032	27.1863	60.6055	28.5851	2281	71	1922	0.221801	49069	3.79877	0.0622956	113300	314000	4.9069	11.33	31.4	0.1922	12	462	0	0	0	0	26469	1570	12	0	0	0	3	0	东南侧	1	3	0.176656	5.6754
2022	150400	赤峰市	内蒙古自治区	0	3.493	0	0	0	0	807	6.69456	30.7041	63.2932	31.863	1921	96	2089	0.198645	53577	3.79426	0.0717743	113100	324724	5.3577	11.31	32.4724	0.2089	8	469	0	0	0	0	26860	1366	8	0	0	0	3	0	东南侧	1	3	0.23994	4.8013
2023	150400	赤峰市	内蒙古自治区	0	3.984	0	0	0	0	1228	7.11396	32.4849	64.2521																	0	0	0	0				0	0	0	3	0	东南侧	1	3
2012	150500	通辽市	内蒙古自治区	0	0.56	0	0	0	0	18	2.94444	15.6038	0	1.55935	26	10.5	89	0.348929	54019	3.96302	0.00387133	10426	511000	5.4019	1.0426	51.1	0.0089	26	299	0	0	0	0	15192	882	26	0	0	0	3	0	东南侧	1	4	0.0335196	0.0830008
2013	150500	通辽市	内蒙古自治区	0	0.699	0	0	0	0	21	3.09104	29.0137	0.627397	2.25938	30	10	97	0.347379	56955	3.96085	0.00724985	11111	388952	5.6955	1.1111	38.8952	0.0097	28	381	0	0	0	0	21200	922	28	0	0	0	3	0	东南侧	1	4	0.0319928	0.0959785
2014	150500	通辽市	内蒙古自治区	0	0.821	0	0	0	0	31	3.46574	25.5068	12.6548	3.48202	34	9.5	105	0.355295	57727	3.80375		8500	189600	5.7727	0.85	18.96	0.0105	36	483	0	0	0	0	16102	962	36	0	0	0	3	0	东南侧	1	4	0.0304097	0.108835
2015	150500	通辽市	内蒙古自治区	0	0.989	0	0	0	0	48	3.89182	8.86027	12.4384	5.00546	38	9	113	0.331718	60138	3.9577	0.0144311	20296	211072	6.0138	2.0296	21.1072	0.0113	26	360	0	0	0	0	19700	1002	26	0	0	0	3	0	东南侧	1	4	0.0288388	0.121764
2016	150500	通辽市	内蒙古自治区	0	1.135	0	0	0	0	64	4.17439	6.27322	20.6639	6.98609	42	8.5	121	0.358405	62424	3.96403	0.0140725	26410	204593	6.2424	2.641	20.4593	0.0121	10	343	0	0	0	0	13200	1042	10	0	0	0	3	0	东南侧	1	4	0.0272017	0.134409
2017	150500	通辽市	内蒙古自治区	0	1.169	0	0	0	0	83	4.43082	20.2685	42.8164	10.0537	46	8	129	0.22228	35594	3.97318	0.0224068	32600	220709	3.5594	3.26	22.0709	0.0129	0	373	0	0	0	0	13238	1082	0	0	0	0	3	0	东南侧	1	4	0.0255697	0.147026
2018	150500	通辽市	内蒙古自治区	0	1.3	0	0	0	0	115	4.75359	26.3041	53.0027	13.3449	50	7.5	137	0.201102	41573	3.96167	0.0198574	38600	210991	4.1573	3.86	21.0991	0.0137	0	384	0	0	0	0	11453	1122	0	0	0	0	3	0	东南侧	1	4	0.0239372	0.159581
2019	150500	通辽市	内蒙古自治区	0	1.456	0	0	0	0	147	4.99721	17.1397	46.7041	16.1439	54	7	145	0.200937	40410	3.96345	0.0184922	42860	199008	4.041	4.286	19.9008	0.0145	0	359	0	0	0	0	12769	1162	0	0	0	0	3	0	东南侧	1	4	0.0223015	0.17204
2020	150500	通辽市	内蒙古自治区	0	1.675	0	0	0	0	186	5.23111	18.1667	52.5246	18.5343	60	15	153	0.198205	44259	3.87305	0.0261859	50464	206984	4.4259	5.0464	20.6984	0.0153	0	350.5	0	0	0	0	10344	1202	0	0	0	0	3	0	东南侧	1	4	0.0523104	0.209241
2021	150500	通辽市	内蒙古自治区	0	2.178	0	0	0	0	321	5.77455	12.1507	39.4658	20.9247	94	35	161	0.23367	49346	3.86802	0.0391314	58068	214959	4.9346	5.8068	21.4959	0.0161	0	342	0	0	0	0	15050	1242	0	0	0	0	3	0	东南侧	1	4	0.122674	0.329466
2022	150500	通辽市	内蒙古自治区	0	2.681	0	0	0	0	567	6.34212	14.9671	43.3069	23.3152	152	62	169	0.218223	54992	3.86151	0.0340633	51300	222700	5.4992	5.13	22.27	0.0169	0	408	0	0	0	0	17320	1282	0	0	0	0	3	0	东南侧	1	4	0.218726	0.536231
2023	150500	通辽市	内蒙古自治区	0	3.184	0	0	0	0	767	6.64379	17.0411	41.389																	0	0	0	0				0	0	0	3	0	东南侧	1	4
2012	150600	鄂尔多斯市	内蒙古自治区	0	0.511	0	0	0	0	55	4.02535	16.3716	0	3.52365	0	75	0	0.77705	182680	3.13995	0.00729507	119000	237400	18.268	11.9	23.74	0	24	301	0	2013	0	0	47928	12125	24	0	0	0	3	0	西北侧	0	4	0.374214	0
2013	150600	鄂尔多斯市	内蒙古自治区	0	0.67	0	0	0	0	64	4.17439	10.211	0.939726	5.10657	0	76	0	0.848306	196728	3.14656	0.0178004	284400	272300	19.6728	28.44	27.23	0	23	306	1	2013	0	0	39883	11004	23	0	0	0	3	0	西北侧	0	4	0.376704	0
2014	150600	鄂尔多斯市	内蒙古自治区	0	0.775	0	0	0	0	93	4.54329	11.0137	11.0904	7.86069	0	77	0	0.793865	200152	3.15515	0.0110572	11000	219000	20.0152	1.1	21.9	0	22	250	1	2013	0	0	23481	9883	22	0	0	0	3	0	西北侧	0	4	0.378397	0
2015	150600	鄂尔多斯市	内蒙古自治区	0	1.011	0	0	0	0	134	4.90527	7.48493	14.8164	11.1734	0	78	76	0.77093	207163	3.16015	0.0104351	19000	182000	20.7163	1.9	18.2	0.0076	22	138	1	2013	0	0	37109	8762	22	0	0	0	3	0	西北侧	0	4	0.381399	0
2016	150600	鄂尔多斯市	内蒙古自治区	0	1.361	0	0	0	0	178	5.18739	8.99454	36.6585	15.3689	280	79	800	0.803055	215488	3.16512	0.0190361	25000	182000	21.5488	2.5	18.2	0.08	11	209	1	2013	0	0	20642	7641	11	0	0	0	3	0	西北侧	0	4	0.384372	1.36233
2017	150600	鄂尔多斯市	内蒙古自治区	0	1.801	0	0	0	0	235	5.46383	28.6767	43.5069	22.207	868	80	1524	0.753829	149526	3.17162	0.0168263	30000	189000	14.9526	3	18.9	0.1524	0	251	1	2013	0	0	23874	6520	0	0	0	0	3	0	西北侧	0	4	0.386716	4.19587
2018	150600	鄂尔多斯市	内蒙古自治区	0	2.187	0	0	0	0	310	5.73979	29.5781	48.7507	28.6988	1456	81	2248	0.739087	181486	3.1748	0.0218674	36000	199000	18.1486	3.6	19.9	0.2248	0	252	1	2013	0	0	34890	5399	0	0	0	0	3	0	西北侧	0	4	0.389723	7.00539
2019	150600	鄂尔多斯市	内蒙古自治区	0	2.753	0	0	0	0	392	5.97381	28.0932	45.9726	34.419	1584	509	2817	0.799481	173069	3.17922	0.0158521	38000	213000	17.3069	3.8	21.3	0.2817	0	276	1	2013	0	0	49245	6478	0	0	0	0	3	0	西北侧	0	4	2.43821	7.58766
2020	150600	鄂尔多斯市	内蒙古自治区	0	3.385	0	0	0	0	488	6.19236	23.2459	53.7514	39.5593	2748	117	3386	0.700453	164387	3.21127	0.013012	47079	225126	16.4387	4.7079	22.5126	0.3386	0	271	1	2013	0	0	70864	7557	0	0	0	0	3	0	西北侧	0	4	0.542772	12.7482
2021	150600	鄂尔多斯市	内蒙古自治区	0	4.216	0	0	0	0	779	6.65929	22.063	39.1014	44.6995	3841	151	3955	0.756547	218118	3.21719	0.0189278	56158	237251	21.8118	5.6158	23.7251	0.3955	0	266	1	2013	0	0	81716	8636	0	0	0	0	3	0	西北侧	0	4	0.696366	17.7135
2022	150600	鄂尔多斯市	内蒙古自治区	0	5.047	0	0	0	0	1238	7.12206	22.8548	36.6658	49.8398	4130	272	4524	0.848253	256908	3.23198	0.0290198	52200	252000	25.6908	5.22	25.2	0.4524	0	275	1	2013	0	0	122019	9715	0	0	0	0	3	0	西北侧	0	4	1.23597	18.7668
2023	150600	鄂尔多斯市	内蒙古自治区	0	5.878	0	0	0	0	1750	7.46794	35.8767	47.0493																	1	2013	0	0				0	0	0	3	0	西北侧	0	4
2012	150700	呼伦贝尔市	内蒙古自治区	0	0.328	0	0	0	0	20	3.04452	16.7787	0	1.25984	487	27	956	0.269536	52649	2.30304	0.103552	14678	17032	5.2649	1.4678	1.7032	0.0956	30	313	0	2013	0	0	24046	29	30	0	0	0	3	0	西北侧	0	4	0.106521	1.92133
2013	150700	呼伦贝尔市	内蒙古自治区	0	0.389	0	0	0	0	20	3.04452	16.1973	2.91507	1.82088	450	28	882	0.277503	56470	2.30422	0.102714	14795	83142	5.647	1.4795	8.3142	0.0882	44	318	1	2013	0	0	31339	132	44	0	0	0	3	0	西北侧	0	4	0.110589	1.77732
2014	150700	呼伦贝尔市	内蒙古自治区	0	0.472	0	0	0	0	30	3.43399	16.8192	12.3945	2.81969	413	29	808	0.27555	60152	2.30327	0.147577	17494	205083	6.0152	1.7494	20.5083	0.0808	44	329	1	2013	0	0	35378	235	44	0	0	0	3	0	西北侧	0	4	0.114647	1.63273
2015	150700	呼伦贝尔市	内蒙古自治区	0	0.55	0	0	0	0	41	3.73767	11.7096	14.1315	4.08158	376	30	734	0.275892	63131	2.30208	0.116684	16373	236178	6.3131	1.6373	23.6178	0.0734	44	359	1	2013	0	0	39814	338	44	0	0	0	3	0	西北侧	0	4	0.118741	1.48822
2016	150700	呼伦贝尔市	内蒙古自治区	0	0.694	0	0	0	0	51	3.95124	13.9126	17.0792	5.73082	339	31	660	0.256891	64140	2.30252	0.108638	20999	231600	6.414	2.0999	23.16	0.066	35	287	1	2013	0	0	34328	441	35	0	0	0	3	0	西北侧	0	4	0.122646	1.34119
2017	150700	呼伦贝尔市	内蒙古自治区	0	0.813	0	0	0	0	65	4.18965	26.2575	37.1205	8.19903	302	32	586	0.195957	64204.1	2.30315	0.171986	22584	228654	6.42041	2.2584	22.8654	0.0586	26	314	1	2013	0	0	18871	544	26	0	0	0	3	0	西北侧	0	4	0.126522	1.19405
2018	150700	呼伦贝尔市	内蒙古自治区	0	1.033	0	0	0	0	83	4.43082	22.0932	43.463	10.9878	265	33	512	0.191481	49529	2.26931	0.150553	19069	232963	4.9529	1.9069	23.2963	0.0512	17	325	1	2013	0	0	15352	647	17	0	0	0	3	0	西北侧	0	4	0.13043	1.04739
2019	150700	呼伦贝尔市	内蒙古自治区	0	1.151	0	0	0	0	108	4.69135	14.4548	38.8932	13.3387	352	29	488	0.182601	47116	2.27089	0.140853	22400	218200	4.7116	2.24	21.82	0.0488	8	308	1	2013	0	0	13596	649	8	0	0	0	3	0	西北侧	0	4	0.114439	1.38905
2020	150700	呼伦贝尔市	内蒙古自治区	0	1.331	0	0	0	0	137	4.92725	18.9945	54.5	15.3188	311	21	464	0.170651	51958	2.14588	0.137314	37160.5	202162	5.1958	3.71605	20.2162	0.0464	0	293	1	2013	0	0	12588	651	0	0	0	0	3	0	西北侧	0	4	0.0939051	1.39069
2021	150700	呼伦贝尔市	内蒙古自治区	0	1.497	0	0	0	0	238	5.47646	13.0027	34.9699	17.2989	342	23	440	0.234964	60887	2.13581	0.116587	51921	186123	6.0887	5.1921	18.6123	0.044	0	278	1	2013	0	0	11756	653	0	0	0	0	3	0	西北侧	0	4	0.103889	1.54479
2022	150700	呼伦贝尔市	内蒙古自治区	0	1.663	0	0	0	0	395	5.98141	12.1507	33.8822	19.279	415	40	416	0.208999	69819	2.12527	0.127474	53152	192954	6.9819	5.3152	19.2954	0.0416	0	297	1	2013	0	0	13452	655	0	0	0	0	3	0	西北侧	0	4	0.18259	1.89437
2023	150700	呼伦贝尔市	内蒙古自治区	0	1.829	0	0	0	0	572	6.35089	15.5233	39.126																	1	2013	0	0				0	0	0	3	0	西北侧	0	4
2012	150800	巴彦淖尔市	内蒙古自治区	0	0.233	0	0	0	0	13	2.63906	5.80055	0	2.74856	0	1	0	0.271387	47012	3.25478	0.102448	7453	50547	4.7012	0.7453	5.0547	0	24	242	0	0	0	0	7116	0	24	0	0	0	3	0	西北侧	0	4	0.00599089	0
2013	150800	巴彦淖尔市	内蒙古自治区	0	0.283	0	0	0	0	15	2.77259	6.92603	1.3589	3.98285	0	5	0	0.301278	49996	3.25562	0.106076	7960	93135	4.9996	0.796	9.3135	0	26	201	0	0	0	0	9305	0	26	0	0	0	3	0	西北侧	0	4	0.0299294	0
2014	150800	巴彦淖尔市	内蒙古自治区	0	0.362	0	0	0	0	23	3.17805	7.44658	7.63014	6.13532	0	9	0	0.320002	50170	3.24542	0.207309	13823	142598	5.017	1.3823	14.2598	0	26	251	0	0	0	0	6018	0	26	0	0	0	3	0	西北侧	0	4	0.0538181	0
2015	150800	巴彦淖尔市	内蒙古自治区	0	0.425	0	0	0	0	34	3.55535	5.24932	4.81644	8.7496	0	13	0	0.286564	52987	3.2311	0.180445	16375	126000	5.2987	1.6375	12.6	0	24	202	0	0	0	0	6902	0	24	0	0	0	3	0	西北侧	0	4	0.0775055	0
2016	150800	巴彦淖尔市	内蒙古自治区	0	0.527	0	0	0	0	48	3.89182	9.48087	9.56557	12.0797	0	17	184	0.29657	54480	3.23461	0.144691	17000	138000	5.448	1.7	13.8	0.0184	20	209	0	0	0	0	8585	98	20	0	0	0	3	0	西北侧	0	4	0.100998	0
2017	150800	巴彦淖尔市	内蒙古自治区	0	0.626	0	0	0	0	57	4.06044	15.3836	21.9808	17.4196	245	21	482	0.232255	56386.8	3.25286	0.201106	17103	140000	5.63868	1.7103	14	0.0482	16	211	0	0	0	0	7707	308	16	0	0	0	3	0	西北侧	0	4	0.124644	1.45418
2018	150800	巴彦淖尔市	内蒙古自治区	0	0.779	0	0	0	0	71	4.27667	15.0521	30.5589	22.667	541	25	780	0.208238	48193	3.25577	0.302056	16640	132000	4.8193	1.664	13.2	0.078	12	224	0	0	0	0	6865	518	12	0	0	0	3	0	西北侧	0	4	0.147955	3.20175
2019	150800	巴彦淖尔市	内蒙古自治区	0	0.856	0	0	0	0	91	4.52179	12.3014	27.6301	27.2501	20	1	73	0.182353	51722	3.25819	0.315278	16814	120000	5.1722	1.6814	12	0.0073	8	173	0	0	0	0	6329	1192	8	0	0	0	3	0	西北侧	0	4	0.00590388	0.118078
2020	150800	巴彦淖尔市	内蒙古自治区	0	1.111	0	0	0	0	112	4.72739	13.7814	38.8443	31.3185	869	47	0	0.185881	56614	3.16053	0.239313	18271	123393	5.6614	1.8271	12.3393	0	4	186.5	0	0	0	0	13160	1866	4	0	0	0	3	0	西北侧	0	4	0.30595	5.65682
2021	150800	巴彦淖尔市	内蒙古自治区	0	1.379	0	0	0	0	220	5.39816	5.64931	17.1863	35.387	1034	45	0	0.220205	64144	3.15518	0.23756	19728	126786	6.4144	1.9728	12.6786	0	0	200	0	0	0	0	15272	2540	0	0	0	0	3	0	西北侧	0	4	0.294503	6.76702
2022	150800	巴彦淖尔市	内蒙古自治区	0	1.647	0	0	0	0	339	5.82895	10.0986	27.3014	39.4554	1190	40	0	0.252249	71118	3.14861	0.329615	20443	147900	7.1118	2.0443	14.79	0	0	211	0	0	0	0	20063	3214	0	0	0	0	3	0	西北侧	0	4	0.263505	7.83926
2023	150800	巴彦淖尔市	内蒙古自治区	0	1.915	0	0	0	0	478	6.1717	11.2027	24.2384																	0	0	0	0				0	0	0	3	0	西北侧	0	4
2012	150900	乌兰察布市	内蒙古自治区	0	0.126	0	0	0	0	9	2.30259	5.02732	0	1.5593	90.5	0	81.5	0.1489	36525	3.57849	0.00419423	11626	138677	3.6525	1.1626	13.8677	0.00815	36	102	0	0	0	0	5657	1116.5	36	0	0	0	3	0	西北侧	0	4	0	0.425002
2013	150900	乌兰察布市	内蒙古自治区	0	0.206	0	0	0	0	11	2.48491	4.4	0.624658	2.26723	80	0	83	0.303119	39215	3.66238	0.0034814	11300	199000	3.9215	1.13	19.9	0.0083	25	190	0	0	0	0	10230	1053	25	0	0	0	3	0	西北侧	0	4	0	0.376825
2014	150900	乌兰察布市	内蒙古自治区	0	0.261	0	0	0	0	15	2.77259	3.93151	6.69863	3.48199	69.5	0	84.5	0.171686	41213	3.6596	0.00330436	13000	23300	4.1213	1.3	2.33	0.00845	26	223	0	0	0	0	14170	989.5	26	0	0	0	3	0	西北侧	0	4	0	0.328279
2015	150900	乌兰察布市	内蒙古自治区	0	0.255	0	0	0	0	18	2.94444	2.22466	2.86849	4.97129	59	0	86	0.173213	43221	3.65686	0.00511212	18400	262300	4.3221	1.84	26.23	0.0086	26	232	0	0	0	0	8072	926	26	0	0	0	3	0	西北侧	0	4	0	0.279449
2016	150900	乌兰察布市	内蒙古自治区	0	0.273	0	0	0	0	28	3.3673	6.27869	5.80055	6.87089	48.5	0	87.5	0.186983	44517	3.65468	0.00544758	13000	291000	4.4517	1.3	29.1	0.00875	13	175	0	0	0	0	6565	862.5	13	0	0	0	3	0	西北侧	0	4	0	0.230218
2017	150900	乌兰察布市	内蒙古自治区	0	0.309	0	0	0	0	42	3.7612	14.5589	25.9479	9.94017	38	0	89	0.135507	45006.7	3.65268	0.0170855	21727	96206	4.50067	2.1727	9.6206	0.0089	0	170	0	0	0	0	7579	799	0	0	0	0	3	0	西北侧	0	4	0	0.180737
2018	150900	乌兰察布市	内蒙古自治区	0	0.365	0	0	0	0	72	4.29046	14.189	30	13.0046	27.5	0	90.5	0.13208	36418	3.64963	0.0154645	24134	111663	3.6418	2.4134	11.1663	0.00905	0	223	0	0	0	0	7360	735.5	0	0	0	0	3	0	西北侧	0	4	0	0.131196
2019	150900	乌兰察布市	内蒙古自治区	0	0.452	0	0	0	0	105	4.66344	18.9918	31.526	15.6872	17	0	92	0.134331	38622	3.64762	0.0439785	27611	109000	3.8622	2.7611	10.9	0.0092	0	193	0	0	0	0	5927	672	0	0	0	0	3	0	西北侧	0	4	0	0.0813319
2020	150900	乌兰察布市	内蒙古自治区	0	0.633	0	0	0	0	132	4.89035	20.7514	45.5984	18.0721	10	1	93.5	0.145307	47837	3.43897	0.036341	33261.5	115768	4.7837	3.32615	11.5768	0.00935	0	203	0	0	0	0	6434	608.5	0	0	0	0	3	0	西北侧	0	4	0.00589901	0.0589901
2021	150900	乌兰察布市	内蒙古自治区	0	0.85	0	0	0	0	218	5.38907	11.5562	29.411	20.4569	30	8	95	0.159003	53871	3.4185	0.0307105	38912	122536	5.3871	3.8912	12.2536	0.0095	0	213	0	0	0	0	12190	545	0	0	0	0	3	0	西北侧	0	4	0.0482073	0.180777
2022	150900	乌兰察布市	内蒙古自治区	0	1.067	0	0	0	0	324	5.78383	10.9041	29.0822	22.8418	1323	51	96.5	0.166685	61876	3.40204	0.0303566	37821	130000	6.1876	3.7821	13	0.00965	0	200	0	0	0	0	19442	481.5	0	0	0	0	3	0	西北侧	0	4	0.312672	8.11109
2023	150900	乌兰察布市	内蒙古自治区	0	1.284	0	0	0	0	502	6.22059	11.0192	29.9918																	0	0	0	0				0	0	0	3	0	西北侧	0	4
2012	210100	沈阳市	辽宁省	0	31.051	0	0	0	0	494	6.20456	70.3661	0	5.59308	0	5523	6144	0.933366	80480.1	6.32507	0.121882	123755	1167899	8.04801	12.3755	116.79	0.6144	281	996	0	0	0	2022	246407	44267	281	0	0	0	1	0	东南侧	1	2	7.62003	0
2013	210100	沈阳市	辽宁省	0	37.929	0	0	0	0	591	6.38351	63.8027	30.0329	8.10075	0	5093	9091	0.908903	86850	6.32824	0.123964	150663	1147776	8.685	15.0663	114.778	0.9091	269	1016	0	0	0	2022	277931	45919	269	0	0	0	1	0	东南侧	1	2	7.00454	0
2014	210100	沈阳市	辽宁省	0	44.135	0	0	0	0	773	6.65157	66.0274	75.4603	12.4696	1818	4663	12038	0.859062	85816	6.3426	0.136726	174867	1065340	8.5816	17.4867	106.534	1.2038	251	1044	0	0	0	2022	265649	47571	251	0	0	0	1	0	东南侧	1	2	6.38068	2.48768
2015	210100	沈阳市	辽宁省	0	54.494	0	0	0	0	991	6.89972	66.0082	74.6986	17.6897	4509	4233	14985	0.749765	87734	6.34206	0.120229	226418	1006456	8.7734	22.6418	100.646	1.4985	229	1349	0	0	0	2022	234542	49223	229	0	0	0	1	0	东南侧	1	2	5.79545	6.17333
2016	210100	沈阳市	辽宁省	0	67.224	0	0	0	0	1290	7.16317	66.4508	78.7787	24.2859	7200	3803	17932	0.752307	66893.2	6.34684	0.134963	315198	1066256	6.68932	31.5198	106.626	1.7932	189	1226	0	0	0	2022	223880	50875	189	0	0	0	1	0	东南侧	1	2	5.1819	9.8106
2017	210100	沈阳市	辽宁省	0	82.535	0	0	0	0	1724	7.45298	86.8493	122.54	35.0929	9891	3373	20879	0.767519	69754	6.35037	0.149979	368584	1110084	6.9754	36.8584	111.008	2.0879	149	1244	0	0	0	2022	161669	52527	149	0	0	0	1	0	东南侧	1	2	4.57977	13.4297
2018	210100	沈阳市	辽宁省	0	95.302	0	0	0	0	2232	7.7111	83.2794	143.792	45.1467	12582	2943	23826	0.746438	75766	6.36198	0.156421	460439	990255	7.5766	46.0439	99.0255	2.3826	109	1318	0	0	0	2022	181126	54179	109	0	0	0	1	0	东南侧	1	2	3.94981	16.8863
2019	210100	沈阳市	辽宁省	0	113.321	0	0	0	0	2911	7.9766	73.2356	144.69	54.0289	14587	3351	25754	0.697073	77777	6.37571	0.165809	532563	993768	7.7777	53.2563	99.3768	2.5754	69	1273	0	0	0	2022	199013	53204	69	0	0	0	1	0	东南侧	1	2	4.43606	19.3103
2020	210100	沈阳市	辽宁省	0	135.191	0	0	0	0	5279	8.57168	72.7541	132.426	62.0454	21153	3596	27682	0.685331	72936	6.38402	0.156447	692332	1068239	7.2936	69.2333	106.824	2.7682	29	1220	0	0	0	2022	225712	52229	29	0	0	0	1	0	东南侧	1	2	4.72102	27.7708
2021	210100	沈阳市	辽宁省	0	161.328	0	0	0	0	8822	9.08512	71.4685	106.318	70.062	29252	4569	29610	0.748826	79706	6.38873	0.195322	852102	1142710	7.9706	85.2102	114.271	2.961	0	1167	0	0	0	2022	234322	51254	0	0	0	0	1	0	东南侧	1	2	5.97021	38.2229
2022	210100	沈阳市	辽宁省	0	187.465	0	0	0	0	12122	9.40286	69.4904	102.463	78.0785	27393	4606	31538	0.677374	84268	6.56706	0.182775	944457	1186908	8.4268	94.4457	118.691	3.1538	0	1203	0	0	1	2022	249351	50279	0	0	0	0	1	0	东南侧	1	2	5.03553	29.9475
2023	210100	沈阳市	辽宁省	0	213.602	0	0	0	0	16391	9.70455	73.5397	110.825																	0	0	1	2022				0	0	0	1	0	东南侧	1	2
2012	210200	大连市	辽宁省	0	26.821	0	0	0	0	386	5.95842	69.694	0	8.33874	0	2554	0	0.841911	102922	6.15158	0.563957	116014	959980	10.2922	11.6014	95.998	0	256	840	0	0	0	0	392872	9676	256	0	0	0	1	0	东南侧	1	2	4.32661	0
2013	210200	大连市	辽宁省	0	33.617	0	0	0	0	458	6.12905	64.6384	30.3288	12.0718	0	2564	0	0.784621	110600	6.15345	0.547653	134001	987046	11.06	13.4001	98.7046	0	253	909	0	0	0	0	462566	18074	253	0	0	0	1	0	东南侧	1	2	4.33547	0
2014	210200	大连市	辽宁省	0	39.182	0	0	0	0	578	6.3613	63.3534	67.5781	18.5873	0	2574	0	0.789186	109939	6.15834	0.518235	163000	894465	10.9939	16.3	89.4465	0	240	849	0	0	0	0	430258	26472	240	0	0	0	1	0	东南侧	1	2	4.33115	0
2015	210200	大连市	辽宁省	0	48.618	0	0	0	0	727	6.5903	61.4658	68.7479	26.3563	2190	2584	0	0.636783	110682	6.15716	0.443795	197200	817487	11.0682	19.72	81.7487	0	229	726	0	0	0	0	182829	34870	229	0	0	0	1	0	东南侧	1	2	4.3531	3.68935
2016	210200	大连市	辽宁省	0	58.357	0	0	0	0	926	6.83195	67.388	74.7951	36.1705	4979	2594	5963	0.703113	97469.6	6.16052	0.498737	234678	895271	9.74696	23.4678	89.5271	0.5963	212	833	0	0	0	0	205481	43268	212	0	0	0	1	0	东南侧	1	2	4.35527	8.35964
2017	210200	大连市	辽宁省	0	70.183	0	0	0	0	1152	7.05012	89.3233	122.011	52.2608	7768	2604	13784	0.714947	100033	6.15935	0.591173	292494	866327	10.0033	29.2494	86.6327	1.3784	195	888	0	0	0	0	121861	51666	195	0	0	0	1	0	东南侧	1	2	4.37721	13.0577
2018	210200	大连市	辽宁省	0	81.278	0	0	0	0	1444	7.27586	81.8493	111.8	67.149	10557	2614	21605	0.702938	109644	6.10794	0.613081	355286	843574	10.9644	35.5286	84.3574	2.1605	178	894	0	0	0	0	356622	60064	178	0	0	0	1	0	东南侧	1	2	4.3918	17.7369
2019	210200	大连市	辽宁省	0	96.282	0	0	0	0	1855	7.52618	71.2767	93.674	80.305	12479	2810	21187	0.681738	99995.9	6.07711	0.621676	393968	815600	9.99959	39.3968	81.56	2.1187	161	889	0	0	0	0	274946	67830	161	0	0	0	1	0	东南侧	1	2	4.6935	20.8435
2020	210200	大连市	辽宁省	0	112.707	0	0	0	0	3074	8.03106	70.2186	97.2951	92.1853	17643	2975	20769	0.701291	94685	6.04654	0.548219	426605	843998	9.4685	42.6605	84.3997	2.0769	144	910.5	0	0	0	0	230244	75596	144	0	0	0	1	0	东南侧	1	2	4.94515	29.3268
2021	210200	大连市	辽宁省	0	136.032	0	0	0	0	5146	8.54617	70.3945	86.2767	104.066	23508	4162	20351	0.752609	104751	6.01568	0.54287	459242	872395	10.4751	45.9242	87.2395	2.0351	127	932	0	0	0	0	212689	83362	127	0	0	0	1	0	东南侧	1	2	6.8953	38.9463
2022	210200	大连市	辽宁省	0	159.357	0	0	0	0	7403	8.90978	70.0712	83.8603	115.946	25473	4284	19933	0.675791	112270	6.19363	0.568397	487123	902225	11.227	48.7123	90.2225	1.9933	110	956	0	0	0	0	149017	91128	110	0	0	0	1	0	东南侧	1	2	5.74725	34.1736
2023	210200	大连市	辽宁省	0	182.682	0	0	0	0	9782	9.1884	73.9836	94.5945																	0	0	0	0				0	0	0	1	0	东南侧	1	2
2012	210300	鞍山市	辽宁省	0	6.387	0	0	0	0	57	4.06044	37.9071	0	7.39132	777	788	0	0.807519	69211	5.93621	0.10678	29233	298866	6.9211	2.9233	29.8866	0	102	343	0	0	0	0	24548	15773	102	0	0	0	1	0	东南侧	1	3	2.2495	2.2181
2013	210300	鞍山市	辽宁省	0	8.096	0	0	0	0	64	4.17439	30.9315	10.7068	10.7043	998	731	0	0.735272	72606	5.93478	0.115213	33882	306894	7.2606	3.3882	30.6894	0	93	361	0	0	0	0	25441	14039	93	0	0	0	1	0	东南侧	1	3	2.08977	2.85306
2014	210300	鞍山市	辽宁省	0	10.026	0	0	0	0	84	4.44265	29.9918	20.7836	16.4781	1219	674	0	0.742764	66073	5.9302	0.118684	36500	285000	6.6073	3.65	28.5	0	86	354	0	0	0	0	44872	12305	86	0	0	0	1	0	东南侧	1	3	1.93567	3.50086
2015	210300	鞍山市	辽宁省	0	12.727	0	0	0	0	100	4.61512	28.8603	31.1425	23.3724	1440	617	0	0.527961	64710	5.92386	0.0757377	44600	261281	6.471	4.46	26.1281	0	73	334	0	0	0	0	23040	10571	73	0	0	0	1	0	东南侧	1	3	1.78324	4.16185
2016	210300	鞍山市	辽宁省	0	15.309	0	0	0	0	123	4.82028	38.418	44.9809	32.0818	1661	560	530	0.532005	40532	5.92299	0.123972	56251	289224	4.0532	5.6251	28.9224	0.053	61	328	0	0	0	0	11573	8837	61	0	0	0	1	0	东南侧	1	3	1.6199	4.80474
2017	210300	鞍山市	辽宁省	0	18.624	0	0	0	0	153	5.03695	44.063	59.2137	46.3487	1882	503	1702	0.512037	44790	5.9172	0.170112	66368	290010	4.479	6.6368	29.001	0.1702	49	353	0	0	0	0	15463	7103	49	0	0	0	1	0	东南侧	1	3	1.46221	5.47093
2018	210300	鞍山市	辽宁省	0	21.85	0	0	0	0	188	5.24175	60.8877	66.8082	59.6001	2103	446	2874	0.545931	48810	5.91078	0.163044	118978	281366	4.881	11.8978	28.1366	0.2874	37	366	0	0	0	0	9300	5369	37	0	0	0	1	0	东南侧	1	3	1.30486	6.15272
2019	210300	鞍山市	辽宁省	0	25.216	0	0	0	0	242	5.49306	35.8986	67.0274	71.3066	2324	389	4046	0.468746	48957	5.90491	0.166823	85720	271191	4.8957	8.572	27.1191	0.4046	25	370	0	0	0	0	12357	3635	25	0	0	0	1	0	东南侧	1	3	1.14479	6.83932
2020	210300	鞍山市	辽宁省	0	29.135	0	0	0	0	402	5.99894	45.2514	75.0984	81.8734	3728	481	5218	0.45188	52020	5.89486	0.164539	104487	283937	5.202	10.4487	28.3937	0.5218	13	375.5	0	0	0	0	11788	1901	13	0	0	0	1	0	东南侧	1	3	1.42985	11.082
2021	210300	鞍山市	辽宁省	0	33.666	0	0	0	0	822	6.71296	41.1068	64.5069	92.4402	4594	530	6390	0.583993	57188.2	5.8859	0.236962	123254	296683	5.71882	12.3254	29.6683	0.639	1	381	0	0	0	0	6619	167	1	0	0	0	1	0	东南侧	1	3	1.58968	13.7792
2022	210300	鞍山市	辽宁省	0	38.197	0	0	0	0	1057	6.96414	35.0082	56.7205	103.007	4475	619	7562	0.483026	56029	5.8832	0.209478	130512	305492	5.6029	13.0512	30.5492	0.7562	0	394	0	0	0	0	6437	0	0	0	0	0	1	0	东南侧	1	3	1.86165	13.4586
2023	210300	鞍山市	辽宁省	0	42.728	0	0	0	0	1301	7.17166	37.474	59.1699																	0	0	0	0				0	0	0	1	0	东南侧	1	3
2012	210400	抚顺市	辽宁省	0	2.131	0	0	0	0	7	2.07944	31.0328	0	6.28435	0	170	0	0.650111	58512	5.2707	0.0498391	15710	163891	5.8512	1.571	16.3891	0	64	192	0	0	0	0	25483	7000	64	0	0	0	1	0	东南侧	1	3	0.775194	0
2013	210400	抚顺市	辽宁省	0	2.372	0	0	0	0	8	2.19722	23.6137	2.98082	9.10317	0	165	0	0.586278	63922	5.26476	0.0496215	19269	169667	6.3922	1.9269	16.9667	0	59	210	0	0	0	0	26890	6378	59	0	0	0	1	0	东南侧	1	3	0.756881	0
2014	210400	抚顺市	辽宁省	0	2.351	0	0	0	0	13	2.63906	21.1315	13.1781	14.0163	46	160	0	0.600669	61183	5.262	0.0441777	20100	156608	6.1183	2.01	15.6608	0	57	204	0	0	0	0	26845	5756	57	0	0	0	1	0	东南侧	1	3	0.735971	0.211592
2015	210400	抚顺市	辽宁省	0	2.824	0	0	0	0	22	3.13549	16.1973	15.2329	19.8914	274	155	64	0.439743	58597	5.25462	0.0455483	22600	141707	5.8597	2.26	14.1707	0.0064	46	199	0	0	0	0	15075	5134	46	0	0	0	1	0	东南侧	1	3	0.718258	1.26969
2016	210400	抚顺市	辽宁省	0	3.132	0	0	0	0	29	3.4012	20.9836	17.9044	27.306	502	150	703	0.441422	41741	5.24997	0.0598901	27957	156940	4.1741	2.7957	15.694	0.0703	37	194	0	0	0	0	4272	4512	37	0	0	0	1	0	东南侧	1	3	0.698324	2.33706
2017	210400	抚顺市	辽宁省	0	3.864	0	0	0	0	41	3.73767	31.9562	40.7808	39.4373	730	145	1342	0.483011	45934	5.23079	0.0416662	31692	158024	4.5934	3.1692	15.8024	0.1342	28	203	0	0	0	0	2514	3890	28	0	0	0	1	0	东南侧	1	3	0.688182	3.46464
2018	210400	抚顺市	辽宁省	0	4.442	0	0	0	0	64	4.17439	32.2877	51.5014	50.7432	958	140	1981	0.426479	50951	5.22221	0.0425239	35675	153106	5.0951	3.5675	15.3106	0.1981	19	207	0	0	0	0	3868	3268	19	0	0	0	1	0	东南侧	1	3	0.670177	4.58593
2019	210400	抚顺市	辽宁省	0	4.995	0	0	0	0	90	4.51086	28.5288	46.0329	60.7443	1213	99	2320	0.361345	41382	5.21162	0.0447365	36659	143890	4.1382	3.6659	14.389	0.232	10	209	0	0	0	0	2917	3519	10	0	0	0	1	0	东南侧	1	3	0.478955	5.86841
2020	210400	抚顺市	辽宁省	0	5.658	0	0	0	0	179	5.19296	31.4672	55.8716	69.7848	1888	111	2659	0.373935	44137	5.1906	0.0444552	47262.5	151483	4.4137	4.72625	15.1483	0.2659	1	208.5	0	0	0	0	4774	3770	1	0	0	0	1	0	东南侧	1	3	0.548419	9.32806
2021	210400	抚顺市	辽宁省	0	6.794	0	0	0	0	336	5.82008	26.211	38.4959	78.8252	2457	155	2998	0.468833	47337.7	5.18266	0.0563175	57866	159076	4.73377	5.7866	15.9076	0.2998	0	208	0	0	0	0	3882	4021	0	0	0	0	1	0	东南侧	1	3	0.771912	12.2361
2022	210400	抚顺市	辽宁省	0	7.93	0	0	0	0	479	6.17379	22.3452	38.7233	87.8657	2457	208	3337	0.350003	51467	5.0348	0.0604721	57272	167074	5.1467	5.7272	16.7074	0.3337	0	212	0	0	0	0	3204	4272	0	0	0	0	1	0	东南侧	1	3	1.20092	14.1859
2023	210400	抚顺市	辽宁省	0	9.066	0	0	0	0	670	6.50877	24.8356	41.5425																	0	0	0	0				0	0	0	1	0	东南侧	1	3
2012	210500	本溪市	辽宁省	0	0.954	0	0	0	0	15	2.77259	26.5027	0	7.38797	397	6	0	0.70357	64459	5.20479	0.232144	13337	122460	6.4459	1.3337	12.246	0	42	142	0	0	0	0	23826	10164	42	0	0	0	1	0	东南侧	1	4	0.0391645	2.59138
2013	210500	本溪市	辽宁省	0	1.099	0	0	0	0	16	2.83321	22.5644	1.26575	10.6993	398	15	0	0.71108	69118	5.1989	0.231558	15663	125525	6.9118	1.5663	12.5525	0	40	150	0	0	0	0	28830	8869	40	0	0	0	1	0	东南侧	1	4	0.0984898	2.61326
2014	210500	本溪市	辽宁省	0	1.299	0	0	0	0	20	3.04452	30.937	8.83562	16.473	399	24	146	0.699935	67879	5.19693	0.235664	13104	153344	6.7879	1.3104	15.3344	0.0146	37	173	0	0	0	0	30196	7574	37	0	0	0	1	0	东南侧	1	4	0.157895	2.625
2015	210500	本溪市	辽宁省	0	1.609	0	0	0	0	24	3.21888	19.9753	12.9397	23.3664	400	33	330	0.406475	67656	5.19165	0.179409	14938	106752	6.7656	1.4938	10.6752	0.033	25	170	0	0	0	0	12273	6279	25	0	0	0	1	0	东南侧	1	4	0.218254	2.6455
2016	210500	本溪市	辽宁省	0	1.818	0	0	0	0	34	3.55535	18.0792	12.5492	32.0682	401	42	514	0.403593	44745	5.18368	0.223502	23892	114523	4.4745	2.3892	11.4523	0.0514	25	163	0	0	0	0	5920	4984	25	0	0	0	1	0	东南侧	1	4	0.28	2.67333
2017	210500	本溪市	辽宁省	0	1.953	0	0	0	0	46	3.85015	28.9973	32.2384	46.3256	402	51	698	0.476044	46050	5.16719	0.327998	28139	125663	4.605	2.8139	12.5663	0.0698	25	151	0	0	0	0	4933	3689	25	0	0	0	1	0	东南侧	1	4	0.345528	2.72358
2018	210500	本溪市	辽宁省	0	2.076	0	0	0	0	63	4.15888	25.2384	38.0301	59.5557	403	60	882	0.413541	48920	5.15766	0.301162	34306	120595	4.892	3.4306	12.0595	0.0882	25	157	0	0	0	0	2700	2394	25	0	0	0	1	0	东南侧	1	4	0.410397	2.7565
2019	210500	本溪市	辽宁省	0	2.427	0	0	0	0	81	4.40672	23.6575	34.2658	71.2564	549	57	1057	0.409938	46673	5.14597	0.237878	36282	102047	4.6673	3.6282	10.2047	0.1057	25	144	0	0	0	0	2242	1099	25	0	0	0	1	0	东南侧	1	4	0.394464	3.79931
2020	210500	本溪市	辽宁省	0	2.826	0	0	0	0	125	4.83628	26.9071	52.612	81.8325	991	65	1232	0.406125	60210	5.13133	0.221742	41605.5	112810	6.021	4.16055	11.281	0.1232	25	150	0	0	0	0	1447	0	25	0	0	0	1	0	东南侧	1	4	0.456461	6.95927
2021	210500	本溪市	辽宁省	0	3.512	0	0	0	0	200	5.3033	18.3945	33.263	92.4086	1118	89	1407	0.554969	68340.1	5.12287	0.261756	46929	123574	6.83401	4.6929	12.3574	0.1407	25	156	0	0	0	0	2498	0	25	0	0	0	1	0	东南侧	1	4	0.630312	7.91785
2022	210500	本溪市	辽宁省	0	4.198	0	0	0	0	262	5.57215	18.074	29.389	102.985	1108	133	1582	0.456649	72634	5.06003	0.20101	46085	130130	7.2634	4.6085	13.013	0.1582	25	160	0	0	0	0	1895	0	25	0	0	0	1	0	东南侧	1	4	1.00302	8.35596
2023	210500	本溪市	辽宁省	0	4.884	0	0	0	0	326	5.78996	16.463	35.3863																	0	0	0	0				0	0	0	1	0	东南侧	1	4
2012	210600	丹东市	辽宁省	0	1.889	0	0	0	0	39	3.68888	23.3388	0	4.80787	0	150	0	0.649817	42171	5.05811	0.285818	20323	178011	4.2171	2.0323	17.8011	0	84	199	0	0	0	0	14020	3121	84	0	0	0	1	0	东南侧	1	4	0.623701	0
2013	210600	丹东市	辽宁省	0	2.328	0	0	0	0	46	3.85015	19.6247	2.08219	6.96672	0	150	0	0.607902	45596	5.05436	0.286149	23214	188621	4.5596	2.3214	18.8621	0	77	210	0	0	0	0	21594	3121	77	0	0	0	1	0	东南侧	1	4	0.626043	0
2014	210600	丹东市	辽宁省	0	2.608	0	0	0	0	55	4.02535	17.4192	11.1425	10.7209	0	150	0	0.611951	42317.2	5.05394	0.275476	27242	179842	4.23172	2.7242	17.9842	0	71	224	0	0	0	0	16876	3121	71	0	0	0	1	0	东南侧	1	4	0.626305	0
2015	210600	丹东市	辽宁省	0	3.248	0	0	0	0	68	4.23411	15.0466	10.2247	15.2182	205	150	349	0.311146	40850	5.04808	0.260822	30669	166472	4.085	3.0669	16.6472	0.0349	65	196	0	0	0	0	14620	3121	65	0	0	0	1	0	东南侧	1	4	0.629987	0.860983
2016	210600	丹东市	辽宁省	0	3.904	0	0	0	0	71	4.27667	15.582	9.49727	20.9053	474	150	731	0.366252	31223	5.06859	0.351718	37581	172819	3.1223	3.7581	17.2819	0.0731	60	204	0	0	0	0	11081	3121	60	0	0	0	1	0	东南侧	1	4	0.630517	1.99243
2017	210600	丹东市	辽宁省	0	4.701	0	0	0	0	92	4.5326	26.9479	47.5863	30.2098	743	150	1113	0.362633	32819	5.03582	0.292224	45528	196576	3.2819	4.5528	19.6576	0.1113	55	226	0	0	0	0	9276	3121	55	0	0	0	1	0	东南侧	1	4	0.637755	3.15901
2018	210600	丹东市	辽宁省	0	5.374	0	0	0	0	119	4.78749	28.0438	55.9123	38.9284	1012	150	1495	0.339622	34193	5.03113	0.18227	49243	191835	3.4193	4.9243	19.1835	0.1495	50	231	0	0	0	0	9632	3121	50	0	0	0	1	0	东南侧	1	4	0.640752	4.32294
2019	210600	丹东市	辽宁省	0	6.038	0	0	0	0	144	4.97673	20.2904	39.0192	46.6242	1094	453	2090	0.336384	32256.5	5.026	0.200812	59391	186033	3.22565	5.9391	18.6033	0.209	45	227	0	0	0	0	3874	1623	45	0	0	0	1	0	东南侧	1	4	1.94504	4.6973
2020	210600	丹东市	辽宁省	0	6.663	0	0	0	0	233	5.45532	23.0355	50.0902	53.5601	2085	60	2685	0.316352	35389	5.0165	0.151142	70196	194351	3.5389	7.0196	19.4351	0.2685	40	236.5	0	0	0	0	3478	125	40	0	0	0	1	0	东南侧	1	4	0.260078	9.03771
2021	210600	丹东市	辽宁省	0	7.41	0	0	0	0	384	5.95324	14.8055	36.0877	60.4959	2504	89	3280	0.412174	39402.2	5.00954	0.147462	81001	202669	3.94022	8.1001	20.2669	0.328	35	246	0	0	0	0	2404	0	35	0	0	0	1	0	东南侧	1	4	0.388477	10.9297
2022	210600	丹东市	辽宁省	0	8.157	0	0	0	0	479	6.17379	13.8932	35.1808	67.4318	2223	91	3875	0.293288	41730	4.93008	0.177501	67276	207086	4.173	6.7276	20.7086	0.3875	30	252	0	0	0	0	4924	0	30	0	0	0	1	0	东南侧	1	4	0.430057	10.5057
2023	210600	丹东市	辽宁省	0	8.904	0	0	0	0	620	6.43133	20.7479	37.0603																	0	0	0	0				0	0	0	1	0	东南侧	1	4
2012	210700	锦州市	辽宁省	0	2.148	0	0	0	0	24	3.21888	27.7678	0	4.15051	464	0	0	0.642377	40002.2	5.74041	0.15381	17731	197340	4.00022	1.7731	19.734	0	88	271	0	0	0	0	24489	3008	88	0	0	0	1	0	东南侧	1	4	0	1.50747
2013	210700	锦州市	辽宁省	0	2.666	0	0	0	0	30	3.43399	28.1808	4.40822	6.01301	626	0	0	0.606946	43497	5.71857	0.161392	21717	207507	4.3497	2.1717	20.7507	0	84	283	0	0	0	0	25658	3487	84	0	0	0	1	0	东南侧	1	4	0	2.04642
2014	210700	锦州市	辽宁省	0	3.183	0	0	0	0	39	3.68888	22.4795	16.7479	9.26158	788	0	44	0.598966	44264	5.71661	0.19034	24500	188272	4.4264	2.45	18.8272	0.0044	82	273	0	0	0	0	25753	3966	82	0	0	0	1	0	东南侧	1	4	0	2.58107
2015	210700	锦州市	辽宁省	0	3.925	0	0	0	0	52	3.97029	20.7534	14.9452	13.1779	950	0	613	0.360376	43207	5.70772	0.113956	29000	181270	4.3207	2.9	18.127	0.0613	75	263	0	0	0	0	8827	4445	75	0	0	0	1	0	东南侧	1	4	0	3.13946
2016	210700	锦州市	辽宁省	0	4.977	0	0	0	0	63	4.15888	18.6967	21.8142	18.1432	1112	0	1182	0.390669	33691.5	5.7064	0.129012	38023	204877	3.36915	3.8023	20.4877	0.1182	62	253	0	0	0	0	9223	4924	62	0	0	0	1	0	东南侧	1	4	0	3.67968
2017	210700	锦州市	辽宁省	0	6.29	0	0	0	0	82	4.41884	37.2247	47.7315	26.1846	1274	262	1751	0.384189	35254	5.68658	0.152759	41235	206398	3.5254	4.1235	20.6398	0.1751	49	277	0	0	0	0	23899	5403	49	0	0	0	1	0	东南侧	1	4	0.884239	4.2997
2018	210700	锦州市	辽宁省	0	7.105	0	0	0	0	118	4.77912	31.3863	56.1342	33.8854	1436	619	2320	0.373569	39211	5.68219	0.195822	47765	199025	3.9211	4.7765	19.9025	0.232	36	287	0	0	0	0	14216	5882	36	0	0	0	1	0	东南侧	1	4	2.0983	4.8678
2019	210700	锦州市	辽宁省	0	8.103	0	0	0	0	147	4.99721	22.5534	52.8904	40.6582	1536	968	1929	0.282627	35431	5.67675	0.219659	52212	1456594	3.5431	5.2212	145.659	0.1929	23	287	0	0	0	0	49387	296	23	0	0	0	1	0	东南侧	1	4	3.29925	5.23517
2020	210700	锦州市	辽宁省	0	8.812	0	0	0	0	230	5.44242	25.3087	66.6202	46.7294	1781	139	1538	0.345932	39332	5.66268	0.132625	66685	833088	3.9332	6.6685	83.3087	0.1538	10	292.5	0	0	0	0	9482	0	10	0	0	0	1	0	东南侧	1	4	0.48047	6.15624
2021	210700	锦州市	辽宁省	0	10.54	0	0	0	0	428	6.06146	26.1014	48.4548	52.8005	2347	196	1147	0.510093	42808.6	5.65678	0.112157	81158	209581	4.28086	8.1158	20.9581	0.1147	0	298	0	0	0	0	9958	0	0	0	0	0	1	0	东南侧	1	4	0.681502	8.16064
2022	210700	锦州市	辽宁省	0	12.268	0	0	0	0	589	6.38012	20.9726	50.1014	58.8717	1698	169	756	0.401514	45294	5.58171	0.0800533	87678	215886	4.5294	8.7678	21.5886	0.0756	0	304	0	0	0	0	24403	0	0	0	0	0	1	0	东南侧	1	4	0.633433	6.36432
2023	210700	锦州市	辽宁省	0	13.996	0	0	0	0	835	6.72863	25.9699	53.1808																	0	0	0	0				0	0	0	1	0	东南侧	1	4
2012	210800	营口市	辽宁省	0	1.39	0	0	0	0	28	3.3673	21.4563	0	5.45342	593	377	0	0.770102	56582.6	6.10589	0.251003	16613	209528	5.65826	1.6613	20.9528	0	60	225	0	2013	0	0	35089	2094	60	0	0	0	1	0	东南侧	1	4	1.60357	2.52233
2013	210800	营口市	辽宁省	0	1.67	0	0	0	0	35	3.58352	18.0164	2.36164	7.89977	598	393	0	0.743686	61937	6.09477	0.273846	20065	220107	6.1937	2.0065	22.0107	0	59	244	1	2013	0	0	37897	2482	59	0	0	0	1	0	东南侧	1	4	1.69032	2.57204
2014	210800	营口市	辽宁省	0	1.881	0	0	0	0	43	3.78419	19.3397	12.6164	12.1595	603	409	0	0.73006	63234	6.09821	0.272769	21800	206224	6.3234	2.18	20.6224	0	55	237	1	2013	0	0	10696	2870	55	0	0	0	1	0	东南侧	1	4	1.75311	2.58465
2015	210800	营口市	辽宁省	0	2.414	0	0	0	0	51	3.95124	13.4384	10.6575	17.2568	608	425	0	0.60505	61925	6.0952	0.270817	25728	191367	6.1925	2.5728	19.1367	0	50	203	1	2013	0	0	8490	3258	50	0	0	0	1	0	东南侧	1	4	1.82717	2.61393
2016	210800	营口市	辽宁省	0	2.899	0	0	0	0	66	4.20469	13.112	15.0109	23.7011	613	441	622	0.531531	47358.1	6.09606	0.310624	35399	199773	4.73581	3.5399	19.9773	0.0622	41	211	1	2013	0	0	3707	3646	41	0	0	0	1	0	东南侧	1	4	1.89433	2.63316
2017	210800	营口市	辽宁省	0	3.509	0	0	0	0	85	4.45435	27.6301	40.4438	34.2524	618	457	1250	0.52455	52092	6.05836	0.292566	43005	222511	5.2092	4.3005	22.2511	0.125	32	231	1	2013	0	0	4868	4034	32	0	0	0	1	0	东南侧	1	4	1.97153	2.66609
2018	210800	营口市	辽宁省	0	3.925	0	0	0	0	118	4.77912	26.3068	42.2137	44.1076	623	473	1878	0.576605	55295	6.05664	0.320928	48660	212294	5.5295	4.866	21.2294	0.1878	23	236	1	2013	0	0	4201	4422	23	0	0	0	1	0	东南侧	1	4	2.04408	2.69231
2019	210800	营口市	辽宁省	0	4.389	0	0	0	0	173	5.15906	19.1068	44.5507	52.8123	674	72	2091	0.523062	54611.8	6.05275	0.356342	56588	206107	5.46118	5.6588	20.6107	0.2091	14	232	1	2013	0	0	10941	4810	14	0	0	0	1	0	东南侧	1	4	0.311958	2.92028
2020	210800	营口市	辽宁省	0	4.873	0	0	0	0	343	5.84064	23.2077	52.5574	60.6645	2280	74	2304	0.505238	56777	6.0445	0.356092	70152	213180	5.6777	7.0152	21.3179	0.2304	5	243	1	2013	0	0	7691	5198	5	0	0	0	1	0	东南侧	1	4	0.322862	9.94764
2021	210800	营口市	辽宁省	0	5.81	0	0	0	0	612	6.41837	16.6055	37.9699	68.5166	2984	148	2517	0.55319	60484.3	6.03841	0.380948	83716	220252	6.04843	8.3716	22.0252	0.2517	0	254	1	2013	0	0	7867	5586	0	0	0	0	1	0	东南侧	1	4	0.648838	13.082
2022	210800	营口市	辽宁省	0	6.747	0	0	0	0	837	6.73102	24.8247	36.7534	76.3688	2657	143	2730	0.514512	62269	6.03931	0.331727	73902	229390	6.2269	7.3902	22.939	0.273	0	261	1	2013	0	0	9784	5974	0	0	0	0	1	0	东南侧	1	4	0.625547	11.6229
2023	210800	营口市	辽宁省	0	7.684	0	0	0	0	1102	7.00579	21.074	38.0329																	1	2013	0	0				0	0	0	1	0	东南侧	1	4
2012	210900	阜新市	辽宁省	0	0.566	0	0	0	0	16	2.83321	31.9563	0	2.17959	77	32	0	0.440374	31048.7	5.22053	0.0320155	7816	112409	3.10487	0.7816	11.2409	0	49	167	0	0	0	0	11967	2869	49	0	0	0	1	0	东南侧	1	4	0.167015	0.401879
2013	210900	阜新市	辽宁省	0	0.657	0	0	0	0	19	2.99573	23.4384	2.03288	3.1628	155	55	0	0.409777	34259	5.21791	0.033569	9854	120896	3.4259	0.9854	12.0896	0	46	180	0	0	0	0	12707	2717	46	0	0	0	1	0	东南侧	1	4	0.287807	0.811094
2014	210900	阜新市	辽宁省	0	1.009	0	0	0	0	22	3.13549	13.3589	8.35069	4.86531	233	78	186	0.406308	33882	5.21739	0.0366688	11200	112648	3.3882	1.12	11.2648	0.0186	44	174	0	0	0	0	4332	2565	44	0	0	0	1	0	东南侧	1	4	0.408377	1.2199
2015	210900	阜新市	辽宁省	0	1.434	0	0	0	0	22	3.13549	11.0164	6.21096	6.92615	311	101	435	0.285802	29491	5.2095	0.0396041	11598	105625	2.9491	1.1598	10.5625	0.0435	39	140	0	0	0	0	3969	2413	39	0	0	0	1	0	东南侧	1	4	0.532982	1.64116
2016	210900	阜新市	辽宁省	0	1.968	0	0	0	0	31	3.46574	13.7049	9.85792	9.53944	389	124	684	0.259752	22956	5.20633	0.0375154	15811	120845	2.2956	1.5811	12.0845	0.0684	32	150	0	0	0	0	3076	2261	32	0	0	0	1	0	东南侧	1	4	0.656432	2.05929
2017	210900	阜新市	辽宁省	0	2.636	0	0	0	0	51	3.95124	25.6219	29.7726	13.7829	467	147	933	0.261964	23105	5.19194	0.0468175	18518	124103	2.3105	1.8518	12.4103	0.0933	25	164	0	0	0	0	2806	2109	25	0	0	0	1	0	东南侧	1	4	0.789474	2.50806
2018	210900	阜新市	辽宁省	0	3.157	0	0	0	0	61	4.12713	27.2137	41.9699	17.8864	545	170	1182	0.264201	25340	5.18547	0.052019	21795	116396	2.534	2.1795	11.6396	0.1182	18	166	0	0	0	0	2007	1957	18	0	0	0	1	0	东南侧	1	4	0.918919	2.94595
2019	210900	阜新市	辽宁省	0	3.895	0	0	0	0	87	4.47734	27.8904	40.2767	21.4924	759	156	1612	0.239438	27945	5.18113	0.0418175	24678	114682	2.7945	2.4678	11.4682	0.1612	11	175	0	0	0	0	2695	2365	11	0	0	0	1	0	东南侧	1	4	0.849211	4.13174
2020	210900	阜新市	辽宁省	0	4.804	0	0	0	0	147	4.99721	18.0383	51.847	24.7193	1025	154	2042	0.235106	30451	5.17345	0.0616581	30135	122024	3.0451	3.0135	12.2024	0.2042	4	180	0	0	0	0	4435	2773	4	0	0	0	1	0	东南侧	1	4	0.847085	5.63806
2021	210900	阜新市	辽宁省	0	5.417	0	0	0	0	254	5.54126	14.6795	28.2027	27.9463	1588	164	2472	0.332009	33375.6	5.16733	0.0451757	35592	129367	3.33756	3.5592	12.9367	0.2472	0	185	0	0	0	0	2944	3181	0	0	0	0	1	0	东南侧	1	4	0.9101	8.81243
2022	210900	阜新市	辽宁省	0	6.03	0	0	0	0	343	5.84064	19.8164	28.2027	31.1732	1470	202	2902	0.278421	36153	5.08012	0.0391207	36614	137309	3.6153	3.6614	13.7309	0.2902	0	188	0	0	0	0	5691	3589	0	0	0	0	1	0	东南侧	1	4	1.22647	8.92532
2023	210900	阜新市	辽宁省	0	6.643	0	0	0	0	476	6.16752	14.937	31.2548																	0	0	0	0				0	0	0	1	0	东南侧	1	4
2012	211000	辽阳市	辽宁省	0	0.997	0	0	0	0	17	2.89037	19.5137	0	6.56509	0	59	0	0.802173	53876.6	5.94201	0.0575533	19725	137559	5.38766	1.9725	13.7559	0	49	167	0	0	0	0	20250	4792	49	0	0	0	1	0	东南侧	1	4	0.327232	0
2013	211000	辽阳市	辽宁省	0	1.185	0	0	0	0	18	2.94444	18.2411	4.3863	9.51046	0	62	0	0.683991	58236	5.94035	0.0527208	23551	143146	5.8236	2.3551	14.3146	0	44	182	0	0	0	0	20528	4359	44	0	0	0	1	0	东南侧	1	4	0.344444	0
2014	211000	辽阳市	辽宁省	0	1.273	0	0	0	0	21	3.09104	15.7699	8.16986	14.6387	0	65	0	0.699944	54800	5.93979	0.0612726	19645	133992	5.48	1.9645	13.3992	0	45	186	0	0	0	0	21674	3926	45	0	0	0	1	0	东南侧	1	4	0.361312	0
2015	211000	辽阳市	辽宁省	0	1.541	0	0	0	0	24	3.21888	15.3671	6.77808	20.769	0	68	0	0.456462	55674	5.92386	0.0679057	24511	120209	5.5674	2.4511	12.0209	0	36	185	0	0	0	0	9107	3493	36	0	0	0	1	0	东南侧	1	4	0.379888	0
2016	211000	辽阳市	辽宁省	0	1.915	0	0	0	0	33	3.52636	16.9044	11.653	28.5113	156	71	465	0.496438	36145	5.92162	0.104537	34648	135754	3.6145	3.4648	13.5754	0.0465	26	167	0	0	0	0	6044	3060	26	0	0	0	1	0	东南侧	1	4	0.397536	0.87346
2017	211000	辽阳市	辽宁省	0	2.362	0	0	0	0	49	3.91202	23.4247	31.3233	41.1836	527	74	1006	0.542837	41449	5.90979	0.0703267	38559	138320	4.1449	3.8559	13.832	0.1006	16	178	0	0	0	0	4953	2627	16	0	0	0	1	0	东南侧	1	4	0.419263	2.98584
2018	211000	辽阳市	辽宁省	0	2.677	0	0	0	0	62	4.14313	22.7973	33.5096	52.9868	898	77	1547	0.560704	47422	5.90354	0.00850843	43790	132823	4.7422	4.379	13.2823	0.1547	6	183	0	0	0	0	5622	2194	6	0	0	0	1	0	东南侧	1	4	0.438997	5.11973
2019	211000	辽阳市	辽宁省	0	3.011	0	0	0	0	78	4.36945	15.5014	34.0849	63.4154	885	40	1387	0.513898	45497.9	5.89782	0.0447165	46112	131688	4.54979	4.6112	13.1688	0.1387	0	185	0	0	0	0	5804	2863	0	0	0	0	1	0	东南侧	1	4	0.229358	5.07454
2020	211000	辽阳市	辽宁省	0	3.319	0	0	0	0	153	5.03695	15.4317	46.6503	72.8298	1239	47	1227	0.48809	51793	5.88687	0.0433073	54445	136979	5.1793	5.4445	13.6979	0.1227	0	185	0	0	0	0	9102	3532	0	0	0	0	1	0	东南侧	1	4	0.272464	7.18261
2021	211000	辽阳市	辽宁省	0	3.785	0	0	0	0	254	5.54126	24.3616	35.8301	82.2442	2097	66	1067	0.613162	54105.2	5.87989	0.0350113	62778	142270	5.41052	6.2778	14.227	0.1067	0	185	0	0	0	0	9632	4201	0	0	0	0	1	0	东南侧	1	4	0.385289	12.2417
2022	211000	辽阳市	辽宁省	0	4.251	0	0	0	0	331	5.80513	12.0027	26.0493	91.6586	1680	93	907	0.510638	57170	5.77537	0.0284817	62778	142270	5.717	6.2778	14.227	0.0907	0	185	0	0	0	0	1662	4870	0	0	0	0	1	0	东南侧	1	4	0.602722	10.8879
2023	211000	辽阳市	辽宁省	0	4.717	0	0	0	0	413	6.02587	11.3479	27.6986																	0	0	0	0				0	0	0	1	0	东南侧	1	4
2012	211100	盘锦市	辽宁省	0	0.942	0	0	0	0	30	3.43399	20.7541	0	1.51253	0	0	620	0.769704	87153	5.75843	0.0563424	20034	147658	8.7153	2.0034	14.7658	0.062	34	148	0	0	0	0	18520	0	34	0	0	0	1	0	东南侧	1	4	0	0
2013	211100	盘锦市	辽宁省	0	1.026	0	0	0	0	31	3.46574	18.8712	2.20822	2.18065	0	0	785	0.761896	94052	5.75998	0.0598946	24526	134683	9.4052	2.4526	13.4683	0.0785	34	161	0	0	0	0	21346	0	34	0	0	0	1	0	东南侧	1	4	0	0
2014	211100	盘锦市	辽宁省	0	1.223	0	0	0	0	44	3.80666	16.7178	10.6685	3.38408	0	0	950	0.740646	90634	5.76153	0.0431808	31000	124326	9.0634	3.1	12.4326	0.095	35	156	0	0	0	0	19896	1226	35	0	0	0	1	0	东南侧	1	4	0	0
2015	211100	盘锦市	辽宁省	0	1.529	0	0	0	0	52	3.97029	15.8521	9.88219	4.88906	0	0	1115	0.548514	87351	5.76385	0.0441264	35100	118955	8.7351	3.51	11.8955	0.1115	35	142	0	0	0	0	11933	2452	35	0	0	0	1	0	东南侧	1	4	0	0
2016	211100	盘锦市	辽宁省	0	1.905	0	0	0	0	72	4.29046	18.4973	13.112	6.84982	279	18	1280	0.548727	70486	5.76847	0.141172	36152	135054	7.0486	3.6152	13.5054	0.128	31	143	0	0	0	0	12559	3678	31	0	0	0	1	0	东南侧	1	4	0.138355	2.1445
2017	211100	盘锦市	辽宁省	0	2.54	0	0	0	0	99	4.60517	28.8822	37.4384	9.7811	656	71	1445	0.643844	75682	5.75532	0.099746	47996	165033	7.5682	4.7996	16.5033	0.1445	27	155	0	0	0	0	9144	4904	27	0	0	0	1	0	东南侧	1	4	0.547839	5.06173
2018	211100	盘锦市	辽宁省	0	3.068	0	0	0	0	131	4.8828	26.8247	42.2575	13.0299	1033	124	1610	0.660279	84602	5.75763	0.138668	55803	135590	8.4602	5.5803	13.559	0.161	23	161	0	0	0	0	6528	6130	23	0	0	0	1	0	东南侧	1	4	0.95458	7.95227
2019	211100	盘锦市	辽宁省	0	3.868	0	0	0	0	174	5.16479	25.4575	33.9342	15.7678	1103	148	1944	0.635263	88983	5.7584	0.166757	65996	130480	8.8983	6.5996	13.048	0.1944	19	158	0	0	0	0	5723	7356	19	0	0	0	1	0	东南侧	1	4	1.13846	8.48462
2020	211100	盘锦市	辽宁省	0	4.604	0	0	0	0	343	5.84064	25.4071	50.4044	18.076	1514	137	2278	0.648644	93512	5.753	0.15649	94100	136564	9.3512	9.41	13.6565	0.2278	15	163.5	0	0	0	0	19797	8582	15	0	0	0	1	0	东南侧	1	4	1.05955	11.7092
2021	211100	盘锦市	辽宁省	0	5.746	0	0	0	0	661	6.49527	18.0027	40.8192	20.3842	2046	195	2612	0.807203	99442.6	5.753	0.232818	122204	142649	9.94426	12.2204	14.2649	0.2612	11	169	0	0	0	0	18120	9808	11	0	0	0	1	0	东南侧	1	4	1.50812	15.8237
2022	211100	盘锦市	辽宁省	0	6.888	0	0	0	0	927	6.83303	17.1397	31.663	22.6924	1886	154	2946	0.567076	100347	5.82534	0.0934519	120589	152174	10.0347	12.0589	15.2174	0.2946	7	176	0	0	0	0	20783	11034	7	0	0	0	1	0	东南侧	1	4	1.10791	13.5683
2023	211100	盘锦市	辽宁省	0	8.03	0	0	0	0	1175	7.06987	17.8493	35.5863																	0	0	0	0				0	0	0	1	0	东南侧	1	4
2012	211200	铁岭市	辽宁省	0	1.072	0	0	0	0	13	2.63906	18.7978	0	1.71658	419	56	231	0.57225	32129.6	5.44988	0.0355537	17705	147540	3.21296	1.7705	14.754	0.0231	54	205	0	0	0	0	37072	0	54	0	0	0	1	0	东南侧	1	4	0.185308	1.3865
2013	211200	铁岭市	辽宁省	0	1.218	0	0	0	0	14	2.70805	16.9644	3.14521	2.49129	419	56	231	0.472084	34143	5.44889	0.0513027	21465	165894	3.4143	2.1465	16.5894	0.0231	48	226	0	0	0	0	34341	0	48	0	0	0	1	0	东南侧	1	4	0.185492	1.38788
2014	211200	铁岭市	辽宁省	0	1.362	0	0	0	0	20	3.04452	14.2548	11.4548	3.83506	419	56	231	0.446675	32562	5.44922	0.0728064	24500	160305	3.2562	2.45	16.0305	0.0231	44	231	0	0	0	0	28469	0	44	0	0	0	1	0	东南侧	1	4	0.18543	1.38742
2015	211200	铁岭市	辽宁省	0	1.648	0	0	0	0	24	3.21888	12.326	10.3068	5.47731	419	56	231	0.241389	27885	5.44391	0.0621427	29000	147345	2.7885	2.9	14.7345	0.0231	35	205	0	0	0	0	10511	0	35	0	0	0	1	0	东南侧	1	4	0.186418	1.39481
2016	211200	铁岭市	辽宁省	0	1.823	0	0	0	0	35	3.58352	11.6913	11.8224	7.56879	419	56	231	0.281316	22223	5.44224	0.042828	35022	163008	2.2223	3.5022	16.3008	0.0231	29	198	0	0	0	0	8271	0	29	0	0	0	1	0	东南侧	1	4	0.186729	1.39713
2017	211200	铁岭市	辽宁省	0	2.008	0	0	0	0	41	3.73767	16.526	38.7863	10.9144	419	56	231	0.259162	22484	5.42135	0.0328915	42258	162836	2.2484	4.2258	16.2836	0.0231	23	220	0	0	0	0	7941	1344	23	0	0	0	1	0	东南侧	1	4	0.190671	1.42663
2018	211200	铁岭市	辽宁省	0	2.133	0	0	0	0	48	3.89182	19.4767	38.7616	14.2558	419	56	231	0.246231	23428	5.41417	0.0653142	49513	166251	2.3428	4.9513	16.6251	0.0231	17	229	0	0	0	0	7834	3515	17	0	0	0	1	0	东南侧	1	4	0.192044	1.4369
2019	211200	铁岭市	辽宁省	0	2.235	0	0	0	0	65	4.18965	10.8795	36.0548	17.1723	747	18	1371	0.219762	24382.2	5.40591	0.0508857	53982	149363	2.43822	5.3982	14.9363	0.1371	11	233	0	0	0	0	8899	5686	11	0	0	0	1	0	东南侧	1	4	0.0622407	2.58299
2020	211200	铁岭市	辽宁省	0	2.322	0	0	0	0	149	5.01064	19.0464	53.4973	19.7573	1326	24	2511	0.212786	27577	5.39233	0.0493659	66199	158108	2.7577	6.6199	15.8108	0.2511	5	243	0	0	0	0	9230	7857	5	0	0	0	1	0	东南侧	1	4	0.084122	4.64774
2021	211200	铁岭市	辽宁省	0	2.491	0	0	0	0	254	5.54126	20.4384	41.9726	22.3422	1764	14	3651	0.258306	30388.7	5.38318	0.105997	78416	166852	3.03887	7.8416	16.6852	0.3651	0	253	0	0	0	0	7093	10028	0	0	0	0	1	0	东南侧	1	4	0.0495225	6.23983
2022	211200	铁岭市	辽宁省	0	2.66	0	0	0	0	401	5.99645	19.2466	42.8795	24.9272	1604	18	4791	0.212716	32671	5.21442	0.0909573	85283	159096	3.2671	8.5283	15.9096	0.4791	0	253	0	0	0	0	6084	12199	0	0	0	0	1	0	东南侧	1	4	0.0753769	6.71692
2023	211200	铁岭市	辽宁省	0	2.829	0	0	0	0	540	6.29342	15.8274	46.4192																	0	0	0	0				0	0	0	1	0	东南侧	1	4
2012	211300	朝阳市	辽宁省	0	0.736	0	0	0	0	40	3.71357	18.0792	0	4.37682	0	149	185	0.501058	30764.7	5.1511	0.0428379	22404	155410	3.07647	2.2404	15.541	0.0185	71	233	0	0	0	0	21032	4920	71	0	0	0	1	0	东南侧	1	4	0.437463	0
2013	211300	朝阳市	辽宁省	0	0.889	0	0	0	0	46	3.85015	11.2027	1.25479	6.34239	0	130	288	0.491092	33591	5.14954	0.0409095	27689	179869	3.3591	2.7689	17.9869	0.0288	68	249	0	0	0	0	16567	4225	68	0	0	0	1	0	东南侧	1	4	0.382916	0
2014	211300	朝阳市	辽宁省	0	0.95	0	0	0	0	57	4.06044	10.726	9.31781	9.75854	0	111	391	0.446121	33379	5.15278	0.058073	26400	169506	3.3379	2.64	16.9506	0.0391	66	255	0	0	0	0	17341	3530	66	0	0	0	1	0	东南侧	1	4	0.325895	0
2015	211300	朝阳市	辽宁省	0	1.042	0	0	0	0	72	4.29046	7.69041	7.02466	13.8593	116	92	494	0.282038	28852	5.15366	0.0728258	29800	168504	2.8852	2.98	16.8504	0.0494	61	205	0	0	0	0	5144	2835	61	0	0	0	1	0	东南侧	1	4	0.269874	0.340276
2016	211300	朝阳市	辽宁省	0	1.433	0	0	0	0	84	4.44265	9.74317	8.64754	19.0572	264	73	597	0.237118	24285	5.15424	0.0740175	40022	186098	2.4285	4.0022	18.6098	0.0597	53	216	0	0	0	0	3364	2140	53	0	0	0	1	0	东南侧	1	4	0.214013	0.773967
2017	211300	朝阳市	辽宁省	0	1.685	0	0	0	0	100	4.61512	16.3342	30.1534	27.5471	412	54	700	0.246927	25862	5.14067	0.0481586	47079	172510	2.5862	4.7079	17.251	0.07	45	239	0	0	0	0	3797	1445	45	0	0	0	1	0	东南侧	1	4	0.160475	1.22437
2018	211300	朝阳市	辽宁省	0	1.765	0	0	0	0	131	4.8828	18.0274	37.8219	35.5633	560	35	803	0.262655	28266	5.13888	0.0521992	52360	174765	2.8266	5.236	17.4765	0.0803	37	248	0	0	0	0	4106	750	37	0	0	0	1	0	东南侧	1	4	0.104198	1.66716
2019	211300	朝阳市	辽宁省	0	1.996	0	0	0	0	174	5.16479	10.1452	36.0356	42.6182	689	33	1292	0.24839	28761	5.1359	0.0467896	64546	182945	2.8761	6.4546	18.2945	0.1292	29	245	0	0	0	0	4025	1669	29	0	0	0	1	0	东南侧	1	4	0.0985369	2.05733
2020	211300	朝阳市	辽宁省	0	2.144	0	0	0	0	323	5.78074	16.224	54.306	48.9507	1571	19	1781	0.240104	30371	5.12388	0.045683	71751	195806	3.0371	7.1751	19.5807	0.1781	21	262	0	0	0	0	4073	2588	21	0	0	0	1	0	东南侧	1	4	0.0574192	4.74766
2021	211300	朝阳市	辽宁省	0	2.426	0	0	0	0	561	6.3315	11.4986	40.6329	55.2832	2524	28	2270	0.300335	33086.3	5.11539	0.0557283	78956	208668	3.30863	7.8956	20.8668	0.227	13	279	0	0	0	0	4571	3507	13	0	0	0	1	0	东南侧	1	4	0.0853398	7.69278
2022	211300	朝阳市	辽宁省	0	2.708	0	0	0	0	803	6.6896	12.6767	42.6712	61.6157	2046	50	2759	0.261916	35296	4.95614	0.0557789	84663	216212	3.5296	8.4663	21.6212	0.2759	5	285	0	0	0	0	2875	4426	5	0	0	0	1	0	东南侧	1	4	0.178699	7.31237
2023	211300	朝阳市	辽宁省	0	2.99	0	0	0	0	1064	6.97073	13.7123	40.2082																	0	0	0	0				0	0	0	1	0	东南侧	1	4
2012	211400	葫芦岛市	辽宁省	0	1.265	0	0	0	0	22	3.13549	25.4781	0	6.64451	0	0	0	0.503478	27709	5.59413	0.11886	20577	158678	2.7709	2.0577	15.8678	0	58	214	0	0	0	0	20550	4750	58	0	0	0	1	0	东南侧	1	4	0	0
2013	211400	葫芦岛市	辽宁省	0	1.531	0	0	0	0	30	3.43399	20.5233	2.35616	9.6238	0	0	0	0.489447	29915	5.59387	0.106156	27062	167531	2.9915	2.7062	16.7531	0	55	232	0	0	0	0	23792	4308	55	0	0	0	1	0	东南侧	1	4	0	0
2014	211400	葫芦岛市	辽宁省	0	1.827	0	0	0	0	36	3.61092	18.6904	14.2466	14.8181	0	0	0	0.487455	28021	5.59672	0.158023	29200	155766	2.8021	2.92	15.5766	0	54	242	0	0	0	0	23000	3866	54	0	0	0	1	0	东南侧	1	4	0	0
2015	211400	葫芦岛市	辽宁省	0	2.205	0	0	0	0	45	3.82864	12.6301	12.2904	21.0316	0	0	0	0.344578	28176	5.59458	0.138378	33654	149939	2.8176	3.3654	14.9939	0	50	200	0	0	0	0	6462	3424	50	0	0	0	1	0	东南侧	1	4	0	0
2016	211400	葫芦岛市	辽宁省	0	2.555	0	0	0	0	61	4.12713	13.6093	23.2322	28.88	0	0	0	0.325141	25347	5.59601	0.0754647	41791	169605	2.5347	4.1791	16.9605	0	42	203	0	0	0	0	2631	2982	42	0	0	0	1	0	东南侧	1	4	0	0
2017	211400	葫芦岛市	辽宁省	0	2.804	0	0	0	0	75	4.33073	24.5233	41.4164	41.7207	19	1	260	0.366055	28158	5.58326	0.141525	65038	380245	2.8158	6.5038	38.0245	0.026	34	226	0	0	0	0	2857	2540	34	0	0	0	1	0	东南侧	1	4	0.00361011	0.0685921
2018	211400	葫芦岛市	辽宁省	0	3.043	0	0	0	0	98	4.59512	27.2877	45.1397	53.7033	881	23	1627	0.345437	32012	5.58109	0.101257	28444	166138	3.2012	2.8444	16.6138	0.1627	26	242	0	0	0	0	12405	2098	26	0	0	0	1	0	东南侧	1	4	0.0832127	3.18741
2019	211400	葫芦岛市	辽宁省	0	3.111	0	0	0	0	123	4.82028	29.6521	40.7699	64.2966	872	42	1661	0.339362	31802	5.57892	0.123446	57065	159128	3.1802	5.7065	15.9128	0.1661	18	242	0	0	0	0	3485	2056	18	0	0	0	1	0	东南侧	1	4	0.152284	3.16171
2020	211400	葫芦岛市	辽宁省	0	3.282	0	0	0	0	230	5.44242	32.5656	55.4044	73.8637	1820	47	1695	0.273972	31514	5.56651	0.126168	65913.5	168530	3.1514	6.59135	16.8529	0.1695	10	252	0	0	0	0	1442	2014	10	0	0	0	1	0	东南侧	1	4	0.17254	6.68135
2021	211400	葫芦岛市	辽宁省	0	3.968	0	0	0	0	393	5.97635	26.3178	42.4849	83.4308	1408	75	1729	0.273718	34822.7	5.56284	0.0705136	74762	177931	3.48227	7.4762	17.7931	0.1729	2	262	0	0	0	0	3876	1972	2	0	0	0	1	0	东南侧	1	4	0.276345	5.18791
2022	211400	葫芦岛市	辽宁省	0	4.654	0	0	0	0	537	6.28786	25.1068	40.0438	92.9978	1347	104	1763	0.26081	36558	5.45395	0.0499655	77578	186528	3.6558	7.7578	18.6528	0.1763	0	266	0	0	0	0	2899	1930	0	0	0	0	1	0	东南侧	1	4	0.42728	5.5341
2023	211400	葫芦岛市	辽宁省	0	5.34	0	0	0	0	679	6.52209	24.8137	42.3507																	0	0	0	0				0	0	0	1	0	东南侧	1	4
2012	220100	长春市	吉林省	0	20.606	0	0	0	0	380	5.9428	69.5765	0	5.75224	0	3562	0	0.613492	58691	6.2105	0.278759	60183	678894	5.8691	6.0183	67.8894	0	182	780	0	0	0	0	43835		182	0	0	0	2	0	东南侧	1	3	3.4718	0
2013	220100	长春市	吉林省	0	25.744	0	0	0	0	463	6.13988	66.3014	28.2027	8.33162	0	3371	0	0.603219	66443	6.19932	0.252726	56099	718732	6.6443	5.6099	71.8732	0	183	795	0	0	0	0	78825		183	0	0	0	2	0	东南侧	1	3	3.32259	0
2014	220100	长春市	吉林省	0	30.019	0	0	0	0	585	6.37332	64.5945	67.9014	12.8222	1956	3180	280	0.5879	70891	6.19001	0.238342	136785	654391	7.0891	13.6785	65.4391	0.028	182	881	0	0	0	0	70087		182	0	0	0	2	0	东南侧	1	3	3.16519	1.94689
2015	220100	长春市	吉林省	0	36.098	0	0	0	0	763	6.63857	54.8027	68.9616	18.1921	4034	2989	5185	0.506999	73324	6.17897	0.15758	166501	688551	7.3324	16.6501	68.8551	0.5185	122	1081	0	0	0	0	89975		122	0	0	0	2	0	东南侧	1	3	3.0081	4.05978
2016	220100	长春市	吉林省	0	44.496	0	0	0	0	991	6.89972	61.3388	78.735	24.9871	6112	2798	10090	0.539189	79434	6.16121	0.157146	229045	932332	7.9434	22.9045	93.2332	1.009	116	1489	0	0	0	0	95407		116	0	0	0	2	0	东南侧	1	3	2.86633	6.26127
2017	220100	长春市	吉林省	0	56.305	0	0	0	0	1257	7.13728	81.6712	110.945	36.1134	8190	2607	14995	0.513948	86465	6.14511	0.14665	267942	727000	8.6465	26.7942	72.7	1.4995	110	1018	0	0	0	0	136176	63765	110	0	0	0	2	0	东南侧	1	3	2.71401	8.52619
2018	220100	长春市	吉林省	0	64.744	0	0	0	0	1606	7.38212	76.5644	121.392	46.4982	10268	2416	19900	0.534486	95663	6.12835	0.146968	317327	741443	9.5663	31.7327	74.1443	1.99	104	1040	0	0	0	0	121743		104	0	0	0	2	0	东南侧	1	3	2.5577	10.8702
2019	220100	长春市	吉林省	0	76.845	0	0	0	0	2189	7.69166	69.1644	114.181	55.6553	13984	2962	24805	0.468757	78456	6.11375	0.168653	386495	751549	7.8456	38.6495	75.1549	2.4805	98	1076.67	0	0	0	0	112892		98	0	0	0	2	0	东南侧	1	3	3.18183	15.0219
2020	220100	长春市	吉林省	0	92.022	0	0	0	0	2863	7.95997	66.918	116.115	63.8993	17700	3508	29710	0.406249	77634	6.08734	0.154805	499783	761655	7.7634	49.9783	76.1655	2.971	92	1113.33	0	0	0	0	185492		92	0	0	0	2	0	东南侧	1	3	3.86919	19.5224
2021	220100	长春市	吉林省	0	115.888	0	0	0	0	5157	8.5483	68.3315	103.937	72.1433	21668	5051	34615	0.638488	78255	6.08962	0.166092	613071	771761	7.8255	61.3071	77.1761	3.4615	86	1150	0	0	0	0	188806		86	0	0	0	2	0	东南侧	1	3	5.55837	23.8445
2022	220100	长春市	吉林省	0	139.754	0	0	0	0	7720	8.9517	65.1589	94.8548	80.3872	22083	5630	39520	0.470671	74310	5.68888	0.16422	575367	783311	7.431	57.5367	78.3311	3.952	80	1140	0	0	0	0	43039		80	0	0	0	2	0	东南侧	1	3	9.24952	36.2801
2023	220100	长春市	吉林省	0	163.62	0	0	0	0	12518	9.435	69.1589	104.016																	0	0	0	0				0	0	0	2	0	东南侧	1	3
2012	220200	吉林市	吉林省	0	2.607	0	0	0	0	44	3.80666	44.9863	0	5.83199	745	127	0	0.417734	56244	5.0042	0.0298612	31206	262476	5.6244	3.1206	26.2476	0	91	337	0	0	0	0	33701	15559	91	0	0	0	2	0	东南侧	1	3	0.314139	1.84278
2013	220200	吉林市	吉林省	0	3.134	0	0	0	0	60	4.11087	48.8658	11.7644	8.44763	827	145	0	0.426988	61012	4.99012	0.0260744	31730	283733	6.1012	3.173	28.3733	0	91	366	0	0	0	0	44332	14178	91	0	0	0	2	0	东南侧	1	3	0.36269	2.06859
2014	220200	吉林市	吉林省	0	3.424	0	0	0	0	69	4.2485	52.8192	26.3589	13.0044	909	163	417	0.400773	55548	4.96189	0.0367128	46085	257782	5.5548	4.6085	25.7782	0.0417	93	414	0	0	0	0	56610	12797	93	0	0	0	2	0	东南侧	1	3	0.411731	2.29609
2015	220200	吉林市	吉林省	0	4.087	0	0	0	0	84	4.44265	44.4027	40.5808	18.4643	991	181	986	0.362426	56076	4.95084	0.0275927	59997	261254	5.6076	5.9997	26.1254	0.0986	90	398	0	0	0	0	34798	11416	90	0	0	0	2	0	东南侧	1	3	0.462277	2.53103
2016	220200	吉林市	吉林省	0	4.906	0	0	0	0	119	4.78749	39.724	53.3306	25.3739	1073	199	1555	0.356539	57818	4.93309	0.0210311	72141	281000	5.7818	7.2141	28.1	0.1555	77	419	0	0	0	0	27194	10035	77	0	0	0	2	0	东南侧	1	3	0.517353	2.78955
2017	220200	吉林市	吉林省	0	5.915	0	0	0	0	157	5.06259	60.5918	71.7863	36.6595	1155	217	2124	0.261377	52729	4.917	0.0296987	86027	270000	5.2729	8.6027	27	0.2124	64	442	0	0	0	0	39761	8654	64	0	0	0	2	0	东南侧	1	3	0.573301	3.05144
2018	220200	吉林市	吉林省	0	6.933	0	0	0	0	205	5.32788	46.074	71.1068	47.2558	1237	235	2693	0.253132	53331	4.90021	0.0361952	95498	276440	5.3331	9.5498	27.644	0.2693	51	466	0	0	0	0	20098	7273	51	0	0	0	2	0	东南侧	1	3	0.631364	3.32339
2019	220200	吉林市	吉林省	0	7.926	0	0	0	0	266	5.58725	34.4795	71.3041	56.5996	1319	223	2670	0.232734	34335	4.88563	0.0459115	110660	260540	3.4335	11.066	26.054	0.267	38	462.667	0	0	0	0	17580	5892	38	0	0	0	2	0	东南侧	1	3	0.607928	3.59577
2020	220200	吉林市	吉林省	0	9.361	0	0	0	0	340	5.83188	37.2896	76.3443	65.0092	2209	293	2647	0.190617	35588	4.86864	0.0375969	123478	244640	3.5588	12.3478	24.464	0.2647	25	459.333	0	0	0	0	12396	4511	25	0	0	0	2	0	东南侧	1	3	0.812445	6.12522
2021	220200	吉林市	吉林省	0	10.87	0	0	0	0	631	6.44889	35.8767	57.5233	73.4189	3080	347	2624	0.289947	43333	4.85211	0.0532598	136297	228740	4.3333	13.6297	22.874	0.2624	12	456	0	0	0	0	13433	3130	12	0	0	0	2	0	东南侧	1	3	0.978209	8.68266
2022	220200	吉林市	吉林省	0	12.379	0	0	0	0	894	6.79682	39.4493	54.6192	81.8285	2822	480	2601	0.209722	42974	4.85287	1.02736	134470	244192	4.2974	13.447	24.4192	0.2601	0	457	0	0	0	0	3518	1749	0	0	0	0	2	0	东南侧	1	3	1.35211	7.9493
2023	220200	吉林市	吉林省	0	13.888	0	0	0	0	1328	7.19218	42.2329	57.6658																	0	0	0	0				0	0	0	2	0	东南侧	1	3
2012	220300	四平市	吉林省	0	0.693	0	0	0	0	8	2.19722	24.4372	0	4.48453	0	43	0	0.329593	33150	4.966	0.0185197	22290	156913	3.315	2.229	15.6913	0	50	250	0	2013	0	0	5498	6897	50	0	0	0	2	0	东南侧	1	4	0.212892	0
2013	220300	四平市	吉林省	0	0.82	0	0	0	0	14	2.70805	20.9726	4.08219	6.49679	0	44	0	0.33934	36901	4.9548	0.0178866	24579	168375	3.6901	2.4579	16.8375	0	48	268	1	2013	0	0	7121	5916	48	0	0	0	2	0	东南侧	1	4	0.220297	0
2014	220300	四平市	吉林省	0	0.976	0	0	0	0	19	2.99573	17.9644	8.75068	9.99756	0	45	0	0.30227	36900	4.94504	0.0246826	23575	156150	3.69	2.3575	15.615	0	14	287	1	2013	0	0	9359	4935	14	0	0	0	2	0	东南侧	1	4	0.227514	0
2015	220300	四平市	吉林省	0	1.152	0	0	0	0	24	3.21888	14.5644	11.1041	14.2048	0	46	0	0.281697	37714	4.91273	0.0185173	35793	159827	3.7714	3.5793	15.9827	0	43	283	1	2013	0	0	5799	3954	43	0	0	0	2	0	东南侧	1	4	0.235162	0
2016	220300	四平市	吉林省	0	1.319	0	0	0	0	36	3.61092	15.7869	13.3005	19.5475	16	47	423	0.24283	36732	4.89499	0.00410065	43984	173000	3.6732	4.3984	17.3	0.0423	36	286	1	2013	0	0	4000	2973	36	0	0	0	2	0	东南侧	1	4	0.244575	0.0832596
2017	220300	四平市	吉林省	0	1.588	0	0	0	0	40	3.71357	25.7452	33.0932	28.2552	334	48	855	0.186428	29187	4.87888	0.00422928	48690	161675	2.9187	4.869	16.1675	0.0855	29	338	1	2013	0	0	6956	1992	29	0	0	0	2	0	东南侧	1	4	0.253834	1.76626
2018	220300	四平市	吉林省	0	1.816	0	0	0	0	53	3.98898	23.1507	43.1096	36.5183	652	49	1287	0.147419	29556	4.86214	0.00451498	56295	164178	2.9556	5.6295	16.4178	0.1287	22	321	1	2013	0	0	5216	1011	22	0	0	0	2	0	东南侧	1	4	0.263498	3.50613
2019	220300	四平市	吉林省	0	2.092	0	0	0	0	70	4.26268	13.926	38.2082	43.775	517	290	941	0.156176	24979	4.84751	0.00613061	68680	150572	2.4979	6.868	15.0572	0.0941	15	371	1	2013	0	0	3486	441	15	0	0	0	2	0	东南侧	1	4	1.58245	2.82113
2020	220300	四平市	吉林省	0	2.482	0	0	0	0	98	4.59512	20.6366	47.9809	50.2694	803	73	595	0.131363	24586	4.8319	0.00901152	66899	143717	2.4586	6.6899	14.3717	0.0595	8	302.5	1	2013	0	0	2563	0	8	0	0	0	2	0	东南侧	1	4	0.404611	4.45073
2021	220300	四平市	吉林省	0	2.89	0	0	0	0	175	5.17048	15.1288	28.6575	56.7638	1020	90	249	0.179636	31003	4.81264	0.00745654	65118	136862	3.1003	6.5118	13.6862	0.0249	1	234	1	2013	0	0	1953	0	1	0	0	0	2	0	东南侧	1	4	0.508532	5.76336
2022	220300	四平市	吉林省	0	3.298	0	0	0	0	273	5.61313	9.29041	30.0356	63.2582	924	105	0	0.122462	34681.7	6.19891	0.00360317	74452	166828	3.46817	7.4452	16.6828	0	0	262	1	2013	0	0	2954	0	0	0	0	0	2	0	东南侧	1	4	0.148326	1.30527
2023	220300	四平市	吉林省	0	3.706	0	0	0	0	390	5.96871	13.589	33.4685																	1	2013	0	0				0	0	0	2	0	东南侧	1	4
2012	220400	辽源市	吉林省	0	0.289	0	0	0	0	5	1.79176	7.05191	0	1.99025	0	0	0	0.28876	49479	5.37902	0.0178298	9585	63928	4.9479	0.9585	6.3928	0	25	98	1	2012	0	0	4606		25	0	0	0	2	0	东南侧	1	4	0	0
2013	220400	辽源市	吉林省	0	0.278	0	0	0	0	8	2.19722	5.19726	1.09589	2.88693	0	0	0	0.271938	57402	5.36783	0.0194728	10275	69508	5.7402	1.0275	6.9508	0	25	102	1	2012	0	0	5233		25	0	0	0	2	0	东南侧	1	4	0	0
2014	220400	辽源市	吉林省	0	0.309	0	0	0	0	12	2.56495	3.61918	2.93151	4.4417	29	0	0	0.269979	56467	5.35807	0.025442	12167	62410	5.6467	1.2167	6.241	0	21	109	1	2012	0	0	7655		21	0	0	0	2	0	东南侧	1	4	0	0.265738
2015	220400	辽源市	吉林省	0	0.397	0	0	0	0	14	2.70805	4.10411	4.33973	6.32715	73	0	88	0.254	59855	5.34701	0.0235245	14609	62004	5.9855	1.4609	6.2004	0.0088	27	117	1	2012	0	0	7856		27	0	0	0	2	0	东南侧	1	4	0	0.676364
2016	220400	辽源市	吉林省	0	0.486	0	0	0	0	16	2.83321	2.6694	2.65574	8.72551	117	0	178	0.218982	63480	5.32925	0.0259252	10950	68000	6.348	1.095	6.8	0.0178	23	113	1	2012	0	0	3497		23	0	0	0	2	0	东南侧	1	4	0	1.10346
2017	220400	辽源市	吉林省	0	0.543	0	0	0	0	21	3.09104	12.8466	15.126	12.6089	161	6	268	0.149539	55912	5.31319	0.0264263	21619	73000	5.5912	2.1619	7.3	0.0268	19	115	1	2012	0	0	3709	1146	19	0	0	0	2	0	东南侧	1	4	0.0575043	1.54303
2018	220400	辽源市	吉林省	0	0.619	0	0	0	0	27	3.3322	15.1918	16.2274	16.3946	205	14	358	0.147132	52861	5.29637	0.0255094	24823	64617	5.2861	2.4823	6.4617	0.0358	15	120	1	2012	0	0	3396		15	0	0	0	2	0	东南侧	1	4	0.136452	1.99805
2019	220400	辽源市	吉林省	0	0.79	0	0	0	0	35	3.58352	6.83562	13.5452	19.7087	207	30	512	0.131171	35108	5.28174	0.0442703	31239	61763.7	3.5108	3.1239	6.17637	0.0512	11	128	1	2012	0	0	2651		11	0	0	0	2	0	东南侧	1	4	0.296707	2.04728
2020	220400	辽源市	吉林省	0	0.896	0	0	0	0	40	3.71357	10.9454	29.3552	22.6589	384	14	666	0.123455	37171	5.26348	0.0440044	38495.5	58910.3	3.7171	3.84955	5.89103	0.0666	7	121	1	2012	0	0	1969		7	0	0	0	2	0	东南侧	1	4	0.141015	3.86785
2021	220400	辽源市	吉林省	0	1.06	0	0	0	0	72	4.29046	14.6219	11.2	25.6091	451	22	820	0.185473	47007	5.24958	0.0341432	45752	56057	4.7007	4.5752	5.6057	0.082	3	114	1	2012	0	0	1940		3	0	0	0	2	0	东南侧	1	4	0.224696	4.60627
2022	220400	辽源市	吉林省	0	1.224	0	0	0	0	104	4.65396	4.23836	11.074	28.5594	474	31	974	0.139131	51714	5.22821	0.0301391	45005	59917	5.1714	4.5005	5.9917	0.0974	0	129	1	2012	0	0	3949		0	0	0	0	2	0	东南侧	1	4	0.323456	4.94574
2023	220400	辽源市	吉林省	0	1.388	0	0	0	0	145	4.98361	8.35343	14.3479																	1	2012	0	0				0	0	0	2	0	东南侧	1	4
2012	220500	通化市	吉林省	0	1.524	0	0	0	0	8	2.19722	22.1831	0	4.77582	0	12	0	0.365779	39111	4.53064	0.0377472	21398	119452	3.9111	2.1398	11.9452	0	52	162	0	2014	0	0	40961	4255	52	0	0	0	2	0	东南侧	1	4	0.0828329	0
2013	220500	通化市	吉林省	0	1.998	0	0	0	0	10	2.3979	14.0192	2.03014	6.91872	0	19	0	0.368797	45200	4.51939	0.0364587	21553	128871	4.52	2.1553	12.8871	0	51	169	0	2014	0	0	73107	3934	51	0	0	0	2	0	东南侧	1	4	0.132635	0
2014	220500	通化市	吉林省	0	2.421	0	0	0	0	12	2.56495	17.6164	7.62466	10.649	0	26	0	0.401147	45378	4.50939	0.0464406	29286	116485	4.5378	2.9286	11.6485	0	23	193	1	2014	0	0	48658	3613	23	0	0	0	2	0	东南侧	1	4	0.183279	0
2015	220500	通化市	吉林省	0	2.841	0	0	0	0	19	2.99573	6.46301	7.74521	15.1179	86	33	124	0.339295	45171	4.49833	0.0392499	34442	120237	4.5171	3.4442	12.0237	0.0124	53	185	1	2014	0	0	47010	3292	53	0	0	0	2	0	东南侧	1	4	0.23521	0.612972
2016	220500	通化市	吉林省	0	3.24	0	0	0	0	29	3.4012	9.17213	12.0874	20.7728	173	40	310	0.319781	42979	4.48057	0.0316949	40758	128000	4.2979	4.0758	12.8	0.031	49	188	1	2014	0	0	66721	2971	49	0	0	0	2	0	东南侧	1	4	0.290213	1.25517
2017	220500	通化市	吉林省	0	3.75	0	0	0	0	38	3.66356	17.4658	31.8192	30.0133	260	47	496	0.243073	38267	4.46448	0.0230857	46041	132000	3.8267	4.6041	13.2	0.0496	45	204	1	2014	0	0	59836	2650	45	0	0	0	2	0	东南侧	1	4	0.346531	1.91698
2018	220500	通化市	吉林省	0	4.169	0	0	0	0	54	4.00733	15.926	33.8384	38.6859	347	54	682	0.222252	38296	4.44767	0.0416014	52077	123940	3.8296	5.2077	12.394	0.0682	41	211	1	2014	0	0	40403	2329	41	0	0	0	2	0	东南侧	1	4	0.404889	2.60178
2019	220500	通化市	吉林省	0	4.595	0	0	0	0	88	4.48864	8.48767	29.5342	46.3316	546	44.5	868	0.199411	33702	4.4331	0.0379208	60750.3	122137	3.3702	6.07503	12.2137	0.0868	37	222	1	2014	0	0	30684	2008	37	0	0	0	2	0	东南侧	1	4	0.338558	4.15399
2020	220500	通化市	吉林省	0	5.167	0	0	0	0	114	4.74493	15.9126	43.3579	53.2114	745	35	1054	0.188189	34338	4.41799	0.0321567	69423.7	120335	3.4338	6.94237	12.0335	0.1054	33	217	1	2014	0	0	27403	1687	33	0	0	0	2	0	东南侧	1	4	0.270333	5.75423
2021	220500	通化市	吉林省	0	6.047	0	0	0	0	195	5.27811	12.9342	25.1863	60.0913	902	63	1240	0.252816	44308	4.39771	0.0247899	78097	118532	4.4308	7.8097	11.8532	0.124	29	212	1	2014	0	0	31675	1366	29	0	0	0	2	0	东南侧	1	4	0.496571	7.10964
2022	220500	通化市	吉林省	0	6.927	0	0	0	0	263	5.57595	9.12329	25.1671	66.9711	774	40	1426	0.16861	50197.1		0.0228465	76427	129824	5.01971	7.6427	12.9824	0.1426	25	211	1	2014	0	0	12323	1045	25	0	0	0	2	0	东南侧	1	4
2023	220500	通化市	吉林省	0	7.807	0	0	0	0	388	5.96358	11.9315	29.8219																	1	2014	0	0				0	0	0	2	0	东南侧	1	4
2012	220600	白山市	吉林省	0	0.575	0	0	0	0	11	2.48491	13.1257	0	2.42569	193	135	73	0.311439	50158	4.1009	0.0328229	15604	69952	5.0158	1.5604	6.9952	0.0073	37	97	0	0	0	0	6951		37	0	0	0	2	0	东南侧	1	4	1.27841	1.82765
2013	220600	白山市	吉林省	0	0.624	0	0	0	0	16	2.83321	7.69589	1.56164	3.5143	180	116	110	0.337701	53043	4.08976	0.027008	16343	76758	5.3043	1.6343	7.6758	0.011	38	105	0	0	0	0	12137		38	0	0	0	2	0	东南侧	1	4	1.11079	1.72364
2014	220600	白山市	吉林省	0	0.639	0	0	0	0	17	2.89037	7.93151	5.14521	5.41474	167	97	147	0.320312	53300	4.0788	0.0288279	20318	68541	5.33	2.0318	6.8541	0.0147	29	114	0	0	0	0	14574		29	0	0	0	2	0	东南侧	1	4	0.938014	1.61493
2015	220600	白山市	吉林省	0	0.76	0	0	0	0	22	3.13549	3.14521	5.43014	7.72261	154	78	184	0.284336	53136	4.06771	0.0282441	23691	70591	5.3136	2.3691	7.0591	0.0184	38	112	0	0	0	0	8006		38	0	0	0	2	0	东南侧	1	4	0.762687	1.50582
2016	220600	白山市	吉林省	0	0.858	0	0	0	0	29	3.4012	3.62022	5.31148	10.6633	141	59	221	0.262995	56411	4.04996	0.0306349	27281	76000	5.6411	2.7281	7.6	0.0221	35	112	0	0	0	0	11475		35	0	0	0	2	0	东南侧	1	4	0.58724	1.4034
2017	220600	白山市	吉林省	0	1.09	0	0	0	0	38	3.66356	9.99178	13.1452	15.3762	128	40	258	0.144634	54750	4.0339	0.0261056	31955	80000	5.475	3.1955	8	0.0258	32	118	0	0	0	0	7760	447	32	0	0	0	2	0	东南侧	1	4	0.404572	1.29463
2018	220600	白山市	吉林省	0	1.228	0	0	0	0	48	3.89182	10.4712	17.0055	20.0126	115	21	295	0.118616	55694	4.01708	0.0249958	35352	72036	5.5694	3.5352	7.2036	0.0295	29	125	0	0	0	0	5148		29	0	0	0	2	0	东南侧	1	4	0.216005	1.18288
2019	220600	白山市	吉林省	0	1.348	0	0	0	0	64	4.17439	6.29589	12.9753	24.0582	186	18	332	0.118379	43465	4.00247	0.0405621	39404	62228.3	4.3465	3.9404	6.22283	0.0332	26	125	0	0	0	0	4803		26	0	0	0	2	0	东南侧	1	4	0.187872	1.94134
2020	220600	白山市	吉林省	0	1.466	0	0	0	0	78	4.36945	13.4317	30.1038	27.6446	257	15	369	0.115459	44021	3.98912	0.0203622	46264.5	52420.7	4.4021	4.62645	5.24207	0.0369	23	125	0	0	0	0	4528		23	0	0	0	2	0	东南侧	1	4	0.158663	2.71843
2021	220600	白山市	吉林省	0	1.676	0	0	0	0	129	4.86753	17.4877	14.8274	31.2311	326	21	406	0.174621	57948	3.96536	0.021045	53125	42613	5.7948	5.3125	4.2613	0.0406	20	125	0	0	0	0	2965		20	0	0	0	2	0	东南侧	1	4	0.22747	3.5312
2022	220600	白山市	吉林省	0	1.886	0	0	0	0	184	5.22036	15.6548	16.6384	34.8175	310	12	443	0.146005	59228	3.94677	0.0246973	48000	66314	5.9228	4.8	6.6314	0.0443	17	125	0	0	0	0	4107		17	0	0	0	2	0	东南侧	1	4	0.132421	3.42088
2023	220600	白山市	吉林省	0	2.096	0	0	0	0	261	5.56834	6.3589	16.8438																	0	0	0	0				0	0	0	2	0	东南侧	1	4
2012	220700	松原市	吉林省	0	0.241	0	0	0	0	14	2.70805	15.8552	0	1.33811	205	74	0	0.406782	55177	4.77772	0.00521932	16048	127855	5.5177	1.6048	12.7855	0	38	210	0	0	0	0	2777		38	0	0	0	2	0	东南侧	1	4	0.295268	0.817971
2013	220700	松原市	吉林省	0	0.221	0	0	0	0	20	3.04452	12.7041	2.05479	1.94015	217	63	0	0.38724	58321	4.76657	0.00338087	16917	142208	5.8321	1.6917	14.2208	0	37	224	0	0	0	0	2828		37	0	0	0	2	0	东南侧	1	4	0.254196	0.875565
2014	220700	松原市	吉林省	0	0.241	0	0	0	0	29	3.4012	13.2329	9.33151	2.98576	229	52	0	0.363707	56868	4.7568	0.00458624	20890	130671	5.6868	2.089	13.0671	0	13	241	0	0	0	0	2488		13	0	0	0	2	0	东南侧	1	4	0.211882	0.933094
2015	220700	松原市	吉林省	0	0.289	0	0	0	0	41	3.73767	7.44658	9.13425	4.26888	241	41	18	0.274473	58841	4.74578	0.00542916	23336	135536	5.8841	2.3336	13.5536	0.0018	38	263	0	0	0	0	2099		38	0	0	0	2	0	东南侧	1	4	0.168912	0.992873
2016	220700	松原市	吉林省	0	0.374	0	0	0	0	56	4.04305	6.72951	18.3388	5.92131	253	30	203	0.226879	59413	4.72799	0.00748968	28400	141038	5.9413	2.84	14.1038	0.0203	36	328	0	0	0	0	4305		36	0	0	0	2	0	东南侧	1	4	0.125813	1.06102
2017	220700	松原市	吉林省	0	0.439	0	0	0	0	76	4.34381	17.2411	33.5534	8.54244	265	19	388	0.175351	49602	4.71193	0.00810011	31304	139826	4.9602	3.1304	13.9826	0.0388	34	304	0	0	0	0	2619	1417	34	0	0	0	2	0	东南侧	1	4	0.0809717	1.12934
2018	220700	松原市	吉林省	0	0.471	0	0	0	0	95	4.56435	18.1096	41.8548	11.2236	277	8	573	0.168359	49912	4.69513	0.00866838	35800	133908	4.9912	3.58	13.3908	0.0573	32	311	0	0	0	0	1966		32	0	0	0	2	0	东南侧	1	4	0.0346711	1.20049
2019	220700	松原市	吉林省	0	0.482	0	0	0	0	123	4.82028	10.4219	57.3781	13.5254	307	6	946	0.177545	26559	4.67671	0.0173793	42200	127023	2.6559	4.22	12.7023	0.0946	30	287	0	0	0	0	6170		30	0	0	0	2	0	东南侧	1	4	0.0263852	1.35004
2020	220700	松原市	吉林省	0	0.53	0	0	0	0	168	5.1299	18.5902	42.541	15.5201	604	8	1319	0.256221	27487	4.65783		47156.5	128112	2.7487	4.71565	12.8111	0.1319	28	281	0	0	0	0	4022		28	0	0	0	2	0	东南侧	1	4	0.0357143	2.69643
2021	220700	松原市	吉林省	0	0.677	0	0	0	0	294	5.68698	18.411	27.6822	17.5148	1001	29	1692	0.21275	36877	4.63364	0.0116992	52113	129200	3.6877	5.2113	12.92	0.1692	26	275	0	0	0	0	3839		26	0	0	0	2	0	东南侧	1	4	0.13213	4.56078
2022	220700	松原市	吉林省	0	0.824	0	0	0	0	423	6.04973	7.88493	32.2411	19.5095	648	35	2065	0.152183	41316.2	4.61419	0.0128559	56783	129981	4.13162	5.6783	12.9981	0.2065	24	284	0	0	0	0	1401		24	0	0	0	2	0	东南侧	1	4	0.161985	2.99903
2023	220700	松原市	吉林省	0	0.971	0	0	0	0	595	6.39024	11.7068	29.0164																	0	0	0	0				0	0	0	2	0	东南侧	1	4
2012	220800	白城市	吉林省	0	0.17	0	0	0	0	6	1.94591	11.0546	0	1.78855	0	55	0	0.217428	30576	4.2037	0.0182442	14043	91792	3.0576	1.4043	9.1792	0	38	150	0	0	0	0	6133		38	0	0	0	2	0	东南侧	1	4	0.319174	0
2013	220800	白城市	吉林省	0	0.204	0	0	0	0	9	2.30259	7.86849	1.56164	2.59059	0	49	0	0.236872	34791	4.19255	0.010974	13726	104964	3.4791	1.3726	10.4964	0	37	162	0	0	0	0	7107		37	0	0	0	2	0	东南侧	1	4	0.287542	0
2014	220800	白城市	吉林省	0	0.254	0	0	0	0	12	2.56495	6.67123	6.24658	3.99007	0	43	0	0.226302	34586	4.17939	0.011888	16755	95685	3.4586	1.6755	9.5685	0	19	175	0	0	0	0	8468		19	0	0	0	2	0	东南侧	1	4	0.254815	0
2015	220800	白城市	吉林省	0	0.328	0	0	0	0	17	2.89037	3.63562	4.13699	5.71936	0	37	2	0.197885	35571	4.1712	0.0109705	19500	100400	3.5571	1.95	10.04	0.0002	37	176	0	0	0	0	9443		37	0	0	0	2	0	东南侧	1	4	0.22169	0
2016	220800	白城市	吉林省	0	0.45	0	0	0	0	22	3.13549	3.77049	6.50546	7.96184	79	31	160	0.188969	35892	4.15342	0.0124993	22887	110000	3.5892	2.2887	11	0.016	31	178	0	0	0	0	9390		31	0	0	0	2	0	东南侧	1	4	0.18907	0.481825
2017	220800	白城市	吉林省	0	0.558	0	0	0	0	31	3.46574	20.411	27.5315	11.4773	184	25	318	0.161913	32168	4.13731	0.0105163	25401	120000	3.2168	2.5401	12	0.0318	25	193	0	0	0	0	7910	639	25	0	0	0	2	0	东南侧	1	4	0.154952	1.14045
2018	220800	白城市	吉林省	0	0.572	0	0	0	0	47	3.8712	14.411	22.2164	15.1519	289	19	476	0.151702	31849	4.12056	0.0113662	30217	106121	3.1849	3.0217	10.6121	0.0476	19	204	0	0	0	0	12740		19	0	0	0	2	0	东南侧	1	4	0.119753	1.82151
2019	220800	白城市	吉林省	0	0.649	0	0	0	0	58	4.07754	6.59726	16.9781	18.2901	354	14	530	0.175958	25980	4.10596	0.0158267	38378	97367	2.598	3.8378	9.7367	0.053	13	224	0	0	0	0	9782		13	0	0	0	2	0	东南侧	1	4	0.089537	2.26401
2020	220800	白城市	吉林省	0	0.724	0	0	0	0	76	4.34381	13.0847	38.4727	20.9879	544	16	584	0.145511	27230	4.09186	0.0303229	42704	97195	2.723	4.2704	9.7195	0.0584	7	210.5	0	0	0	0	8065		7	0	0	0	2	0	东南侧	1	4	0.103782	3.52857
2021	220800	白城市	吉林省	0	0.857	0	0	0	0	144	4.97673	6.32329	17.6411	23.6857	581	32	638	0.175868	35996	4.06949	0.0355405	47030	97023	3.5996	4.703	9.7023	0.0638	1	197	0	0	0	0	6943		1	0	0	0	2	0	东南侧	1	4	0.212258	3.85381
2022	220800	白城市	吉林省	0	0.99	0	0	0	0	250	5.52545	5.02466	18.3425	26.3835	695	59	692	0.108758	40016.9	5.20781	0.0557179	47500	102300	4.00169	4.75	10.23	0.0692	0	208	0	0	0	0	9098		0	0	0	0	2	0	东南侧	1	4	0.125372	1.47684
2023	220800	白城市	吉林省	0	1.123	0	0	0	0	361	5.89164	7.63562	20.2384																	0	0	0	0				0	0	0	2	0	东南侧	1	4
2012	230100	哈尔滨市	黑龙江省	0	28.713	0	0	0	0	261	5.56834	70.653	0	5.97998	12695	6387.5	15871.5	0.551164	45810	5.23202	0.0739947	93905	958226	4.581	9.3905	95.8226	1.58715	219	995	0	0	0	2022	127906		219	0	0	0	2	0	东南侧	1	2	6.43071	12.7809
2013	230100	哈尔滨市	黑龙江省	0	33.933	0	0	0	0	308	5.73334	68.3918	31.9808	8.6607	12579	5965	16960	0.566767	50498	5.23374	0.0808722	98272	1127068	5.0498	9.8272	112.707	1.696	258	1124	0	0	0	2022	119158		258	0	0	0	2	0	东南侧	1	2	5.99504	12.6423
2014	230100	哈尔滨市	黑龙江省	0	39.846	0	0	0	0	396	5.98394	69.3397	73.0027	13.3326	12463	5542.5	18048.5	0.572264	53872	5.22998	0.078313	124538	961068	5.3872	12.4538	96.1068	1.80485	225	1251	0	0	0	2022	100276		225	0	0	0	2	0	东南侧	1	2	5.59142	12.573
2015	230100	哈尔滨市	黑龙江省	0	53.726	0	0	0	0	507	6.23048	66.6411	74.1041	18.9202	12347	5120	19137	0.494315	41724	5.21217	0.0517397	120029	896363	4.1724	12.0029	89.6363	1.9137	222	1289	0	0	0	2022	90855		222	0	0	0	2	0	东南侧	1	2	5.25484	12.6722
2016	230100	哈尔滨市	黑龙江省	0	69.014	0	0	0	0	639	6.46147	68.959	90.6639	25.9862	12231	4697.5	20225.5	0.429352	45487	5.3291	0.0432685	137022	937465	4.5487	13.7022	93.7465	2.02255	196	1222	0	0	0	2022	76353		196	0	0	0	2	0	东南侧	1	2	4.28917	11.1678
2017	230100	哈尔滨市	黑龙江省	0	87.302	0	0	0	0	832	6.72503	83.7918	126.321	37.5343	12115	4275	21314	0.384056	49213	5.32745	0.0362782	149776	901626	4.9213	14.9776	90.1626	2.1314	170	1223	0	0	0	2022	87425	43416	170	0	0	0	2	0	东南侧	1	2	3.91161	11.0852
2018	230100	哈尔滨市	黑龙江省	0	99.286	0	0	0	0	1083	6.98841	77.9014	131.633	48.3231	11999	3852.5	22402.5	0.399481	52557	5.32093	0.0332831	147825	880273	5.2557	14.7825	88.0273	2.24025	144	1204	0	0	0	2022	119777		144	0	0	0	2	0	东南侧	1	2	3.54807	11.0508
2019	230100	哈尔滨市	黑龙江省	0	114.234	0	0	0	0	1488	7.30586	68.8767	127.932	57.8386	11883	3430	23491	0.336839	55175	5.18873	0.0479063	587400	792206	5.5175	58.74	79.2206	2.3491	118	1285	0	0	0	2022	156306		118	0	0	0	2	0	东南侧	1	2	3.60544	12.4908
2020	230100	哈尔滨市	黑龙江省	0	133.529	0	0	0	0	2302	7.74197	67.8415	123.563	66.4083	15561	3747	24579.5	0.292164	51596.6	5.23961	0.049363	648371	840156	5.15966	64.8371	84.0155	2.45795	92	1234.5	0	0	0	2022	126930		92	0	0	0	2	0	东南侧	1	2	3.74326	15.5455
2021	230100	哈尔滨市	黑龙江省	0	159.18	0	0	0	0	3706	8.21798	69.0521	105.082	74.978	22231	5059	25668	0.368737	53823	5.18011	0.0643874	709342	888105	5.3823	70.9342	88.8105	2.5668	66	1184	0	0	0	2022	97527		66	0	0	0	2	0	东南侧	1	2	5.36383	23.5705
2022	230100	哈尔滨市	黑龙江省	0	184.831	0	0	0	0	5519	8.61613	65.8932	99.8384	83.5477	23089	7095	26756.5	0.246052	56762	5.22755	0.0704905	760486	937851	5.6762	76.0486	93.7851	2.67565	40	1202	0	0	1	2022	103930		40	0	0	0	2	0	东南侧	1	2	7.17391	23.3458
2023	230100	哈尔滨市	黑龙江省	0	210.482	0	0	0	0	7992	8.98632	67.874	104.468																	0	0	1	2022				0	0	0	2	0	东南侧	1	2
2012	230200	齐齐哈尔市	黑龙江省	0	7.727	0	0	0	0	18	2.94444	33.9262	0	4.77135	0	152.667	0	0.208563	22139	4.82899	0.0440429	25884	14448	2.2139	2.5884	1.4448	0	86	343	0	2013	0	0	10395		86	0	0	0	2	0	东南侧	1	3	0.287389	0
2013	230200	齐齐哈尔市	黑龙江省	0	9.419	0	0	0	0	21	3.09104	24.7233	2.8274	6.9074	0	150.333	0	0.402221	22219	4.87636	0.0415055	29227	312320	2.2219	2.9227	31.232	0	78	380	1	2013	0	0	9359		78	0	0	0	2	0	东南侧	1	3	0.269903	0
2014	230200	齐齐哈尔市	黑龙江省	0	10.88	0	0	0	0	28	3.3673	29.5452	15.4082	10.6422	0	148	0	0.30625	23099	4.81442	0.0460431	30507	392100	2.3099	3.0507	39.21	0	66	427	1	2013	0	0	12913		66	0	0	0	2	0	东南侧	1	3	0.282691	0
2015	230200	齐齐哈尔市	黑龙江省	0	13.281	0	0	0	0	39	3.68888	19.5178	19.2904	15.1369	0	145.667	142	0.203228	18877	4.80762	0.0275238	30500	471800	1.8877	3.05	47.18	0.0142	61	401	1	2013	0	0	21961		61	0	0	0	2	0	东南侧	1	3	0.280134	0
2016	230200	齐齐哈尔市	黑龙江省	0	16.433	0	0	0	0	55	4.02535	29.0546	33.5765	20.8444	0	143.333	291	0.115155	20123	4.79907	0.013002	30581	769900	2.0123	3.0581	76.99	0.0291	48	354	1	2013	0	0	4490		48	0	0	0	2	0	东南侧	1	3	0.277837	0
2017	230200	齐齐哈尔市	黑龙江省	0	19.919	0	0	0	0	67	4.21951	29.8822	54.4548	30.0781	278	141	440	0.158652	20521	4.83421	0.00792403	30500	769908	2.0521	3.05	76.9908	0.044	35	355	1	2013	0	0	9390	3161	35	0	0	0	2	0	东南侧	1	3	0.264045	0.520599
2018	230200	齐齐哈尔市	黑龙江省	0	23.214	0	0	0	0	90	4.51086	28.7808	62.6219	38.9036	954.333	138.667	589	0.1551	20979	4.78848	0.0193875	58700	230100	2.0979	5.87	23.01	0.0589	22	413	1	2013	0	0	11429		22	0	0	0	2	0	东南侧	1	3	0.271826	1.87076
2019	230200	齐齐哈尔市	黑龙江省	0	26.791	0	0	0	0	111	4.7185	22.4	51.3151	46.6446	1630.67	136.333	534	0.150785	22667	4.76457	0.0377531	59159	212434	2.2667	5.9159	21.2434	0.0534	9	423	1	2013	0	0	13142		9	0	0	0	2	0	东南侧	1	3	0.273718	3.27391
2020	230200	齐齐哈尔市	黑龙江省	0	30.827	0	0	0	0	147	4.99721	25.6475	60.071	53.5611	2307	134	479	0.141011	29148.7	4.55523	0.043313	601679	220528	2.91487	60.1679	22.0527	0.0479	0	413	1	2013	0	0	17092		0	0	0	0	2	0	东南侧	1	3	0.331683	5.7104
2021	230200	齐齐哈尔市	黑龙江省	0	36.929	0	0	0	0	259	5.56068	23.5233	59.337	60.4777	3252	212	424	0.165508	30558	4.80091	0.0543588	1144199	228621	3.0558	114.42	22.8621	0.0424	0	403	1	2013	0	0	27209		0	0	0	0	2	0	东南侧	1	3	0.410447	6.2961
2022	230200	齐齐哈尔市	黑龙江省	0	43.031	0	0	0	0	465	6.14419	20.8575	53.5233	67.3942	2646	277	369	0.171478	33299	4.54026	0.0703338	130713	236937	3.3299	13.0713	23.6937	0.0369	0	413	1	2013	0	0	18760		0	0	0	0	2	0	东南侧	1	3	0.69598	6.64824
2023	230200	齐齐哈尔市	黑龙江省	0	49.133	0	0	0	0	862	6.76041	20.5726	50.5808																	1	2013	0	0				0	0	0	2	0	东南侧	1	3
2012	230300	鸡西市	黑龙江省	0	0.395	0	0	0	0	8	2.19722	18.9071	0	1.41989	0	0	0	0.632918	31076	4.42089	0.117021	25019	129481	3.1076	2.5019	12.9481	0	32	163	0	0	0	0	8942		32	0	0	0	2	0	东南侧	1	4	0	0
2013	230300	鸡西市	黑龙江省	0	0.464	0	0	0	0	8	2.19722	13.8575	0.468493	2.05302	0	0	0	0.572954	29332	4.4188	0.130328	24100	118571	2.9332	2.41	11.8571	0	36	174	0	0	0	0	3826		36	0	0	0	2	0	东南侧	1	4	0	0
2014	230300	鸡西市	黑龙江省	0	0.527	0	0	0	0	11	2.48491	11.5836	5.81918	3.17588	31	0	0	0.534857	27881	4.40848	0.0980038	23710	125000	2.7881	2.371	12.5	0	30	180	0	0	0	0	4930		30	0	0	0	2	0	东南侧	1	4	0	0.167495
2015	230300	鸡西市	黑龙江省	0	0.622	0	0	0	0	14	2.70805	8.25753	8.51781	4.56882	100	4	142	0.438828	27472	4.39373	0.0305356	24078	130114	2.7472	2.4078	13.0114	0.0142	29	172	0	0	0	0	5423		29	0	0	0	2	0	东南侧	1	4	0.0219334	0.548336
2016	230300	鸡西市	黑龙江省	0	0.742	0	0	0	0	18	2.94444	7.40984	10.6639	6.36673	169	9	291	0.211359	27886	4.38591	0.0243372	31128	150728	2.7886	3.1128	15.0728	0.0291	21	173	0	0	0	0	5142		21	0	0	0	2	0	东南侧	1	4	0.0497375	0.93396
2017	230300	鸡西市	黑龙江省	0	0.833	0	0	0	0	23	3.17805	12.6137	26.6932	9.12992	238	14	440	0.205501	28589	4.35248	0.0286485	35738	223020	2.8589	3.5738	22.302	0.044	13	177	0	0	0	0	6681	93	13	0	0	0	2	0	东南侧	1	4	0.08	1.36
2018	230300	鸡西市	黑龙江省	0	0.899	0	0	0	0	31	3.46574	16.5973	29.5671	12.0766	307	19	589	0.211755	29966	4.34589	0.0321386	42097.5	224612	2.9966	4.20975	22.4611	0.0589	5	188	0	0	0	0	4734		5	0	0	0	2	0	东南侧	1	4	0.10929	1.76589
2019	230300	鸡西市	黑龙江省	0	1.032	0	0	0	0	40	3.71357	7.56712	28.989	14.5954	318	21	534	0.191785	32278	4.32645	0.0399318	48457	226203	3.2278	4.8457	22.6203	0.0534	0	187	0	0	0	0	5430		0	0	0	0	2	0	东南侧	1	4	0.1228	1.85954
2020	230300	鸡西市	黑龙江省	0	1.227	0	0	0	0	52	3.97029	14.5082	47.4727	16.7627	485	52	479	0.156307	37647	4.18571	0.0443349	54978.5	267102	3.7647	5.49785	26.7101	0.0479	0	189	0	0	0	0	15531		0	0	0	0	2	0	东南侧	1	4	0.348993	3.25503
2021	230300	鸡西市	黑龙江省	0	1.529	0	0	0	0	87	4.47734	8.61644	27.474	18.93	810	57	424	0.2195	40807	4.28275	0.0563861	61500	308000	4.0807	6.15	30.8	0.0424	0	191	0	0	0	0	11472		0	0	0	0	2	0	东南侧	1	4	0.346147	4.91893
2022	230300	鸡西市	黑龙江省	0	1.831	0	0	0	0	150	5.01728	8.83836	23.0274	21.0973	720	52	369	0.204044	45622	4.1663		66139	103824	4.5622	6.6139	10.3824	0.0369	0	191	0	0	0	0	12551		0	0	0	0	2	0	东南侧	1	4	0.353741	4.89796
2023	230300	鸡西市	黑龙江省	0	2.133	0	0	0	0	217	5.3845	8.10411	24.5671																	0	0	0	0				0	0	0	2	0	东南侧	1	4
2012	230400	鹤岗市	黑龙江省	0	0.107	0	0	0	0	3	1.38629	15.5574	0	0.965096	0	0	0	0.340381	32968	4.30589	0.0228402	9518	77705	3.2968	0.9518	7.7705	0	14	100	0	0	0	0	4227	44	14	0	0	0	2	0	东南侧	1	4	0	0
2013	230400	鹤岗市	黑龙江省	0	0.112	0	0	0	0	3	1.38629	13.3726	1.5726	1.39004	0	1	0	0.273917	29594	4.2998	0.0157891	9519	82815	2.9594	0.9519	8.2815	0	16	112	0	0	0	0	9053	41	16	0	0	0	2	0	东南侧	1	4	0.00925926	0
2014	230400	鹤岗市	黑龙江省	0	0.117	0	0	0	0	4	1.60944	10.9808	4.66575	2.16223	0	3	0	0.225115	24154	4.29441	0.0329628	9637	88917	2.4154	0.9637	8.8917	0	10	116	0	0	0	0	5061	38	10	0	0	0	2	0	东南侧	1	4	0.0279278	0
2015	230400	鹤岗市	黑龙江省	0	0.159	0	0	0	0	6	1.94591	7.12329	5.11507	3.14813	31	5	0	0.173502	26827	4.28253	0.0518973	9917	63058	2.6827	0.9917	6.3058	0	8	107	0	0	0	0	3787	35	8	0	0	0	2	0	东南侧	1	4	0.0470323	0.2916
2016	230400	鹤岗市	黑龙江省	0	0.185	0	0	0	0	7	2.07944	9.09836	5.67213	4.44958	78	7	105	0.177469	27300	4.2665	0.0196486	16248	64989	2.73	1.6248	6.4989	0.0105	4	108	0	0	0	0	3458	32	4	0	0	0	2	0	东南侧	1	4	0.0669088	0.745555
2017	230400	鹤岗市	黑龙江省	0	0.212	0	0	0	0	8	2.19722	11.789	18.474	6.33387	125	9	215	0.208034	30126	4.23224	0.036645	17258	62581	3.0126	1.7258	6.2581	0.0215	0	114	0	0	0	0	2427	29	0	0	0	0	2	0	东南侧	1	4	0.0891089	1.23762
2018	230400	鹤岗市	黑龙江省	0	0.226	0	0	0	0	14	2.70805	11.1616	21.1288	8.57217	172	11	325	0.218233	31693	4.22459	0.0261742	18361	62974	3.1693	1.8361	6.2974	0.0325	0	121	0	0	0	0	3576	26	0	0	0	0	2	0	东南侧	1	4	0.109748	1.71605
2019	230400	鹤岗市	黑龙江省	0	0.267	0	0	0	0	23	3.17805	5.98904	14.8603	10.4271	185	5	284	0.174462	33981	4.21103	0.0557691	17653	54041	3.3981	1.7653	5.4041	0.0284	0	138	0	0	0	0	4927	23	0	0	0	0	2	0	东南侧	1	4	0.0505663	1.87095
2020	230400	鹤岗市	黑龙江省	0	0.288	0	0	0	0	28	3.3673	12.7623	33.2568	11.9494	359	7	243	0.16798	37797	4.10576	0.0668425	19137	56468.5	3.7797	1.9137	5.64685	0.0243	0	133	0	0	0	0	2745	20	0	0	0	0	2	0	东南侧	1	4	0.0786517	4.03371
2021	230400	鹤岗市	黑龙江省	0	0.283	0	0	0	0	41	3.73767	8.00822	10.4877	13.4718	724	13	202	0.232926	40338	4.17792	0.0691327	20621	58896	4.0338	2.0621	5.8896	0.0202	0	128	0	0	0	0	3717	17	0	0	0	0	2	0	东南侧	1	4	0.135898	7.56847
2022	230400	鹤岗市	黑龙江省	0	0.278	0	0	0	0	93	4.54329	7.59452	12.8986	14.9942	431	18	161	0.228362	44604.7	4.08303	0.049609	22160	65325	4.46046	2.216	6.5325	0.0161	0	111	0	0	0	0	4276	14	0	0	0	0	2	0	东南侧	1	4	0.206897	4.95402
2023	230400	鹤岗市	黑龙江省	0	0.273	0	0	0	0	153	5.03695	5.73151	12.4959																	0	0	0	0				0	0	0	2	0	东南侧	1	4
2012	230500	双鸭山市	黑龙江省	0	0.191	0	0	0	0	5	1.79176	8.46448	0	0.990971	3	6	24	0.323557	37490	4.17413	0.134153	12649	83752	3.749	1.2649	8.3752	0.0024	25	145	0	0	0	0	5405		25	0	0	0	2	0	东南侧	1	4	0.0397825	0.0198913
2013	230500	双鸭山市	黑龙江省	0	0.252	0	0	0	0	5	1.79176	8.52603	2.83288	1.42464	4	6	25	0.281873	33985	4.16868	0.133874	16726	94640	3.3985	1.6726	9.464	0.0025	25	153	0	0	0	0	5995		25	0	0	0	2	0	东南侧	1	4	0.04	0.0266667
2014	230500	双鸭山市	黑龙江省	0	0.308	0	0	0	0	5	1.79176	8.86575	5.15342	2.2224	5	6	26	0.178411	28964	4.19036	0.151841	18398	104104	2.8964	1.8398	10.4104	0.0026	26	163	0	0	0	0	6013		26	0	0	0	2	0	东南侧	1	4	0.0401633	0.0334694
2015	230500	双鸭山市	黑龙江省	0	0.354	0	0	0	0	7	2.07944	6.13425	4.78356	3.25765	6	6	27	0.202988	26001	4.18243	0.0917413	17618	113473	2.6001	1.7618	11.3473	0.0027	25	177	0	0	0	0	3718		25	0	0	0	2	0	东南侧	1	4	0.0404831	0.0404831
2016	230500	双鸭山市	黑龙江省	0	0.36	0	0	0	0	11	2.48491	6.80601	12.3415	4.63898	7	6	28	0.155239	26387	4.16466	0.0208427	18147	124820	2.6387	1.8147	12.482	0.0028	24	179	0	0	0	0	1289		24	0	0	0	2	0	东南侧	1	4	0.0410959	0.0479452
2017	230500	双鸭山市	黑龙江省	0	0.394	0	0	0	0	13	2.63906	10.1534	19.3726	6.57846	8	6	29	0.152725	28431	3.72435	0.0210729	27166	73587	2.8431	2.7166	7.3587	0.0029	23	140	0	0	0	0	1007	683	23	0	0	0	2	0	东南侧	1	4	0.0638298	0.0851064
2018	230500	双鸭山市	黑龙江省	0	0.423	0	0	0	0	18	2.94444	10.0959	23.4575	9.00706	9	6	30	0.176724	31562	4.14183	0.020142	28796	84625	3.1562	2.8796	8.4625	0.003	22	154	0	0	0	0	2533		22	0	0	0	2	0	东南侧	1	4	0.0420433	0.063065
2019	230500	双鸭山市	黑龙江省	0	0.459	0	0	0	0	23	3.17805	6.01918	20.8411	10.9968	10	5	25	0.154563	33844	4.12686	0.0293104	20962	85613	3.3844	2.0962	8.5613	0.0025	21	155	0	0	0	0	2747		21	0	0	0	2	0	东南侧	1	4	0.0355644	0.0711288
2020	230500	双鸭山市	黑龙江省	0	0.501	0	0	0	0	30	3.43399	6.76776	38.9563	12.5996	9	6	20	0.142128	40370	3.96851	0.0250795	22355.5	78562	4.037	2.23555	7.8562	0.002	20	162.5	0	0	0	0	2466		20	0	0	0	2	0	东南侧	1	4	0.05	0.075
2021	230500	双鸭山市	黑龙江省	0	0.577	0	0	0	0	44	3.80666	4.95342	15.9753	14.2023	505	13	15	0.211104	43270	4.1007		23749	71511	4.327	2.3749	7.1511	0.0015	19	170	0	0	0	0	12954		19	0	0	0	2	0	东南侧	1	4	0.0949182	3.68721
2022	230500	双鸭山市	黑龙江省	0	0.653	0	0	0	0	86	4.46591	5.03562	17.3562	15.805	436	20	10	0.219713	47377	3.94319	0.0362527	23749	77947	4.7377	2.3749	7.7947	0.001	18	167	0	0	0	0	12913		18	0	0	0	2	0	东南侧	1	4	0.17094	3.7265
2023	230500	双鸭山市	黑龙江省	0	0.729	0	0	0	0	154	5.04343	5.18082	15.5945																	0	0	0	0				0	0	0	2	0	东南侧	1	4
2012	230600	大庆市	黑龙江省	0	2.201	0	0	0	0	50	3.93183	46.694	0	3.20832	459	295	0	0.775366	142067	4.8741	0.0443147	36282	306904	14.2067	3.6282	30.6904	0	60	350	0	0	0	0	19822		60	0	0	0	2	0	东南侧	1	3	1.04747	1.6298
2013	230600	大庆市	黑龙江省	0	2.732	0	0	0	0	59	4.09434	43.0438	7.41918	4.65226	695	293	0	0.776077	148209	4.87896	0.0499551	38666	317877	14.8209	3.8666	31.7877	0	57	406	0	0	0	0	25545		57	0	0	0	2	0	东南侧	1	3	1.03534	2.45583
2014	230600	大庆市	黑龙江省	0	2.994	0	0	0	0	73	4.30407	38.674	19.3178	7.15821	931	291	0	0.788267	146518	4.87635	0.0610733	39092	315517	14.6518	3.9092	31.5517	0	50	403	0	0	0	0	8309		50	0	0	0	2	0	东南侧	1	3	1.04567	3.34543
2015	230600	大庆市	黑龙江省	0	3.432	0	0	0	0	97	4.58497	32.1507	25.2411	10.1613	1167	289	438	0.647039	84956	4.84962	0.13437	40868	310947	8.4956	4.0868	31.0947	0.0438	47	366	0	0	0	0	5049		47	0	0	0	2	0	东南侧	1	3	1.06662	4.30707
2016	230600	大庆市	黑龙江省	0	4.062	0	0	0	0	129	4.86753	32.7514	34.6503	13.948	1403	287	1362	0.494231	75479	4.86678	0.143085	45209	300714	7.5479	4.5209	30.0714	0.1362	41	379	0	0	0	0	12134		41	0	0	0	2	0	东南侧	1	3	1.04121	5.08997
2017	230600	大庆市	黑龙江省	0	4.717	0	0	0	0	164	5.10595	44.2932	55.7507	20.1398	1639	285	2286	0.526987	81410	4.85716	0.210277	47771	226957	8.141	4.7771	22.6957	0.2286	35	398	0	0	0	0	4971		35	0	0	0	2	0	东南侧	1	3	1.04396	6.00366
2018	230600	大庆市	黑龙江省	0	5.214	0	0	0	0	212	5.36129	37.1945	57.2603	25.9435	1875	283	3210	0.501749	91701	4.85683	0.348133	51228	287039	9.1701	5.1228	28.7039	0.321	29	434	0	0	0	0	7125	9474	29	0	0	0	2	0	东南侧	1	3	1.03697	6.8704
2019	230600	大庆市	黑龙江省	0	6.155	0	0	0	0	276	5.62402	27.0932	60.6438	31.0747	2169	331	3526	0.519568	94289	4.85544	0.403848	78000	211475	9.4289	7.8	21.1475	0.3526	23	376	0	0	0	0	33781		23	0	0	0	2	0	东南侧	1	3	1.21535	7.96402
2020	230600	大庆市	黑龙江省	0	7.075	0	0	0	0	345	5.84644	38.6448	68.7869	35.7103	3505	394	3842	0.453748	82261.7	4.87663	0.326317	91601.5	257106	8.22617	9.16015	25.7106	0.3842	17	383.5	0	0	0	0	13359		17	0	0	0	2	0	东南侧	1	3	1.41727	12.6079
2021	230600	大庆市	黑龙江省	0	8.597	0	0	0	0	525	6.2653	33.6411	58.5808	40.3458	4120	599	4158	0.548582	94790	4.85459	0.397476	105203	302736	9.479	10.5203	30.2736	0.4158	11	391	0	0	0	0	16918		11	0	0	0	2	0	东南侧	1	3	2.20415	15.1604
2022	230600	大庆市	黑龙江省	0	10.119	0	0	0	0	858	6.75577	26.6301	51.4329	44.9814	3289	646	4474	0.497634	109192	4.8587	0.47273	103794	249724	10.9192	10.3794	24.9724	0.4474	5	366	0	0	0	0	18181		5	0	0	0	2	0	东南侧	1	3	2.3689	12.0609
2023	230600	大庆市	黑龙江省	0	11.641	0	0	0	0	1290	7.16317	35.0932	53.5507																	0	0	0	0				0	0	0	2	0	东南侧	1	3
2012	230700	伊春市	黑龙江省	0	0.045	0	0	0	0	2	1.09861	8.06011	0	2.97795	4	25	0	0.132187	20686	3.64731	0.0844943	10164	77711	2.0686	1.0164	7.7711	0	22	81	0	0	0	0	4350	171	22	0	0	0	2	0	东南侧	1	4	0.198886	0.0318218
2013	230700	伊春市	黑龙江省	0	0.04	0	0	0	0	2	1.09861	9.84384	1.40822	4.30019	31	22	0	0.149129	22113	3.62559	0.0462097	91049	79687	2.2113	9.1049	7.9687	0	20	83	0	0	0	0	5452	243	20	0	0	0	2	0	东南侧	1	4	0.178862	0.252033
2014	230700	伊春市	黑龙江省	0	0.028	0	0	0	0	2	1.09861	9.92877	3.56438	6.65709	58	19	0	0.142269	20885	3.621	0.066347	10610	84882	2.0885	1.061	8.4882	0	18	98	0	0	0	0	4182	315	18	0	0	0	2	0	东南侧	1	4	0.154988	0.473122
2015	230700	伊春市	黑龙江省	0	0.038	0	0	0	0	2	1.09861	7.08219	6.16438	9.56249	85	16	0	0.0988742	19221	3.61273	0.0194004	12781	68215	1.9221	1.2781	6.8215	0	15	110	0	0	0	0	4047	387	15	0	0	0	2	0	东南侧	1	4	0.131601	0.699128
2016	230700	伊春市	黑龙江省	0	0.036	0	0	0	0	4	1.60944	7.05738	6.35246	13.3048	112	13	0	0.110649	19961	3.59447	0.0158773	7611	66807	1.9961	0.7611	6.6807	0	15	111	0	0	0	0	2629	459	15	0	0	0	2	0	东南侧	1	4	0.108896	0.938181
2017	230700	伊春市	黑龙江省	0	0.04	0	0	0	0	7	2.07944	12.1589	13.2877	19.069	139	10	198	0.109248	22422	3.56575	0.0179493	13685	62442	2.2422	1.3685	6.2442	0.0198	15	100	0	0	0	0	2618	531	15	0	0	0	2	0	东南侧	1	4	0.0862069	1.19828
2018	230700	伊春市	黑龙江省	0	0.043	0	0	0	0	10	2.3979	10.6685	17.1178	25.1006	166	7	421	0.114155	23994	3.55718	0.019165	14470	123187	2.3994	1.447	12.3187	0.0421	15	104	0	0	0	0	1856	603	15	0	0	0	2	0	东南侧	1	4	0.0608643	1.44335
2019	230700	伊春市	黑龙江省	0	0.061	0	0	0	0	22	3.13549	4.39452	15.0164	30.278	287	3	460	0.110496	26384	3.54246	0.0125123	13677	56721	2.6384	1.3677	5.6721	0.046	15	111	0	0	0	0	2140	675	15	0	0	0	2	0	东南侧	1	4	0.0264714	2.53243
2020	230700	伊春市	黑龙江省	0	0.056	0	0	0	0	30	3.43399	10.1257	33.3825	34.7617	381	6	499	0.0767653	33072.9	3.27806	0.0213966	14159	60835	3.30729	1.4159	6.0835	0.0499	15	113	0	0	0	0	2258	747	15	0	0	0	2	0	东南侧	1	4	0.0689655	4.37931
2021	230700	伊春市	黑龙江省	0	0.075	0	0	0	0	53	3.98898	4.69589	9.49041	39.2454	528	15	538	0.0938014	36982	3.49762	0.0225522	14641	64949	3.6982	1.4641	6.4949	0.0538	15	115	0	0	0	0	2765	819	15	0	0	0	2	0	东南侧	1	4	0.138427	4.87265
2022	230700	伊春市	黑龙江省	0	0.094	0	0	0	0	101	4.62497	5.66027	12.274	43.7292	405	16	577	0.101005	40664	3.24059	0.0325682	28542	75012	4.0664	2.8542	7.5012	0.0577	15	115	0	0	0	0	3762	891	15	0	0	0	2	0	东南侧	1	4	0.190931	4.83294
2023	230700	伊春市	黑龙江省	0	0.113	0	0	0	0	153	5.03695	5.95616	12.1616																	0	0	0	0				0	0	0	2	0	东南侧	1	4
2012	230800	佳木斯市	黑龙江省	0	0.188	0	0	0	0	16	2.83321	26.0191	0	2.40521	744	205	1258	0.236193	27774	4.29831	0.235076	18000	164000	2.7774	1.8	16.4	0.1258	41	232	0	2014	0	0	11706	2636	41	0	0	0	2	0	东南侧	1	4	0.851966	3.09201
2013	230800	佳木斯市	黑龙江省	0	0.263	0	0	0	0	17	2.89037	22.9671	4.09041	3.47991	744	205	1258	0.218114	30494	4.30403	0.188256	21512	166754	3.0494	2.1512	16.6754	0.1258	41	234	0	2014	0	0	6277	2223	41	0	0	0	2	0	东南侧	1	4	0.847107	3.07438
2014	230800	佳木斯市	黑龙江省	0	0.315	0	0	0	0	17	2.89037	18.5507	9.65753	5.37307	744	205	1258	0.224049	32864	4.26647	0.204003	26000	180000	3.2864	2.6	18	0.1258	39	238	1	2014	0	0	3379	1810	39	0	0	0	2	0	东南侧	1	4	0.879526	3.19204
2015	230800	佳木斯市	黑龙江省	0	0.31	0	0	0	0	23	3.17805	12.6411	10.1699	7.69588	744	205	1258	0.16968	25867	4.25759	0.0774706	22491	189000	2.5867	2.2491	18.9	0.1258	33	243	1	2014	0	0	9615	1397	33	0	0	0	2	0	东南侧	1	4	0.887369	3.2205
2016	230800	佳木斯市	黑龙江省	0	0.42	0	0	0	0	34	3.55535	19.0301	22.7596	10.6767	744	205	1258	0.159881	26966	4.24942	0.0524742	25117	118000	2.6966	2.5117	11.8	0.1258	30	255	1	2014	0	0	4281	984	30	0	0	0	2	0	东南侧	1	4	0.89465	3.24692
2017	230800	佳木斯市	黑龙江省	0	0.461	0	0	0	0	42	3.7612	26.6986	41.8575	15.35	744	205	1258	0.144924	30289	4.27467	0.0460899	13000	151000	3.0289	1.3	15.1	0.1258	27	273	1	2014	0	0	2339	571	27	0	0	0	2	0	东南侧	1	4	0.87234	3.16596
2018	230800	佳木斯市	黑龙江省	0	0.601	0	0	0	0	50	3.93183	25.0575	45.737	20.1289	744	205	1258	0.151285	30953	4.36506	0.0424572	36752	470801	3.0953	3.6752	47.0801	0.1258	24	295	1	2014	0	0	2682	158	24	0	0	0	2	0	东南侧	1	4	0.796952	2.89235
2019	230800	佳木斯市	黑龙江省	0	0.705	0	0	0	0	55	4.02535	14.5699	44.4986	24.2581	1040	51	1584	0.144467	32788	4.26488	0.0717884	15823	148700	3.2788	1.5823	14.87	0.1584	21	283	1	2014	0	0	4740	204	21	0	0	0	2	0	东南侧	1	4	0.219157	4.46908
2020	230800	佳木斯市	黑龙江省	0	0.937	0	0	0	0	74	4.31749	21.071	53.6503	27.8676	1173	87	1910	0.136319	37347.5	4.18573	0.0781138	30578	150850	3.73475	3.0578	15.085	0.191	18	275	1	2014	0	0	12190	250	18	0	0	0	2	0	东南侧	1	4	0.404651	5.45581
2021	230800	佳木斯市	黑龙江省	0	1.368	0	0	0	0	135	4.91265	18.8932	38.0685	31.4771	1455	132	2236	0.172491	38247	4.24408	0.121906	45333	153000	3.8247	4.5333	15.3	0.2236	15	267	1	2014	0	0	19123	296	15	0	0	0	2	0	东南侧	1	4	0.579151	6.38382
2022	230800	佳木斯市	黑龙江省	0	1.799	0	0	0	0	247	5.51343	14.537	42.6795	35.0866	1390	149	2562	0.173438	41000	4.17167	0.163599	40090	21000	4.1	4.009	2.1	0.2562	12	284	1	2014	0	0	24110	342	12	0	0	0	2	0	东南侧	1	4	0.70283	6.5566
2023	230800	佳木斯市	黑龙江省	0	2.23	0	0	0	0	419	6.04025	15.9753	45.726																	1	2014	0	0				0	0	0	2	0	东南侧	1	4
2012	230900	七台河市	黑龙江省	0	0.098	0	0	0	0	0	0	11.0273	0	0.830765	0	67	0	0.358113	32308	5.00208	0.0211312	6070	5919	3.2308	0.607	0.5919	0	12	85	0	0	0	0	2355		12	0	0	0	2	0	东南侧	1	4	0.724168	0
2013	230900	七台河市	黑龙江省	0	0.108	0	0	0	0	0	0	8.24658	0.947945	1.20406	0	58	0	0.299879	25598	4.99644	0.00628345	5966	58824	2.5598	0.5966	5.8824	0	13	101	0	0	0	0	1513		13	0	0	0	2	0	东南侧	1	4	0.630435	0
2014	230900	七台河市	黑龙江省	0	0.096	0	0	0	0	0	0	4.70685	3.03288	1.85691	0	49	0	0.29003	25123	4.92059	0.00575941	5952	56063	2.5123	0.5952	5.6063	0	5	87	0	0	0	0	2160		5	0	0	0	2	0	东南侧	1	4	0.574578	0
2015	230900	七台河市	黑龙江省	0	0.179	0	0	0	0	3	1.38629	3.44658	3.06575	2.6588	0	40	0	0.238052	22190	4.92516	0.000645053	6566	52203	2.219	0.6566	5.2203	0	8	83	0	0	0	0	1415		8	0	0	0	2	0	东南侧	1	4	0.466908	0
2016	230900	七台河市	黑龙江省	0	0.248	0	0	0	0	5	1.79176	2.97541	3.01093	3.68728	24	31	39	0.168631	23714	4.87832	0.000725213	7052	48257	2.3714	0.7052	4.8257	0.0039	5	94	0	0	0	0	753		5	0	0	0	2	0	东南侧	1	4	0.379205	0.293578
2017	230900	七台河市	黑龙江省	0	0.344	0	0	0	0	8	2.19722	7.01918	10.9945	5.30176	131	22	164	0.257729	25819	4.8441	0.00164549	8171	50631	2.5819	0.8171	5.0631	0.0164	2	100	0	0	0	0	3204	537	2	0	0	0	2	0	东南侧	1	4	0.278481	1.65823
2018	230900	七台河市	黑龙江省	0	0.397	0	0	0	0	15	2.77259	6.21096	10.2493	6.97467	238	13	289	0.291434	28858	4.83841	0.00195008	7418	51038	2.8858	0.7418	5.1038	0.0289	0	93	0	0	0	0	1526		0	0	0	0	2	0	东南侧	1	4	0.166325	3.04504
2019	230900	七台河市	黑龙江省	0	0.437	0	0	0	0	27	3.3322	4.4274	11.8493	8.40617	246	9	526	0.222724	29913	4.82644	0.00379822	7267	47730	2.9913	0.7267	4.773	0.0526	0	91	0	0	0	0	2815		0	0	0	0	2	0	东南侧	1	4	0.116535	3.18529
2020	230900	七台河市	黑龙江省	0	0.457	0	0	0	0	36	3.61092	7.0929	21.9727	9.64134	416	5	763	0.154018	29680.9	4.71376	0.0033318	8037.5	47286	2.96809	0.80375	4.7286	0.0763	0	71.5	0	0	0	0	21215		0	0	0	0	2	0	东南侧	1	4	0.0724638	6.02899
2021	230900	七台河市	黑龙江省	0	0.581	0	0	0	0	64	4.17439	2.65479	8.38904	10.8765	377	19	1000	0.282707	34055	4.79807	0.00510328	8808	46842	3.4055	0.8808	4.6842	0.1	0	52	0	0	0	0	11030		0	0	0	0	2	0	东南侧	1	4	0.253097	5.02198
2022	230900	七台河市	黑龙江省	0	0.705	0	0	0	0	98	4.59512	3.12877	7.67397	12.1117	304	14	1237	0.273439	40134	4.68434	0.00855337	19321	49918	4.0134	1.9321	4.9918	0.1237	0	84	0	0	0	0	7829		0	0	0	0	2	0	东南侧	1	4	0.208955	4.53731
2023	230900	七台河市	黑龙江省	0	0.829	0	0	0	0	141	4.95583	4.53973	7.43562																	0	0	0	0				0	0	0	2	0	东南侧	1	4
2012	231000	牡丹江市	黑龙江省	0	0.463	0	0	0	0	24	3.21888	23.4508	0	3.84748	84	46	1302	0.384408	37001	4.23466	0.814732	26005	191651	3.7001	2.6005	19.1651	0.1302	56	193	0	2013	0	0	19337	0	56	0	0	0	2	0	东南侧	1	4	0.173493	0.316814
2013	231000	牡丹江市	黑龙江省	0	0.564	0	0	0	0	27	3.3322	20.789	3.29863	5.57054	165	49	1237	0.412537	39910	4.21123	0.690103	30165	137273	3.991	3.0165	13.7273	0.1237	47	230	1	2013	0	0	23774	0	47	0	0	0	2	0	东南侧	1	4	0.189189	0.637066
2014	231000	牡丹江市	黑龙江省	0	0.674	0	0	0	0	38	3.66356	22.3616	15.3151	8.58693	246	52	1172	0.368392	42792	4.33177	0.65229	28543	176700	4.2792	2.8543	17.67	0.1172	49	247	1	2013	0	0	17817	0	49	0	0	0	2	0	东南侧	1	4	0.176038	0.832797
2015	231000	牡丹江市	黑龙江省	0	0.81	0	0	0	0	46	3.85015	12.5288	15.6822	12.2342	327	55	1107	0.243479	27341	4.26669	0.258629	28834	167473	2.7341	2.8834	16.7473	0.1107	47	263	1	2013	0	0	14678	0	47	0	0	0	2	0	东南侧	1	4	0.198714	1.18144
2016	231000	牡丹江市	黑龙江省	0	0.92	0	0	0	0	53	3.98898	13.7432	18.3415	16.8707	408	58	1042	0.262575	28630	4.26289	0.236596	32390	165475	2.863	3.239	16.5475	0.1042	38	255	1	2013	0	0	6267	0	38	0	0	0	2	0	东南侧	1	4	0.210351	1.47971
2017	231000	牡丹江市	黑龙江省	0	1.168	0	0	0	0	66	4.20469	27.4795	44.6411	24.3261	489	61	977	0.265232	30740	4.18473	0.247634	72152	220211	3.074	7.2152	22.0211	0.0977	29	270	1	2013	0	0	10470	2156	29	0	0	0	2	0	东南侧	1	4	0.239216	1.91765
2018	231000	牡丹江市	黑龙江省	0	1.418	0	0	0	0	86	4.46591	22.737	48.1507	31.5574	570	64	912	0.239137	30908	4.24289	0.288632	76898	224138	3.0908	7.6898	22.4138	0.0912	20	283	1	2013	0	0	10647	7651	20	0	0	0	2	0	东南侧	1	4	0.2368	2.109
2019	231000	牡丹江市	黑龙江省	0	1.765	0	0	0	0	120	4.79579	16.411	47.0219	37.8917	607	87	1038	0.284888	32811	4.17067	0.413622	101375	211035	3.2811	10.1375	21.1035	0.1038	11	272	1	2013	0	0	10647	13146	11	0	0	0	2	0	东南侧	1	4	0.346007	2.41409
2020	231000	牡丹江市	黑龙江省	0	2.043	0	0	0	0	171	5.14749	22.6093	60.3197	43.5381	931	101	1164	0.191518	35873.2	4.07281	0.31384	55294	184308	3.58732	5.5294	18.4308	0.1164	2	264.5	1	2013	0	0	7387	18641	2	0	0	0	2	0	东南侧	1	4	0.442982	4.08333
2021	231000	牡丹江市	黑龙江省	0	2.556	0	0	0	0	271	5.6058	13.0247	38.7096	49.1846	950	110	1290	0.225837	38719	4.14146	0.275422	9213	157582	3.8719	0.9213	15.7582	0.129	0	257	1	2013	0	0	15847	24136	0	0	0	0	2	0	东南侧	1	4	0.45045	3.89025
2022	231000	牡丹江市	黑龙江省	0	3.069	0	0	0	0	417	6.03548	14.0082	39.7562	54.831	1349	121	1416	0.232294	41489	4.05512	0.288538	110800	150647	4.1489	11.08	15.0647	0.1416	0	259	1	2013	0	0	17538	29631	0	0	0	0	2	0	东南侧	1	4	0.540179	6.02232
2023	231000	牡丹江市	黑龙江省	0	3.582	0	0	0	0	627	6.44254	19.9315	40.8055																	1	2013	0	0				0	0	0	2	0	东南侧	1	4
2012	231100	黑河市	黑龙江省	0	0.117	0	0	0	0	8	2.19722	13.4344	0	0.806044		152.667	0	0.194774	18892	3.34628	0.656359	13408	125716	1.8892	1.3408	12.5716	0	23	114	0	0	0	0	5253		23	0	0	0	2	0	东南侧	1	4	0.787835
2013	231100	黑河市	黑龙江省	0	0.138	0	0	0	0	14	2.70805	13.7178	0.939726	1.15666		150.333	0	0.174162	22713	3.22705	0.666572	12698	146925	2.2713	1.2698	14.6925	0	24	116	0	0	0	0	11473		24	0	0	0	2	0	东南侧	1	4	0.874031
2014	231100	黑河市	黑龙江省	0	0.151	0	0	0	0	19	2.99573	15.5425	7.30959	1.8128		148	0	0.18651	24731	3.21759	0.259843	13746	167980	2.4731	1.3746	16.798	0	22	117	0	0	0	0	8179		22	0	0	0	2	0	东南侧	1	4	0.868647
2015	231100	黑河市	黑龙江省	0	0.153	0	0	0	0	23	3.17805	7.75068	5.58082	2.69307		145.667	142	0.17696	27129	3.20509	0.110438	17666	179865	2.7129	1.7666	17.9865	0.0142	19	139	0	0	0	0	11406		19	0	0	0	2	0	东南侧	1	4	0.864439
2016	231100	黑河市	黑龙江省	0	0.179	0	0	0	0	28	3.3673	7.05738	23.6448	3.8869		143.333	291	0.17795	29167	3.19226	0.0860738	17521	88589	2.9167	1.7521	8.8589	0.0291	21	138	0	0	0	0	6426		21	0	0	0	2	0	东南侧	1	4	0.849081
2017	231100	黑河市	黑龙江省	0	0.216	0	0	0	0	34	3.55535	20.789	24.2329	5.47792		138.667	440	0.15223	31189	3.1449	0.07958	15210	89293	3.1189	1.521	8.9293	0.044	23	151	0	0	0	0	5345	14	23	0	0	0	2	0	东南侧	1	4	0.861284
2018	231100	黑河市	黑龙江省	0	0.211	0	0	0	0	44	3.80666	14.5671	28.063	7.67031		136.333	589	0.160634	33269	3.13798	0.0880509	31200	80583	3.3269	3.12	8.0583	0.0589	25	146	0	0	0	0	5086		25	0	0	0	2	0	东南侧	1	4	0.85267
2019	231100	黑河市	黑龙江省	0	0.165	0	0	0	0	64	4.17439	6.81096	23.5918	9.43981		134	534	0.17386	36478	3.1307	0.0667654	33081	76240	3.6478	3.3081	7.624	0.0534	27	176	0	0	0	0	3840		27	0	0	0	2	0	东南侧	1	4	0.844201
2020	231100	黑河市	黑龙江省	0	0.172	0	0	0	0	87	4.47734	11.6639	37.224	10.8277		212	479	0.165872	47085.7	2.91552	0.0825067	34940.5	79273.5	4.70857	3.49405	7.92735	0.0479	29	171.5	0	0	0	0	5528		29	0	0	0	2	0	东南侧	1	4	1.65625
2021	231100	黑河市	黑龙江省	0	0.242	0	0	0	0	119	4.78749	7.84932	20.5397	12.2155		277	424	0.172488	50206	3.0994	0.110066	36800	82307	5.0206	3.68	8.2307	0.0424	31	167	0	0	0	0	13758		31	0	0	0	2	0	东南侧	1	4	1.80057
2022	231100	黑河市	黑龙江省	0	0.312	0	0	0	0	166	5.11799	6.29041	19.8438	13.6033	37	17	369	0.170841	52397	2.8926	0.25053	39500	86507	5.2397	3.95	8.6507	0.0369	33	176	0	0	0	0	5549		33	0	0	0	2	0	东南侧	1	4	0.135891	0.295763
2023	231100	黑河市	黑龙江省	0	0.382	0	0	0	0	249	5.52146	7.37808	19.9342																	0	0	0	0				0	0	0	2	0	东南侧	1	4
2012	231200	绥化市	黑龙江省	0	0.602	0	0	0	0	6	1.94591	18.5683	0	2.81395	0	0	0	0.217772	18474	5.0989	0.00966754	28538	15172	1.8474	2.8538	1.5172	0	74	168	0	0	0	0	16397		74	0	0	0	2	0	东南侧	1	4	0	0
2013	231200	绥化市	黑龙江省	0	0.621	0	0	0	0	9	2.30259	16.6	1.24932	4.08004	0	0	0	0.233639	20465	5.07162	0.0133189	31795	28490	2.0465	3.1795	2.849	0	81	242	0	0	0	0	8514		81	0	0	0	2	0	东南侧	1	4	0	0
2014	231200	绥化市	黑龙江省	0	0.673	0	0	0	0	10	2.3979	16.611	12.3068	6.27155	0	0	0	0.212043	21467	5.06885	0.0164558	31614	47008	2.1467	3.1614	4.7008	0	71	292	0	0	0	0	8315		71	0	0	0	2	0	东南侧	1	4	0	0
2015	231200	绥化市	黑龙江省	0	0.754	0	0	0	0	18	2.94444	37.8932	9.3863	8.92152	0	0	142	0.168781	17927	5.06235	0.00945459	35924	54000	1.7927	3.5924	5.4	0.0142	63	329	0	0	0	0	20211		63	0	0	0	2	0	东南侧	1	4	0	0
2016	231200	绥化市	黑龙江省	0	0.786	0	0	0	0	29	3.4012	27.1503	18.2186	12.3049	157.25	5.75	291	0.146903	18580	5.05345	0.0091924	39709	42687	1.858	3.9709	4.2687	0.0291	55	391	0	0	0	0	6065		55	0	0	0	2	0	东南侧	1	4	0.0105315	0.288014
2017	231200	绥化市	黑龙江省	0	0.92	0	0	0	0	38	3.66356	20.1973	37.6055	17.7969	520	19	440	0.134189	18977	5.01997	0.0126823	43025	31374	1.8977	4.3025	3.1374	0.044	47	453	0	0	0	0	5379	702	47	0	0	0	2	0	东南侧	1	4	0.0359848	0.984848
2018	231200	绥化市	黑龙江省	0	1.034	0	0	0	0	51	3.95124	23.9808	43.9151	23.1145	882.75	32.25	589	0.143977	19591	5.01642	0.0260524	47701	20061	1.9591	4.7701	2.0061	0.0589	39	515	0	0	0	0	4235		39	0	0	0	2	0	东南侧	1	4	0.0612966	1.67782
2019	231200	绥化市	黑龙江省	0	1.102	0	0	0	0	70	4.26268	10.8658	45.2685	27.7509	1245.5	45.5	534	0.137779	21045	5.01076	0.0378309	49953	189126	2.1045	4.9953	18.9126	0.0534	31	402	0	0	0	0	4983		31	0	0	0	2	0	东南侧	1	4	0.0869715	2.38072
2020	231200	绥化市	黑龙江省	0	1.33	0	0	0	0	96	4.57471	19.5956	58.4262	31.859	1608.25	58.75	479	0.133461	30256.9	4.66977	0.0306243	75876.5	182227	3.02569	7.58765	18.2227	0.0479	23	359.5	0	0	0	0	19283		23	0	0	0	2	0	东南侧	1	4	0.15793	4.32325
2021	231200	绥化市	黑龙江省	0	1.661	0	0	0	0	174	5.16479	12.7534	39.5315	35.9671	1971	72	424	0.16085	31915	4.99179	0.0366142	101800	175328	3.1915	10.18	17.5328	0.0424	15	317	0	0	0	0	4506		15	0	0	0	2	0	东南侧	1	4	0.140261	3.83964
2022	231200	绥化市	黑龙江省	0	1.992	0	0	0	0	279	5.63479	10.8849	42.526	40.0752	1572	68	369	0.128953	33828	4.64528	0.0525806	108128	236289	3.3828	10.8128	23.6289	0.0369	7	419	0	0	0	0	10629		7	0	0	0	2	0	东南侧	1	4	0.187328	4.33058
2023	231200	绥化市	黑龙江省	0	2.323	0	0	0	0	445	6.10032	13.4959	39.537																	0	0	0	0				0	0	0	2	0	东南侧	1	4
2012	310000	上海市	上海市	1	232.365	1	0	0	2019	2929	7.98276	128.464	0	7.24018	0	17431	39275	0.894763	90127	8.23851	1.29404	526094	4473500	9.0127	52.6094	447.35	3.9275	921	3008	1	2012	0	0	2454279	217679	921	2015	2014	2013	1	1	东南侧	1	1	7.26594	0
2013	310000	上海市	上海市	1	289.048	1	0	0	2019	3490	8.15794	120.803	44.0658	10.4813	0	18081	57768	0.907455	96773	8.25873	1.1781	512461	4873900	9.6773	51.2461	487.39	5.7768	869	3201	1	2012	0	0	2576603	226603	869	2015	2014	2013	1	1	东南侧	1	1	7.38603	0
2014	310000	上海市	上海市	1	346.616	1	0	0	2019	4362	8.38092	139.375	126.375	16.1382	13844	18731	76261	0.931372	104402	8.26646	1.13431	527300	5969900	10.4402	52.73	596.99	7.6261	840	3293	1	2012	0	0	2622913	235527	840	2015	2014	2013	1	1	东南侧	1	1	7.59262	5.61167
2015	310000	上海市	上海市	1	430.624	1	0	0	2019	5316	8.57866	139.762	156.507	22.8828	33498	19381	94754	0.891455	111081	8.26265	1.04366	574487	5317909	11.1081	57.4487	531.791	9.4754	797	3260	1	2012	0	0	2718505	244451	797	2015	2014	2013	1	1	东南侧	1	1	7.88487	13.6282
2016	310000	上海市	上海市	1	538.719	1	0	0	2019	6430	8.76889	193.612	221.964	31.4034	53152	20031	113247	0.925883	123628	8.26631	0.959091	677737	5693463	12.3628	67.7737	569.346	11.3247	732	3156	1	2012	0	0	3417109	253375	732	2015	2014	2013	1	1	东南侧	1	1	8.11958	21.5452
2017	310000	上海市	上海市	1	656.745	1	0	0	2019	7675	8.94585	476.151	402.367	45.3762	72806	20681	131740	0.880047	136109	8.2659	0.979129	733995	5681000	13.6109	73.3995	568.1	13.174	667	3299	1	2012	0	0	3898971	262299	667	2015	2014	2013	1	1	东南侧	1	1	8.38646	29.5239
2018	310000	上海市	上海市	1	780.329	1	0	0	2019	9806	9.19085	410.233	388.03	58.3011	92460	21331	150233	0.851119	148744	8.26954	0.94441	742405	5786900	14.8744	74.2405	578.69	15.0233	602	3722	1	2012	0	0	4263655	271223	602	2015	2014	2013	1	1	东南侧	1	1	8.61859	37.3576
2019	310000	上海市	上海市	1	918.606	1	1	1	2019	12487	9.43252	280.715	332.022	69.7228	100587	22735	173586	0.876006	157279	8.27197	0.892322	13658685	5823170	15.7279	1365.87	582.317	17.3586	537	4008	1	2012	0	0	3895424	293346	537	2015	2014	2013	1	1	东南侧	1	1	9.16364	40.5429
2020	310000	上海市	上海市	1	1077.46	1	1	1	2019	23406	10.0608	233.385	271.926	80.0374	139780	24208	196939	0.869687	155800	8.27478	0.899947	7278852	6079366	15.58	727.885	607.937	19.6939	472	4203.5	1	2012	0	0	4061978	315469	472	2015	2014	2013	1	1	东南侧	1	1	9.7299	56.1817
2021	310000	上海市	上海市	1	1299.81	1	1	1	2019	42250	10.6514	204.463	205.712	90.352	179317	32860	220292	0.921828	173600	8.27518	0.939731	899019	6335562	17.36	89.9019	633.556	22.0292	407	4399	1	2012	0	0	4227023	337592	407	2015	2014	2013	1	1	东南侧	1	1	13.2021	72.0438
2022	310000	上海市	上海市	1	1522.16	1	1	1	2019	59363	10.9914	204.285	194.411	100.667	178300	36800	243645	0.809971	179900	8.2699	0.938412	19669426	6709552	17.99	1966.94	670.955	24.3645	342	4433	1	2012	0	0	3862500	359715	342	2015	2014	2013	1	1	东南侧	1	1	14.8633	72.0145
2023	310000	上海市	上海市	1	1744.51	1	1	1	2019	85403	11.3551	260.395	244.534																	1	2012	0	0				2015	2014	2013	1	1	东南侧	1	1
2012	320100	南京市	江苏省	1	75.096	0	0	0	0	1175	7.06987	87.7158	0	7.00797	0	8888	0	0.952394	88525	7.12202	0.484157	97132	1062920	8.8525	9.7132	106.292	0	289	1153	0	0	0	2022	350019		289	0	0	0	1	1	东南侧	1	2	10.8908	0
2013	320100	南京市	江苏省	1	97.433	0	0	0	0	1392	7.23921	80.4685	38.0466	10.147	0	9255	0	0.976965	98011	7.1253	0.43101	398000	1237707	9.8011	39.8	123.771	0	306	992	0	0	0	2022	401226		306	0	0	0	1	1	东南侧	1	2	11.3034	0
2014	320100	南京市	江苏省	1	120.73	0	0	0	0	1770	7.4793	84.8247	88.4411	15.6195	0	9622	4564	0.980769	107545	7.12875	0.398487	548713	1222323	10.7545	54.8713	122.232	0.4564	283	1042	0	0	0	2022	447152		283	0	0	0	1	1	东南侧	1	2	11.7112	0
2015	320100	南京市	江苏省	1	155.932	0	0	0	0	2212	7.7021	82.1397	85.1315	22.1491	8057	9989	28178	0.975573	118171	7.13116	0.341126	771433	1239380	11.8171	77.1433	123.938	2.8178	280	1082	0	0	0	2022	520300		280	0	0	0	1	1	东南侧	1	2	12.1286	9.78278
2016	320100	南京市	江苏省	1	194.798	0	0	0	0	2824	7.94626	99.5082	114.443	30.4044	20065	10356	51792	0.973386	127264	7.15517	0.315642	787887	1322322	12.7264	78.7887	132.232	5.1792	244	1115	0	0	0	2022	531300		244	0	0	0	1	1	东南侧	1	2	12.276	23.785
2017	320100	南京市	江苏省	1	246.765	0	0	0	0	3649	8.20248	165.551	191.285	43.9392	32073	10723	75406	0.939312	141103	7.14312	0.353646	963100	1370690	14.1103	96.31	137.069	7.5406	208	1124	0	0	0	2022	672942	82812	208	0	0	0	1	1	东南侧	1	2	12.865	38.4799
2018	320100	南京市	江苏省	1	298.028	0	0	0	0	4802	8.477	171.181	196.066	56.4909	44081	11090	99020	0.959092	152886	7.15517	0.336744	1102825	1442515	15.2886	110.283	144.251	9.902	172	1284	0	0	0	2022	805440		172	0	0	0	1	1	东南侧	1	2	13.146	52.2534
2019	320100	南京市	江苏省	1	363.251	0	0	0	0	6500	8.77971	129.46	175.274	67.5704	55004	12392	103024	0.952933	165681	7.16272	0.344127	1224442	1462174	16.5681	122.444	146.217	10.3024	136	1308	0	0	0	2022	976200		136	0	0	0	1	1	东南侧	1	2	14.5788	64.7106
2020	320100	南京市	江苏省	1	447.124	0	0	0	0	13857	9.53662	120.546	156.577	77.5611	76323	14897	107028	0.933365	159322	7.25479	0.360387	1244421	1.56525e+06	15.9322	124.442	156.525	10.7028	100	1317	0	0	0	2022	1008615		100	0	0	0	1	1	东南侧	1	2	15.9844	81.8943
2021	320100	南京市	江苏省	1	568.195	0	0	0	0	22592	10.0254	112.222	142.247	87.5519	91964	21568	111032	0.951472	174520	7.26585	0.389282	1264400	1668329	17.452	126.44	166.833	11.1032	64	1326	0	0	0	2022	1082628		64	0	0	0	1	1	东南侧	1	2	22.8877	97.5911
2022	320100	南京市	江苏省	1	689.266	1	0	1	2022	30556	10.3273	111.192	136.534	97.5426	86900	28291	115036	0.852087	178781	7.27301	0.372141	1341500	1877812	17.8781	134.15	187.781	11.5036	28	1354	0	0	1	2022	1120440		28	0	0	0	1	1	东南侧	1	2	29.8079	91.5595
2023	320100	南京市	江苏省	1	810.337	1	0	1	2022	41392	10.6309	121.797	153.03																	0	0	1	2022				0	0	0	1	1	东南侧	1	2
2012	320200	无锡市	江苏省	1	35.423	0	0	0	0	436	6.07993	66.9781	0	10.2103	0	4135	107	1.01452	117357	7.24233	0.590325	74724	975009	11.7357	7.4724	97.5009	0.0107	210	902	1	2012	0	0	294889	95464	210	0	0	0	1	1	东南侧	1	3	6.39548	0
2013	320200	无锡市	江苏省	1	49.372	0	0	0	0	507	6.23048	64.6027	22.9096	14.7803	3610	4273	10536	0.999187	124640	7.2452	0.540055	248000	1010012	12.464	24.8	101.001	1.0536	230	815	1	2012	0	0	351021	93806	230	0	0	0	1	1	东南侧	1	3	6.58997	5.56747
2014	320200	无锡市	江苏省	1	62.995	0	0	0	0	628	6.44413	63.1123	65.4822	22.7588	9939	4411	20965	1.02667	126389	7.24766	0.555264	299828	966620	12.6389	29.9828	96.662	2.0965	213	833	1	2012	0	0	354743	92148	213	0	0	0	1	1	东南侧	1	3	6.78605	15.2905
2015	320200	无锡市	江苏省	1	87.456	0	0	0	0	790	6.6733	64.9918	67.7918	32.2703	16268	4549	31394	1.0099	130938	7.24934	0.500621	419208	945682	13.0938	41.9208	94.5682	3.1394	195	844	1	2012	0	0	359700	90490	195	0	0	0	1	1	东南侧	1	3	6.98664	24.9854
2016	320200	无锡市	江苏省	1	113.8	0	0	0	0	995	6.90375	71.724	83.1803	44.2854	22597	4687	41823	1.00881	141258	7.25912	0.500541	568562	983853	14.1258	56.8562	98.3853	4.1823	168	800	1	2012	0	0	372400	88832	168	0	0	0	1	1	东南侧	1	3	7.12852	34.3681
2017	320200	无锡市	江苏省	1	137.275	0	0	0	0	1257	7.13728	84.2356	96.3151	63.9894	28926	4825	52252	0.941619	160706	7.25577	0.523456	702449	1070425	16.0706	70.2449	107.043	5.2252	141	880	1	2012	0	0	422110	87174	141	0	0	0	1	1	东南侧	1	3	7.36304	44.1416
2018	320200	无锡市	江苏省	1	161.784	0	0	0	0	1579	7.36518	87.7781	96.3726	82.2087	35255	4963	62681	0.958653	174270	7.25912	0.538687	740709	1055166	17.427	74.0709	105.517	6.2681	114	964	1	2012	0	0	496770	85516	114	0	0	0	1	1	东南侧	1	3	7.54829	53.6198
2019	320200	无锡市	江苏省	1	188.002	0	0	0	0	2025	7.61382	77.6849	92.4466	98.3121	38335	4298	67133	0.927348	180044	7.26163	0.537163	1017076	1047199	18.0044	101.708	104.72	6.7133	87	999	1	2012	0	0	552100	83858	87	0	0	0	1	1	东南侧	1	3	6.52052	58.1582
2020	320200	无锡市	江苏省	1	219.333	0	0	0	0	3680	8.21094	72.0137	100.648	112.858	60702	4362	71585	0.885325	165851	7.38594	0.491137	1112738	1.12502e+06	16.5851	111.274	112.502	7.1585	60	988.5	1	2012	0	0	489234	82200	60	0	0	0	1	1	东南侧	1	3	5.84405	81.3264
2021	320200	无锡市	江苏省	1	262.701	0	0	0	0	6103	8.7167	68.2658	80.2767	127.404	79738	5764	76037	0.884156	187415	7.38801	0.487699	1208400	1202842	18.7415	120.84	120.284	7.6037	33	978	1	2012	0	0	645468	80542	33	0	0	0	1	1	东南侧	1	3	7.7064	106.609
2022	320200	无锡市	江苏省	1	306.069	0	0	0	0	8514	9.04958	66.6986	84.4329	141.949	68950	8439	80489	0.829803	198404	7.38952	0.496476	1295267	1325781	19.8404	129.527	132.578	8.0489	6	1024	1	2012	0	0	628900	78884	6	0	0	0	1	1	东南侧	1	3	11.2658	92.0462
2023	320200	无锡市	江苏省	1	349.437	0	0	0	0	11412	9.34251	76.1452	99.1397																	1	2012	0	0				0	0	0	1	1	东南侧	1	3
2012	320300	徐州市	江苏省	1	5.636	0	0	0	0	180	5.1985	58.6885	0	3.63562	6903	267	0	0.691937	46877	6.63417	0.130865	67220	539106	4.6877	6.722	53.9106	0	176	761	0	2014	0	0	125901		176	0	0	0	1	1	东南侧	1	3	0.311767	8.06039
2013	320300	徐州市	江苏省	1	8.327	0	0	0	0	223	5.41165	56.3178	24.4	5.26811	7627	572	0	0.709934	51714	6.6373	0.0878084	105000	588980	5.1714	10.5	58.898	0	161	727	0	2014	0	0	144855		161	0	0	0	1	1	东南侧	1	3	0.665813	8.8779
2014	320300	徐州市	江苏省	1	11.016	0	0	0	0	293	5.68358	57.5069	56.6575	8.10552	8351	877	0	0.71366	57655	6.59767	0.0741061	121718	581325	5.7655	12.1718	58.1325	0	146	751	1	2014	0	0	174827		146	0	0	0	1	1	东南侧	1	3	1.01642	9.67862
2015	320300	徐州市	江苏省	1	16.65	0	0	0	0	379	5.94017	51.8849	56.4192	11.5141	9075	1182	3742	0.70526	61511	6.60238	0.0633699	173335	568207	6.1511	17.3335	56.8207	0.3742	139	756	1	2014	0	0	191900		139	0	0	0	1	1	东南侧	1	3	1.36348	10.4683
2016	320300	徐州市	江苏省	1	22.681	0	0	0	0	511	6.23832	54.623	70.5765	15.8393	9799	1487	11145	0.6467	66845	6.61761	0.071453	237731	607779	6.6845	23.7731	60.7779	1.1145	116	762	1	2014	0	0	207600		116	0	0	0	1	1	东南侧	1	3	1.68939	11.1327
2017	320300	徐州市	江苏省	1	29.999	0	0	0	0	677	6.51915	66.5205	79.6164	22.8965	10523	1792	18548	0.606328	75611	6.61322	0.0797993	291300	631665	7.5611	29.13	63.1665	1.8548	93	811	1	2014	0	0	215540	33797	93	0	0	0	1	1	东南侧	1	3	2.04485	12.0078
2018	320300	徐州市	江苏省	1	38.992	0	0	0	0	891	6.79347	79.6356	82.8849	29.5839	11247	2097	25951	0.597386	76915	6.61761	0.114532	340254	675499	7.6915	34.0254	67.5499	2.5951	70	904	1	2014	0	0	254531		70	0	0	0	1	1	东南侧	1	3	2.38241	12.7778
2019	320300	徐州市	江苏省	1	51.389	0	0	0	0	1172	7.06732	65.0685	80.9014	35.4588	12603	2448	33655	0.530849	81138	6.62028	0.130308	364111	689407	8.1138	36.4111	68.9407	3.3655	47	961	1	2014	0	0	258900		47	0	0	0	1	1	东南侧	1	3	2.77375	14.28
2020	320300	徐州市	江苏省	1	67.261	0	0	0	0	3015	8.01169	63.4454	82.4208	40.7195	27368	3209	41359	0.502846	80673	6.64913	0.145792	475663	756982	8.0673	47.5663	75.6982	4.1359	24	982.5	1	2014	0	0	214297		24	0	0	0	1	1	东南侧	1	3	3.53262	30.128
2021	320300	徐州市	江苏省	1	91.617	0	0	0	0	5186	8.55391	61.2877	77.4603	45.9802	41895	4564	49063	0.534961	89634	6.64301	0.154511	587215	824557	8.9634	58.7215	82.4557	4.9063	1	1004	1	2014	0	0	251215		1	0	0	0	1	1	东南侧	1	3	5.0551	46.4031
2022	320300	徐州市	江苏省	1	115.973	0	0	0	0	7524	8.92599	63.2959	79.7644	51.2408	27540	5502	56767	0.501471	93731	6.6419	0.152651	594348	923575	9.3731	59.4348	92.3575	5.6767	0	1045	1	2014	0	0	220025		0	0	0	0	1	1	东南侧	1	3	6.10079	30.5372
2023	320300	徐州市	江苏省	1	140.329	0	0	0	0	10215	9.23171	61.0329	84.3945																	1	2014	0	0				0	0	0	1	1	东南侧	1	3
2012	320400	常州市	江苏省	1	17.69	0	0	0	0	198	5.2933	58.6858	0	8.77231	0	3185	0	0.968743	85040	6.97728	0.461856	67300	592009	8.504	6.73	59.2009	0	162	519	1	2012	0	0	189317		162	0	0	0	1	1	东南侧	1	3	6.79568	0
2013	320400	常州市	江苏省	1	23.888	0	0	0	0	252	5.53339	59.326	14.7945	12.7001	0	3114	2433	0.978414	92995	6.97842	0.414866	168000	626771	9.2995	16.8	62.6771	0.2433	161	523	1	2012	0	0	221119		161	0	0	0	1	1	东南侧	1	3	6.63669	0
2014	320400	常州市	江苏省	1	32.213	0	0	0	0	330	5.80212	61.463	49.9096	19.5524	0	3043	10318	0.997588	104423	6.97933	0.361036	197201	609534	10.4423	19.7201	60.9534	1.0318	152	520	1	2012	0	0	217044		152	0	0	0	1	1	东南侧	1	3	6.47943	0
2015	320400	常州市	江苏省	1	44.5	0	0	0	0	412	6.02345	58.4795	53.0877	27.7263	2601	2972	18203	0.960748	112221	6.98039		259463	598187	11.2221	25.9463	59.8187	1.8203	140	535	1	2012	0	0	227500		140	0	0	0	1	1	东南侧	1	3	6.32152	5.53239
2016	320400	常州市	江苏省	1	58.948	0	0	0	0	536	6.286	61.9481	62.7869	38.0583	9512	2901	26088	0.945248	122721	6.98602	0.315214	338707	624760	12.2721	33.8707	62.476	2.6088	123	540	1	2012	0	0	240200		123	0	0	0	1	1	东南侧	1	3	6.13449	20.1142
2017	320400	常州市	江苏省	1	73.686	0	0	0	0	678	6.52062	73.8466	81.2548	54.9999	16423	2830	33973	0.940625	140435	6.98331	0.319956	400400	649622	14.0435	40.04	64.9622	3.3973	106	587	1	2012	0	0	250894		106	0	0	0	1	1	东南侧	1	3	5.99919	34.8144
2018	320400	常州市	江苏省	1	88.674	0	0	0	0	881	6.78219	110.937	84.6438	70.6965	23334	2759	41858	0.942023	149277	6.98625	0.321462	476847	703604	14.9277	47.6847	70.3604	4.1858	89	654	1	2012	0	0	253942		89	0	0	0	1	1	东南侧	1	3	5.83421	49.3424
2019	320400	常州市	江苏省	1	103.622	0	0	0	0	1105	7.00851	67.4986	79.1781	84.5589	24858	2581	47849	0.901924	156390	6.98773	0.314939	561547	705029	15.639	56.1547	70.5029	4.7849	72	665	1	2012	0	0	267300		72	0	0	0	1	1	东南侧	1	3	5.44975	52.4873
2020	320400	常州市	江苏省	1	122.227	0	0	0	0	2308	7.74457	62.7377	81.082	97.0668	41321	2856	53840	0.848945	147939	7.09639	0.309693	637690	767856	14.7939	63.7691	76.7857	5.384	55	621.5	1	2012	0	0	218666		55	0	0	0	1	1	东南侧	1	3	5.4095	78.2654
2021	320400	常州市	江苏省	1	153.319	0	0	0	0	3664	8.20658	63.9068	72.5205	109.575	55463	4793	59831	0.891451	165724	7.10956	0.342637	713834	830684	16.5724	71.3834	83.0684	5.9831	38	578	1	2012	0	0	338551		38	0	0	0	1	1	东南侧	1	3	8.95955	103.677
2022	320400	常州市	江苏省	1	184.411	0	0	0	0	5092	8.53562	67.3616	70.9644	122.083	53163	6712	65822	0.764838	178243	7.11265	0.338061	785176	891864	17.8243	78.5176	89.1864	6.5822	21	703	1	2012	0	0	409414		21	0	0	0	1	1	东南侧	1	3	12.5079	99.0701
2023	320400	常州市	江苏省	1	215.503	0	0	0	0	6825	8.82849	74.726	77.5671																	1	2012	0	0				0	0	0	1	1	东南侧	1	3
2012	320500	苏州市	江苏省	1	51.504	0	0	0	0	1071	6.97728	79.6694	0	13.144	0	15483	2854	1.08161	114029	7.12514	1.60651	497171	1873452	11.4029	49.7171	187.345	0.2854	330	1552	0	0	0	2022	665898		330	0	0	0	1	1	东南侧	1	3	14.6771	0
2013	320500	苏州市	江苏省	1	76.329	0	0	0	0	1289	7.1624	76.0685	27.8082	19.0241	0	14710	25022	1.09759	123209	7.12794	1.47196	654000	2077036	12.3209	65.4	207.704	2.5022	358	1474	0	0	0	2022	763672		358	0	0	0	1	1	东南侧	1	3	13.9053	0
2014	320500	苏州市	江苏省	1	101.885	0	0	0	0	1659	7.41457	82.2137	84.5288	29.2969	0	13937	47190	1.10652	129925	7.11062	1.38965	791144	2009871	12.9925	79.1144	200.987	4.719	341	1469	0	0	0	2022	757988		341	0	0	0	1	1	东南侧	1	3	13.1432	0
2015	320500	苏州市	江苏省	1	150.303	0	0	0	0	2092	7.64635	79.7014	92.5781	41.5328	7995	13164	69358	1.02199	136702	7.11175	1.31125	1085329	1935033	13.6702	108.533	193.503	6.9358	341	1447	0	0	0	2022	883300		341	0	0	0	1	1	东南侧	1	3	12.4002	7.53109
2016	320500	苏州市	江苏省	1	217.105	0	0	0	0	2620	7.87131	85.8197	97.7678	56.9834	30609	12391	91526	1.06983	145556	7.12168	1.16839	1341418	2010602	14.5556	134.142	201.06	9.1526	314	1448	0	0	0	2022	952000		314	0	0	0	1	1	东南侧	1	3	11.5566	28.5478
2017	320500	苏州市	江苏省	1	276.37	0	0	0	0	3450	8.14642	139.573	171.014	82.3302	53223	11618	113694	1.07713	162388	7.1181	1.23531	1583000	2053346	16.2388	158.3	205.335	11.3694	287	1596	0	0	0	2022	1240275	158945	287	0	0	0	1	1	东南侧	1	3	10.8746	49.8175
2018	320500	苏州市	江苏省	1	332.974	0	0	0	0	4437	8.39796	160.452	191.34	105.708	75837	10845	135862	1.08567	173765	7.12168	1.25692	1815710	2153584	17.3765	181.571	215.358	13.5862	260	1783	0	0	0	2022	1522777		260	0	0	0	1	1	东南侧	1	3	10.1147	70.7303
2019	320500	苏州市	江苏省	1	384.825	0	0	0	0	5667	8.64259	108.759	174.263	126.379	81145	8339	162984	1.03753	179174	7.12428	1.14304	2526194	2143212	17.9174	252.619	214.321	16.2984	233	1849	0	0	0	2022	1815800		233	0	0	0	1	1	东南侧	1	3	7.75728	75.4844
2020	320500	苏州市	江苏省	1	451.962	0	0	0	0	12331	9.41995	95.6776	153.109	145.063	138861	9909	190106	1.01745	158466	7.29489	1.10664	2.64771e+06	2277941	15.8466	264.771	227.794	19.0106	206	1840	0	0	0	2022	2162786		206	0	0	0	1	1	东南侧	1	3	7.77201	108.914
2021	320500	苏州市	江苏省	1	551.419	0	0	0	0	20895	9.94731	88.9014	123.252	163.747	185133	14677	217228	0.971473	177505	7.30256	1.11505	2769221	2412670	17.7505	276.922	241.267	21.7228	179	1831	0	0	0	2022	2368694		179	0	0	0	1	1	东南侧	1	3	11.4237	144.097
2022	320500	苏州市	江苏省	1	650.876	0	0	0	0	28897	10.2715	89.9562	115.216	182.431	164972	20558	244350	0.899794	186024	7.30747	1.07358	2847445	2595861	18.6024	284.745	259.586	24.435	152	1871	0	0	1	2022	2310670		152	0	0	0	1	1	东南侧	1	3	15.9229	127.776
2023	320500	苏州市	江苏省	1	750.333	0	0	0	0	38050	10.5467	107.386	139.537																	0	0	1	2022				0	0	0	1	1	东南侧	1	3
2012	320600	南通市	江苏省	1	9.878	0	0	0	0	174	5.16479	53.3361	0	9.57563	0	4580	64457	0.818164	62506	6.81569	0.364195	93675	628100	6.2506	9.3675	62.81	6.4457	260	809	0	2013	0	0	143698		260	0	0	0	1	1	东南侧	1	3	6.27629	0
2013	320600	南通市	江苏省	1	13.888	0	0	0	0	201	5.30827	50.0822	16.7397	13.8622	0	4190	62514	0.842943	69049	6.81575	0.366443	195000	666609	6.9049	19.5	66.6609	6.2514	249	642	1	2013	0	0	190657		249	0	0	0	1	1	东南侧	1	3	5.74153	0
2014	320600	南通市	江苏省	1	18.553	0	0	0	0	252	5.53339	52.8466	47.011	21.343	2494	3800	60571	0.846704	77457	6.53932	0.34391	228356	645196	7.7457	22.8356	64.5196	6.0571	235	645	1	2013	0	0	217879		235	0	0	0	1	1	东南侧	1	3	5.20691	3.41737
2015	320600	南通市	江苏省	1	28.539	0	0	0	0	315	5.75574	48.7534	52.7479	30.2676	8015	3410	58628	0.835334	84236	6.5396	0.319897	285598	614753	8.4236	28.5598	61.4753	5.8628	209	682	1	2013	0	0	242700		209	0	0	0	1	1	东南侧	1	3	4.67123	10.9795
2016	320600	南通市	江苏省	1	42.472	0	0	0	0	399	5.99146	50.9672	66.0164	41.5504	13536	3020	56685	0.787726	92702	6.54097	0.300715	374088	649165	9.2702	37.4088	64.9165	5.6685	180	679	1	2013	0	0	228329		180	0	0	0	1	1	东南侧	1	3	4.13133	18.5171
2017	320600	南通市	江苏省	1	55.223	0	0	0	0	511	6.23832	65.9918	78.0027	60.0386	19057	2630	54742	0.729067	105903	6.54028	0.305147	457800	682113	10.5903	45.78	68.2113	5.4742	151	727	1	2013	0	0	272407	55791	151	0	0	0	1	1	东南侧	1	3	3.60027	26.0876
2018	320600	南通市	江苏省	1	66.481	0	0	0	0	676	6.51767	82.0027	78.4219	77.1815	24578	2240	52799	0.691061	115320	6.54097	0.301756	551659	730930	11.532	55.1659	73.093	5.2799	122	813	1	2013	0	0	377790		122	0	0	0	1	1	东南侧	1	3	3.0643	33.6224
2019	320600	南通市	江苏省	1	79.512	0	0	0	0	875	6.77537	57.6795	76.3452	92.3149	19637	2264	36713	0.63668	128294	6.54206	0.268545	654717	744740	12.8294	65.4717	74.474	3.6713	93	847	1	2013	0	0	330100		93	0	0	0	1	1	东南侧	1	3	3.09374	26.8338
2020	320600	南通市	江苏省	1	94.759	0	0	0	0	2008	7.60539	59.7459	79.6284	105.963	30662	2437	20627	0.591601	129900	6.59657	0.261757	804750	858962	12.99	80.4751	85.8962	2.0627	64	879.5	1	2013	0	0	410379		64	0	0	0	1	1	东南侧	1	3	3.15347	39.6765
2021	320600	南通市	江苏省	1	132.104	0	0	0	0	3386	8.1277	61.1397	75.0767	119.611	40867	6506	4541	0.632834	142642	6.59722	0.308862	954784	973184	14.2642	95.4784	97.3184	0.4541	35	912	1	2013	0	0	503323		35	0	0	0	1	1	东南侧	1	3	8.41329	52.8475
2022	320600	南通市	江苏省	1	169.449	0	0	0	0	4781	8.47261	64.1014	75.526	133.259	38506	6209	0	0.534334	147057	6.59864	0.322094	1015748	971809	14.7057	101.575	97.1809	0	6	914	1	2013	0	0	528337		6	0	0	0	1	1	东南侧	1	3	8.01782	49.7237
2023	320600	南通市	江苏省	1	206.794	0	0	0	0	6655	8.80327	66.5205	80.4521																	1	2013	0	0				0	0	0	1	1	东南侧	1	3
2012	320700	连云港市	江苏省	1	4.068	0	0	0	0	63	4.15888	39.5082	0	4.66869	8916	640	7114	0.668505	36470	6.36081	0.315014	48400	293951	3.647	4.84	29.3951	0.7114	104	383	0	0	0	0	74926		104	0	0	0	1	1	东南侧	1	3	1.45227	20.2319
2013	320700	连云港市	江苏省	1	5.596	0	0	0	0	75	4.33073	37.4931	22.8356	6.76361	8395	612	7518	0.643805	40416	6.36565	0.230366	56000	307482	4.0416	5.6	30.7482	0.7518	103	352	0	0	0	0	88633		103	0	0	0	1	1	东南侧	1	3	1.38202	18.9576
2014	320700	连云港市	江苏省	1	7.181	0	0	0	0	102	4.63473	33.3589	45.2027	10.4076	7874	584	7922	0.696299	44277	6.37092	0.25091	73275	302164	4.4277	7.3275	30.2164	0.7922	95	367	0	0	0	0	100369		95	0	0	0	1	1	东南侧	1	3	1.31186	17.6876
2015	320700	连云港市	江苏省	1	9.505	0	0	0	0	128	4.85981	23.663	45.2466	14.7783	7353	556	8326	0.685035	48416	6.37585	0.231906	94405	292505	4.8416	9.4405	29.2505	0.8326	84	368	0	0	0	0	110400		84	0	0	0	1	1	东南侧	1	3	1.24282	16.4361
2016	320700	连云港市	江苏省	1	11.922	0	0	0	0	164	5.10595	25.7022	58.8005	20.3207	6832	528	8730	0.566761	52987	6.38615	0.196771	111782	307518	5.2987	11.1782	30.7518	0.873	71	368	0	0	0	0	100300		71	0	0	0	1	1	东南侧	1	3	1.16814	15.115
2017	320700	连云港市	江苏省	1	14.875	0	0	0	0	212	5.36129	51.789	65.5973	29.3624	6311	500	9134	0.550102	58577	6.38579	0.21004	139100	324370	5.8577	13.91	32.437	0.9134	58	409	0	0	0	0	88065		58	0	0	0	1	1	东南侧	1	3	1.10659	13.9673
2018	320700	连云港市	江苏省	1	17.895	0	0	0	0	259	5.56068	53.4521	68.3205	37.8931	5790	472	9538	0.558455	61332	6.38615	0.227276	173587	347822	6.1332	17.3587	34.7822	0.9538	45	448	0	0	0	0	99205		45	0	0	0	1	1	东南侧	1	3	1.04425	12.8097
2019	320700	连云港市	江苏省	1	21.344	0	0	0	0	313	5.74939	47.0822	62.5397	45.3904	5012	511	8234	0.520224	69523	6.38402	0.204914	215845	356152	6.9523	21.5845	35.6152	0.8234	32	470	0	0	0	0	140700		32	0	0	0	1	1	东南侧	1	3	1.13279	11.1106
2020	320700	连云港市	江苏省	1	25.672	0	0	0	0	851	6.74759	51.0929	68.6967	52.1095	8058	565	6930	0.488692	71303	6.40365	0.196349	307076	413530	7.1303	30.7076	41.353	0.693	19	499.5	0	0	0	0	83354		19	0	0	0	1	1	东南侧	1	3	1.22799	17.5136
2021	320700	连云港市	江苏省	1	31.959	0	0	0	0	1528	7.33237	48.1205	63.2438	58.8287	9607	901	5626	0.514446	81015	6.40373	0.248836	398308	470908	8.1015	39.8308	47.0908	0.5626	6	529	0	0	0	0	85406		6	0	0	0	1	1	东南侧	1	3	1.95784	20.8757
2022	320700	连云港市	江苏省	1	38.246	0	0	0	0	2145	7.67136	44.2493	61.0384	65.5478	8285	1126	4322	0.397026	87042	6.40328	0.268752	386975	458813	8.7042	38.6975	45.8813	0.4322	0	524	0	0	0	0	100309		0	0	0	0	1	1	东南侧	1	3	2.44756	18.0089
2023	320700	连云港市	江苏省	1	44.533	0	0	0	0	2970	7.99665	48.4055	64.4329																	0	0	0	0				0	0	0	1	1	东南侧	1	3
2012	320800	淮安市	江苏省	1	3.64	0	0	0	0	47	3.8712	34.8251	0	7.19582	0	3	12442	0.687378	39992	6.16724	0.139255	35510	240700	3.9992	3.551	24.07	1.2442	94	295	0	0	0	0	74402		94	0	0	0	1	1	东南侧	1	3	0.0062461	0
2013	320800	淮安市	江苏省	1	4.904	0	0	0	0	60	4.11087	32.0192	20.3918	10.4193	455	74	13309	0.704887	44774	6.1722	0.105169	59000	302207	4.4774	5.9	30.2207	1.3309	95	358	0	0	0	0	88813		95	0	0	0	1	1	东南侧	1	3	0.153308	0.942634
2014	320800	淮安市	江苏省	1	6.1	0	0	0	0	89	4.49981	25.6164	44.7945	16.0388	2174	145	14176	0.714722	50736	6.18159	0.102747	78024	297084	5.0736	7.8024	29.7084	1.4176	89	376	0	0	0	0	106174		89	0	0	0	1	1	东南侧	1	3	0.29884	4.48053
2015	320800	淮安市	江苏省	1	7.345	0	0	0	0	130	4.8752	19.4384	33.3151	22.7569	3893	216	15043	0.683572	56460	6.18568	0.0937742	103864	290903	5.646	10.3864	29.0903	1.5043	77	383	0	0	0	0	120500		77	0	0	0	1	1	东南侧	1	3	0.44335	7.99056
2016	320800	淮安市	江苏省	1	9.223	0	0	0	0	191	5.2575	20.9918	41.1393	31.2631	5612	287	15910	0.652595	62446	6.1965	0.0763644	145327	307818	6.2446	14.5327	30.7818	1.591	57	383	0	0	0	0	92900		57	0	0	0	1	1	东南侧	1	3	0.582741	11.3949
2017	320800	淮安市	江苏省	1	10.82	0	0	0	0	249	5.52146	44.1397	63.8438	45.1735	7331	358	16777	0.50984	67909	6.19426	0.0940297	185800	323986	6.7909	18.58	32.3986	1.6777	37	412	0	0	0	0	97407		37	0	0	0	1	1	东南侧	1	3	0.728531	14.9186
2018	320800	淮安市	江苏省	1	12.813	0	0	0	0	322	5.77765	57.2603	65.5699	58.1651	9050	429	17644	0.50799	73204	6.1965	0.0917139	217948	351865	7.3204	21.7948	35.1865	1.7644	17	459	0	0	0	0	93497		17	0	0	0	1	1	东南侧	1	3	0.871066	18.3756
2019	320800	淮安市	江苏省	1	15.186	0	0	0	0	425	6.05444	51.2822	63.2603	69.6084	7676	523	13052	0.48627	78543	6.19804	0.0837464	247115	356808	7.8543	24.7115	35.6808	1.3052	0	484	0	0	0	0	90700		0	0	0	0	1	1	东南侧	1	3	1.06029	15.5618
2020	320800	淮安市	江苏省	1	18.664	0	0	0	0	1019	6.92756	53.7022	67.9262	79.897	11768	699	8460	0.464951	87507	6.11932	0.0855524	285494	381474	8.7507	28.5494	38.1474	0.846	0	484.5	0	0	0	0	83700		0	0	0	0	1	1	东南侧	1	3	1.53316	25.8115
2021	320800	淮安市	江苏省	1	24.4	0	0	0	0	1781	7.48549	43.5589	62.3644	90.1855	14831	974	3868	0.484612	99768	6.11998	0.0850042	323874	406141	9.9768	32.3874	40.6141	0.3868	0	485	0	0	0	0	121328		0	0	0	0	1	1	东南侧	1	3	2.13493	32.5084
2022	320800	淮安市	江苏省	1	30.136	0	0	0	0	2675	7.89208	44.537	61.9123	100.474	11624	1095	0	0.455115	104054	6.11798	0.0911961	358286	448866	10.4054	35.8286	44.8866	0	0	505	0	0	0	0	132248		0	0	0	0	1	1	东南侧	1	3	2.40495	25.5299
2023	320800	淮安市	江苏省	1	35.872	0	0	0	0	3718	8.22121	45.6575	67.0329																	0	0	0	0				0	0	0	1	1	东南侧	1	3
2012	320900	盐城市	江苏省	1	3.398	0	0	0	0	108	4.69135	44.9536	0	5.81443	0	890	16486	0.660606	43172	6.05253	0.11641	51492	480558	4.3172	5.1492	48.0558	1.6486	149	535	0	0	0	0	161213		149	0	0	0	1	1	东南侧	1	3	1.23332	0
2013	320900	盐城市	江苏省	1	4.929	0	0	0	0	123	4.82028	36.6301	13.9726	8.42103	0	990	19418	0.660107	48150	6.05302	0.116331	83000	469558	4.815	8.3	46.9558	1.9418	163	562	0	0	0	0	197879		163	0	0	0	1	1	东南侧	1	3	1.37123	0
2014	320900	盐城市	江苏省	1	6.197	0	0	0	0	162	5.09375	37.3644	38.8137	12.9604	0	1090	22350	0.693002	53115	6.05585	0.120387	99267	467918	5.3115	9.9267	46.7918	2.235	145	570	0	0	0	0	236313		145	0	0	0	1	1	东南侧	1	3	1.50911	0
2015	320900	盐城市	江苏省	1	8.325	0	0	0	0	216	5.3799	27.0027	39.6603	18.3902	0	1190	25282	0.639815	58299	6.05664	0.120048	123941	453986	5.8299	12.3941	45.3986	2.5282	125	589	0	0	0	0	289100		125	0	0	0	1	1	东南侧	1	3	1.64626	0
2016	320900	盐城市	江苏省	1	12.495	0	0	0	0	277	5.62762	35.9918	46.2459	25.2656	4102	1290	28214	0.568483	63278	6.05269	0.115404	151923	477810	6.3278	15.1923	47.781	2.8214	99	585	0	0	0	0	323600		99	0	0	0	1	1	东南侧	1	3	1.79167	5.69722
2017	320900	盐城市	江苏省	1	19.374	0	0	0	0	366	5.90536	51.9041	69.0192	36.5017	10017	1390	31146	0.481128	70216	6.05853	0.114942	184700	509118	7.0216	18.47	50.9118	3.1146	73	631	0	0	0	0	250301	34332	73	0	0	0	1	1	东南侧	1	3	1.91931	13.8314
2018	320900	盐城市	江苏省	1	26.539	0	0	0	0	459	6.13123	63.7726	72.9616	47.0154	15932	1490	34078	0.453528	75987	6.05269	0.114776	211950	553825	7.5987	21.195	55.3825	3.4078	47	686	0	0	0	0	284450		47	0	0	0	1	1	东南侧	1	3	2.06944	22.1278
2019	320900	盐城市	江苏省	1	34.107	0	0	0	0	579	6.36303	55.189	70.7644	56.2704	15713	1454	25912	0.436457	79149	6.05393	0.11616	247893	564560	7.9149	24.7893	56.456	2.5912	21	696	0	0	0	0	266400		21	0	0	0	1	1	东南侧	1	3	2.01695	21.7967
2020	320900	盐城市	江苏省	1	42.594	0	0	0	0	1330	7.19369	56.1038	74.5219	64.5853	21533	1621	17746	0.410951	88731	5.9823	0.138333	284428	603324	8.8731	28.4428	60.3324	1.7746	0	706.5	0	0	0	0	267503		0	0	0	0	1	1	东南侧	1	3	2.41558	32.088
2021	320900	盐城市	江苏省	1	55.126	0	0	0	0	2156	7.67647	53.6219	68.3644	72.9002	27365	2309	9580	0.428238	98593	5.98266	0.169794	320963	642087	9.8593	32.0963	64.2087	0.958	0	717	0	0	0	0	272506		0	0	0	0	1	1	东南侧	1	3	3.43959	40.7642
2022	320900	盐城市	江苏省	1	67.658	0	0	0	0	3009	8.0097	50.7425	67.3315	81.2151	24606	2614	1414	0.414352	105647	5.97918	0.195995	347622	662000	10.5647	34.7622	66.2	0.1414	0	702	0	0	0	0	257795		0	0	0	0	1	1	东南侧	1	3	3.9075	36.7819
2023	320900	盐城市	江苏省	1	80.19	0	0	0	0	4069	8.3114	52.7534	69.1315																	0	0	0	0				0	0	0	1	1	东南侧	1	3
2012	321000	扬州市	江苏省	1	6.793	0	0	0	0	148	5.00395	49.5137	0	6.83131	0	0	0	0.790017	65691	6.51881	0.218926	54471	404235	6.5691	5.4471	40.4235	0	136	491	0	0	0	0	98110		136	0	0	0	1	1	东南侧	1	3	0	0
2013	321000	扬州市	江苏省	1	8.776	0	0	0	0	174	5.16479	43.6384	10.4329	9.89412	0	0	0	0.812023	72775	6.51944	0.181045	104000	426893	7.2775	10.4	42.6893	0	142	430	0	0	0	0	104640		142	0	0	0	1	1	东南侧	1	3	0	0
2014	321000	扬州市	江苏省	1	10.969	0	0	0	0	207	5.33754	48.5644	42.326	15.2247	0	0	2176	0.802746	82654	6.5212	0.166321	124492	417571	8.2654	12.4492	41.7571	0.2176	134	422	0	0	0	0	113031		134	0	0	0	1	1	东南侧	1	3	0	0
2015	321000	扬州市	江苏省	1	14.635	0	0	0	0	269	5.59842	48.9945	50.2932	21.587	0	296	12330	0.760536	89647	6.52248	0.160302	165024	405147	8.9647	16.5024	40.5147	1.233	119	441	0	0	0	0	131900		119	0	0	0	1	1	东南侧	1	3	0.660184	0
2016	321000	扬州市	江苏省	1	18.293	0	0	0	0	336	5.82008	49.4454	57.3579	29.633	5624	646	22484	0.720922	99151	6.53299	0.143691	192454	422884	9.9151	19.2454	42.2884	2.2484	109	437	0	0	0	0	122800		109	0	0	0	1	1	东南侧	1	3	1.42573	12.4123
2017	321000	扬州市	江苏省	1	23.369	0	0	0	0	439	6.08677	60.0712	70.2548	42.8255	14214	996	32638	0.63072	112559	6.52795	0.14397	233600	441921	11.2559	23.36	44.1921	3.2638	99	463	0	0	0	0	149805	33793	99	0	0	0	1	1	东南侧	1	3	2.20931	31.5292
2018	321000	扬州市	江苏省	1	30.19	0	0	0	0	568	6.34388	69.0192	72.3096	55.0744	22804	1346	42792	0.603553	120944	6.53299	0.144423	276063	458482	12.0944	27.6063	45.8482	4.2792	89	508	0	0	0	0	160500		89	0	0	0	1	1	东南侧	1	3	2.97065	50.3288
2019	321000	扬州市	江苏省	1	36.935	0	0	0	0	733	6.59851	58.3726	70.8	65.8757	18736	1345	33786	0.537282	128856	6.53696	0.133091	319143	469212	12.8856	31.9143	46.9212	3.3786	79	525	0	0	0	0	173400		79	0	0	0	1	1	东南侧	1	3	2.95669	41.1871
2020	321000	扬州市	江苏省	1	45.705	0	0	0	0	1548	7.34537	53.9016	75.2596	75.6042	28486	1490	24780	0.504671	132784	6.53959	0.127341	351026	507802	13.2784	35.1026	50.7803	2.478	69	524	0	0	0	0	124703		69	0	0	0	1	1	东南侧	1	3	3.26683	62.4556
2021	321000	扬州市	江苏省	1	57.865	0	0	0	0	2398	7.78281	55.137	68.8411	85.3328	28942	1948	15774	0.502418	146562	6.54309	0.144683	382910	546393	14.6562	38.291	54.6393	1.5774	59	523	0	0	0	0	147329		59	0	0	0	1	1	东南侧	1	3	4.25606	63.2336
2022	321000	扬州市	江苏省	1	70.025	0	0	0	0	3382	8.12652	53.137	67.8384	95.0613	23219	2543	6768	0.46554	155132	6.54438	0.15499	432534	584076	15.5132	43.2534	58.4076	0.6768	49	547	0	0	0	0	145907		49	0	0	0	1	1	东南侧	1	3	5.54889	50.6644
2023	321000	扬州市	江苏省	1	82.185	0	0	0	0	4467	8.4047	54.7479	69.8301																	0	0	0	0				0	0	0	1	1	东南侧	1	3
2012	321100	镇江市	江苏省	1	11.357	0	0	0	0	93	4.54329	49.7432	0	8.9852	12210	2208	53059	0.915976	83651	6.70939	0.273893	32861	245996	8.3651	3.2861	24.5996	5.3059	106	337	1	2012	0	0	102373		106	0	0	0	1	1	东南侧	1	4	6.99886	38.7029
2013	321100	镇江市	江苏省	1	15.902	0	0	0	0	107	4.68213	46.4219	12.0658	13.0085	12733	2305	49155	0.889211	92633	6.71274	0.210507	71000	305249	9.2633	7.1	30.5249	4.9155	103	318	1	2012	0	0	107034		103	0	0	0	1	1	东南侧	1	4	7.28186	40.2256
2014	321100	镇江市	江苏省	1	21.577	0	0	0	0	135	4.91265	48.8959	37.3753	20.0289	13256	2402	45251	0.890712	102652	6.71646	0.194662	81586	299035	10.2652	8.1586	29.9035	4.5251	97	317	1	2012	0	0	118714		97	0	0	0	1	1	东南侧	1	4	7.57394	41.7986
2015	321100	镇江市	江苏省	1	33.27	0	0	0	0	179	5.19296	42.6219	44.5315	28.4018	13779	2499	41347	0.868437	110351	6.71806	0.178964	97408	297486	11.0351	9.7408	29.7486	4.1347	87	310	1	2012	0	0	122700		87	0	0	0	1	1	东南侧	1	4	7.86715	43.3779
2016	321100	镇江市	江苏省	1	46.95	0	0	0	0	229	5.43808	45.7814	39.6831	38.9792	14302	2596	37443	0.807324	120603	6.72418	0.17874	124142	301897	12.0603	12.4142	30.1897	3.7443	76	306	1	2012	0	0	134800		76	0	0	0	1	1	东南侧	1	4	8.12265	44.7497
2017	321100	镇江市	江苏省	1	58.622	0	0	0	0	284	5.65249	58.5589	65.874	56.32	14825	2693	33539	0.735415	125962	6.72114	0.177378	147400	313443	12.5962	14.74	31.3443	3.3539	65	325	1	2012	0	0	126531	31414	65	0	0	0	1	1	东南侧	1	4	8.45181	46.5273
2018	321100	镇江市	江苏省	1	69.031	0	0	0	0	376	5.93225	54.4986	69.1808	72.3746	15348	2790	29635	0.738228	126906	6.72418	0.192362	172337	330268	12.6906	17.2337	33.0268	2.9635	54	356	1	2012	0	0	165004		54	0	0	0	1	1	东南侧	1	4	8.72966	48.0225
2019	321100	镇江市	江苏省	1	79.498	0	0	0	0	481	6.17794	56.537	71.1151	86.5619	12639	2283	23890	0.658123	128981	6.72653	0.186966	236960	332298	12.8981	23.696	33.2298	2.389	43	371	1	2012	0	0	183100		43	0	0	0	1	1	东南侧	1	4	7.12658	39.4537
2020	321100	镇江市	江苏省	1	89.32	0	0	0	0	1055	6.96224	55.6475	70.1175	99.3736	19814	2266	18145	0.624863	131580	6.72887	0.171191	290016	357900	13.158	29.0016	35.79	1.8145	32	375	1	2012	0	0	165258		32	0	0	0	1	1	东南侧	1	4	7.05699	61.7066
2021	321100	镇江市	江苏省	1	106.302	0	0	0	0	1717	7.44892	54.1589	65.7452	112.185	22692	2808	12400	0.603349	148204	6.73079	0.175158	343073	383501	14.8204	34.3073	38.3501	1.24	21	379	1	2012	0	0	143250		21	0	0	0	1	1	东南侧	1	4	8.72809	70.5334
2022	321100	镇江市	江苏省	1	123.284	0	0	0	0	2343	7.75961	48.9397	61.1616	124.997	20131	3270	6655	0.567586	155823	6.73235	0.209345	356411	423762	15.5823	35.6411	42.3762	0.6655	10	388	1	2012	0	0	126687		10	0	0	0	1	1	东南侧	1	4	10.1483	62.4759
2023	321100	镇江市	江苏省	1	140.266	0	0	0	0	3077	8.03203	52.0055	64.4658																	1	2012	0	0				0	0	0	1	1	东南侧	1	4
2012	321200	泰州市	江苏省	1	5.532	0	0	0	0	89	4.49981	43.3579	0	7.34933	0	0	13201	0.776418	58378	6.68465	0.242227	49222	354452	5.8378	4.9222	35.4452	1.3201	114	418	1	2012	0	0	58192		114	0	0	0	1	1	东南侧	1	4	0	0
2013	321200	泰州市	江苏省	1	6.877	0	0	0	0	98	4.59512	35.3781	8.5863	10.642	0	0	16856	0.730866	64917	6.68556	0.215041	86000	379358	6.4917	8.6	37.9358	1.6856	139	380	1	2012	0	0	77095		139	0	0	0	1	1	东南侧	1	4	0	0
2014	321200	泰州市	江苏省	1	8.629	0	0	0	0	122	4.81218	34.7534	33.6712	16.3803	0	20	20511	0.748773	72706	6.68655	0.198499	98788	364022	7.2706	9.8788	36.4022	2.0511	131	383	1	2012	0	0	76515		131	0	0	0	1	1	东南侧	1	4	0.0431165	0
2015	321200	泰州市	江苏省	1	11.539	0	0	0	0	160	5.0814	26.389	38.8658	23.2311	0	332	24166	0.736357	79479	6.6872	0.172754	123968	349608	7.9479	12.3968	34.9608	2.4166	120	407	1	2012	0	0	112100		120	0	0	0	1	1	东南侧	1	4	0.715271	0
2016	321200	泰州市	江苏省	1	16.712	0	0	0	0	203	5.31812	30.9973	50.7486	31.8962	4215	644	27821	0.715434	88330	6.68599	0.168108	144412	370329	8.833	14.4412	37.0329	2.7821	105	405	1	2012	0	0	116500		105	0	0	0	1	1	东南侧	1	4	1.38913	9.09189
2017	321200	泰州市	江苏省	1	21.855	0	0	0	0	268	5.59471	55.4411	68.6767	46.0986	9924	956	31476	0.723407	102058	6.68942	0.184266	169800	399482	10.2058	16.98	39.9482	3.1476	90	432	1	2012	0	0	132911	30711	90	0	0	0	1	1	东南侧	1	4	2.05507	21.3332
2018	321200	泰州市	江苏省	1	28.464	0	0	0	0	354	5.87212	68.0959	67.5014	59.2936	15633	1268	35131	0.670887	109988	6.68599	0.189667	199201	428378	10.9988	19.9201	42.8378	3.5131	75	471	1	2012	0	0	151232		75	0	0	0	1	1	东南侧	1	4	2.73512	33.7209
2019	321200	泰州市	江苏省	1	34.278	0	0	0	0	470	6.15486	48.5671	67.5863	70.9354	14905	1009	25215	0.615357	110731	6.68584	0.194162	251923	428538	11.0731	25.1923	42.8538	2.5215	60	490	1	2012	0	0	177500		60	0	0	0	1	1	东南侧	1	4	2.1764	32.1499
2020	321200	泰州市	江苏省	1	42.272	0	0	0	0	1054	6.9613	51.1858	69.6093	81.426	20362	1418	15299	0.597899	117542	6.6596	0.190863	291811	464474	11.7542	29.1811	46.4474	1.5299	45	498.5	1	2012	0	0	115345		45	0	0	0	1	1	东南侧	1	4	3.13939	45.0806
2021	321200	泰州市	江苏省	1	52.374	0	0	0	0	1739	7.46164	49.7726	65.8658	91.9166	25302	1538	5383	0.629263	133323	6.66053	0.202949	331699	500410	13.3323	33.1699	50.041	0.5383	30	507	1	2012	0	0	158694		30	0	0	0	1	1	东南侧	1	4	3.4013	55.9556
2022	321200	泰州市	江苏省	1	62.476	0	0	0	0	2381	7.7757	41.9178	62.2219	102.407	20204	2061	0	0.591941	141830	6.65677	0.206118	383374	550639	14.183	38.3374	55.0639	0	15	522	1	2012	0	0	162265		15	0	0	0	1	1	东南侧	1	4	4.57431	44.842
2023	321200	泰州市	江苏省	1	72.578	0	0	0	0	3324	8.10923	46.0575	64.6959																	1	2012	0	0				0	0	0	1	1	东南侧	1	4
2012	321300	宿迁市	江苏省	1	0.756	0	0	0	0	48	3.89182	31.1503	0	4.05726	0	28	0	0.580486	31827	6.32944	0.115831	33024	214616	3.1827	3.3024	21.4616	0	86	382	0	0	0	0	71731		86	0	0	0	1	1	东南侧	1	4	0.0583577	0
2013	321300	宿迁市	江苏省	1	1.062	0	0	0	0	70	4.26268	24.2767	12.5397	5.88156	0	65	0	0.594915	35484	6.33746	0.120583	105000	298534	3.5484	10.5	29.8534	0	81	367	0	0	0	0	92241		81	0	0	0	1	1	东南侧	1	4	0.13488	0
2014	321300	宿迁市	江苏省	1	1.461	0	0	0	0	115	4.75359	24.4438	40.5836	9.0358	0	102	0	0.607939	39963	6.34245	0.119464	252575	300007	3.9963	25.2575	30.0007	0	73	376	0	0	0	0	98220		73	0	0	0	1	1	东南侧	1	4	0.210605	0
2015	321300	宿迁市	江苏省	1	2.363	0	0	0	0	150	5.01728	17.5589	53.1205	12.8276	0	139	2316	0.580783	43853	6.34463	0.075366	369235	296878	4.3853	36.9235	29.6878	0.2316	59	383	0	0	0	0	86400		59	0	0	0	1	1	东南侧	1	4	0.286374	0
2016	321300	宿迁市	江苏省	1	3.167	0	0	0	0	184	5.22036	20.6038	38.1339	17.6626	248	176	6721	0.560756	48311	6.3594	0.0684164	114855	316848	4.8311	11.4855	31.6848	0.6721	47	372	0	0	0	0	86300		47	0	0	0	1	1	东南侧	1	4	0.357288	0.503451
2017	321300	宿迁市	江苏省	1	4.142	0	0	0	0	247	5.51343	40.3123	59.0603	25.564	4368	213	11126	0.472932	53317	6.35708	0.0762456	148800	340161	5.3317	14.88	34.0161	1.1126	35	414	0	0	0	0	74948	13326	35	0	0	0	1	1	东南侧	1	4	0.433403	8.8878
2018	321300	宿迁市	江苏省	1	5.265	0	0	0	0	323	5.78074	55.9479	62.6274	33.0827	8488	250	15531	0.475617	55906	6.3594	0.0863329	190988	374002	5.5906	19.0988	37.4002	1.5531	23	465	0	0	0	0	117461		23	0	0	0	1	1	东南侧	1	4	0.507511	17.231
2019	321300	宿迁市	江苏省	1	6.371	0	0	0	0	448	6.10702	46.9041	60.4301	39.6449	7890	211	12431	0.420374	62840	6.36181	0.0761774	271507	384336	6.284	27.1507	38.4336	1.2431	11	493	0	0	0	0	148400		11	0	0	0	1	1	东南侧	1	4	0.427307	15.9785
2020	321300	宿迁市	江苏省	1	7.745	0	0	0	0	3840	8.25349	45.3497	62.7678	45.472	13960	263	9331	0.375219	65503	6.37194	0.102781	341972	425218	6.5503	34.1972	42.5218	0.9331	0	497	0	0	0	0	158205		0	0	0	0	1	1	东南侧	1	4	0.527244	27.986
2021	321300	宿迁市	江苏省	1	10.429	0	0	0	0	7291	8.89453	46.3205	57.9233	51.2992	17078	462	6231	0.458049	74476	6.37411	0.120836	412436	466100	7.4476	41.2436	46.61	0.6231	0	501	0	0	0	0	175728		0	0	0	0	1	1	东南侧	1	4	0.924185	34.1628
2022	321300	宿迁市	江苏省	1	13.113	0	0	0	0	8044	8.99281	43.8329	58.463	57.1264	11994	825	3131	0.437075	82452	6.36936	0.137287	446607	516610	8.2452	44.6607	51.661	0.3131	0	511	0	0	0	0	193076		0	0	0	0	1	1	东南侧	1	4	1.65819	24.1071
2023	321300	宿迁市	江苏省	1	15.797	0	0	0	0	9041	9.10964	42	66.5288																	0	0	0	0				0	0	0	1	1	东南侧	1	4
2012	330100	杭州市	浙江省	1	94.276	1	0	0	2021	1848	7.5224	88.7705	0	7.43547	0	7897	0	1.09374	111758	6.27508	0.499003	116084	1597281	11.1758	11.6084	159.728	0	346	1439	0	0	0	0	401878	151097	346	2017	2016	2015	1	1	东南侧	1	2	8.97182	0
2013	330100	杭州市	浙江省	1	114.776	1	0	0	2021	2187	7.69074	88.7562	41.0411	10.7676	0	8292	0	1.10455	118589	6.27833	0.48385	133400	1752286	11.8589	13.34	175.229	0	335	1547	0	0	0	0	462600	141397	335	2017	2016	2015	1	1	东南侧	1	2	9.37585	0
2014	330100	杭州市	浙江省	1	137.464	1	0	0	2021	2841	7.95226	92.7699	98.9534	16.5734	2771	8687	7648	1.06881	129448	6.28375	0.453744	1176704	1700825	12.9448	117.67	170.083	0.7648	311	1562	0	0	0	0	524082	131697	311	2017	2016	2015	1	1	东南侧	1	2	9.76946	3.11628
2015	330100	杭州市	浙江省	1	172.511	1	0	0	2021	3622	8.19506	88.6384	102.323	23.4941	15923	9082	30335	1.02356	139653	6.29782	0.411178	1596884	1736600	13.9653	159.688	173.66	3.0335	293	1727	0	0	0	0	701490	121997	293	2017	2016	2015	1	1	东南侧	1	2	10.071	17.6569
2016	330100	杭州市	浙江省	1	212.768	1	0	0	2021	4705	8.45659	104.358	124.169	32.2324	29075	9477	53022	0.99863	124286	6.31649	0.396507	2151732	1908315	12.4286	215.173	190.831	5.3022	266	1734	0	0	0	0	749190	112297	266	2017	2016	2015	1	1	东南侧	1	2	10.3145	31.6445
2017	330100	杭州市	浙江省	1	264.562	1	0	0	2021	6206	8.73343	230.608	280.367	46.5668	42227	9872	75709	1.0172	135113	6.34651	0.403469	2750911	1926784	13.5113	275.091	192.678	7.5709	239	1724	0	0	0	0	923236	102597	239	2017	2016	2015	1	1	东南侧	1	2	10.4267	44.5997
2018	330100	杭州市	浙江省	1	320.56	1	0	0	2021	8336	9.02846	217.723	279.123	59.8139	55379	10267	98396	1.06288	140180	6.36622	0.388276	3646724	1968500	14.018	364.672	196.85	9.8396	212	1801	0	0	0	0	1182090	92897	212	2017	2016	2015	1	1	东南侧	1	2	10.4701	56.4746
2019	330100	杭州市	浙江省	1	388.477	1	0	0	2021	11235	9.32688	159.101	243.945	71.5192	61568	11748	113562	1.00672	152465	6.53533	0.364066	4023039	2024100	15.2465	402.304	202.41	11.3562	185	1817	0	0	0	0	1481879	168063	185	2017	2016	2015	1	1	东南侧	1	2	10.1165	53.0178
2020	330100	杭州市	浙江省	1	489.796	1	0	0	2021	20986	9.95166	148.65	196.139	82.091	92399	17327	128728	1.01147	136617	6.56521	0.368444	4.54711e+06	2.2064e+06	13.6617	454.711	220.64	12.8728	158	1812	0	0	0	0	1443254	243229	158	2017	2016	2015	1	1	东南侧	1	2	14.4814	77.2244
2021	330100	杭州市	浙江省	1	620.895	1	1	1	2021	33050	10.4058	134.57	166.282	92.6629	122520	22948	143894	0.997723	149857	6.58499	0.406913	5071180	2388705	14.9857	507.118	238.87	14.3894	131	1807	0	0	0	0	1796737	318395	131	2017	2016	2015	1	1	东南侧	1	2	18.8037	100.393
2022	330100	杭州市	浙江省	1	751.994	1	1	1	2021	46042	10.7373	137.805	157.726	103.235	121196	30100	159060	0.964015	152588	6.59899	0.403402	4302534	2570624	15.2588	430.253	257.062	15.906	104	1850	0	0	0	0	2077342	393561	104	2017	2016	2015	1	1	东南侧	1	2	24.3213	97.9283
2023	330100	杭州市	浙江省	1	883.093	1	1	1	2021	61471	11.0263	161.715	194.496																	0	0	0	0				2017	2016	2015	1	1	东南侧	1	2
2012	330200	宁波市	浙江省	1	34.612	0	0	0	0	551	6.31355	71.2186	0	8.6326	0	5782	7854	0.875739	114065	6.65701	0.926156	86097	1160429	11.4065	8.6097	116.043	0.7854	308	1088	0	2013	0	0	324076	0	308	0	0	0	1	1	东南侧	1	3	7.56905	0
2013	330200	宁波市	浙江省	1	44.55	0	0	0	0	650	6.47851	69.5014	23.863	12.5012	5857	5702	18704	0.843508	123139	6.66015	0.871607	95951	1225466	12.3139	9.5951	122.547	1.8704	298	1228	1	2013	0	0	375758	0	298	0	0	0	1	1	东南侧	1	3	7.44095	7.64322
2014	330200	宁波市	浙江省	1	56.322	0	0	0	0	840	6.73459	68.4767	60.5671	19.2427	13641	5622	29554	0.859875	130769	6.67927	0.845141	82629	1204763	13.0769	8.2629	120.476	2.9554	270	1267	1	2013	0	0	428212	1949.5	270	0	0	0	1	1	东南侧	1	3	7.19754	17.4638
2015	330200	宁波市	浙江省	1	79.276	0	0	0	0	1054	6.9613	62.7288	70.326	27.2776	21425	5542	40404	0.803431	136773	6.68107	0.781824	97208	1172103	13.6773	9.7208	117.21	4.0404	269	1257	1	2013	0	0	473092	29033	269	0	0	0	1	1	东南侧	1	3	7.08243	27.3802
2016	330200	宁波市	浙江省	1	104.657	0	0	0	0	1356	7.21303	66.2869	83.1585	37.4191	29209	5462	51254	0.864481	110656	6.68743	0.720901	681394	1189948	11.0656	68.1394	118.995	5.1254	238	1210	1	2013	0	0	566227	56116.5	238	0	0	0	1	1	东南侧	1	3	6.93587	37.0908
2017	330200	宁波市	浙江省	1	128.361	0	0	0	0	1758	7.4725	95.389	100.97	54.0558	36993	5382	62104	0.882804	123955	6.70381	0.77221	823397	1155940	12.3955	82.3397	115.594	6.2104	207	1219	1	2013	0	0	587880	83200	207	0	0	0	1	1	东南侧	1	3	6.7233	46.2124
2018	330200	宁波市	浙江省	1	151.054	0	0	0	0	2369	7.77065	107.795	101.027	69.4212	44777	5302	72954	0.865496	132603	6.72812	0.798132	1018293	1222765	13.2603	101.829	122.276	7.2954	176	1259	1	2013	0	0	782647	110284	176	0	0	0	1	1	东南侧	1	3	6.46428	54.5928
2019	330200	宁波市	浙江省	1	176.355	0	0	0	0	3156	8.05738	80.8849	110.334	83.0037	47220	5075	70304	0.830656	143157	6.85308	0.765137	1193910	1112733	14.3157	119.391	111.273	7.0304	145	1358	1	2013	0	0	1241564	137367	145	0	0	0	1	1	东南侧	1	3	5.46069	50.8086
2020	330200	宁波市	浙江省	1	207.688	0	0	0	0	6439	8.77028	80.6831	103.025	95.2779	60520	5331	67654	0.86726	132614	6.86657	0.788692	1375232	1.22023e+06	13.2614	137.523	122.023	6.7654	114	1366.5	1	2013	0	0	1125943	164450	114	0	0	0	1	1	东南侧	1	3	5.6593	64.247
2021	330200	宁波市	浙江省	1	257.456	0	0	0	0	9912	9.2016	79.0959	88.4438	107.552	72390	7819	65004	0.886199	153922	6.87965	0.817142	1556554	1327726	15.3922	155.655	132.773	6.5004	83	1375	1	2013	0	0	1312319	191534	83	0	0	0	1	1	东南侧	1	3	8.19258	75.8487
2022	330200	宁波市	浙江省	1	307.224	0	0	0	0	13516	9.5117	89.3726	88.4055	119.826	76127	9611	62354	0.767996	163911	6.88738	0.806884	1504613	1539864	16.3911	150.461	153.986	6.2354	52	1385	1	2013	0	0	1509955	218618	52	0	0	0	1	1	东南侧	1	3	9.99272	79.1506
2023	330200	宁波市	浙江省	1	356.992	0	0	0	0	17144	9.74946	116.4	106.742																	1	2013	0	0				0	0	0	1	1	东南侧	1	3
2012	330300	温州市	浙江省	1	13.273	0	0	0	0	375	5.92959	70.1557	0	9.58519	0	0	9030	0.746911	45906	6.64781	0.351616	64894	1198815	4.5906	6.4894	119.882	0.903	254	1110	1	2012	0	2022	85041	984	254	0	0	0	1	1	东南侧	1	3	0	0
2013	330300	温州市	浙江省	1	16.223	0	0	0	0	439	6.08677	66.7041	27.1479	13.8797	0	130	16424	0.739743	49817	6.65989	0.318678	71587	1216822	4.9817	7.1587	121.682	1.6424	240	1185	1	2012	0	2022	99913	11894	240	0	0	0	1	1	东南侧	1	3	0.14135	0
2014	330300	温州市	浙江省	1	20.418	0	0	0	0	541	6.29527	69.8329	65.3781	21.3651	3501	787	23818	0.720939	53094	6.6222	0.29667	326197	1186395	5.3094	32.6197	118.64	2.3818	210	1113	1	2012	0	2022	113033	22804	210	0	0	0	1	1	东南侧	1	3	0.867887	3.86083
2015	330300	温州市	浙江省	1	28.06	0	0	0	0	677	6.51915	63.8986	66.8	30.2865	12171	1444	31212	0.707855	56841	6.6261	0.262706	432565	1173347	5.6841	43.2565	117.335	3.1212	179	1122	1	2012	0	2022	119951	33714	179	0	0	0	1	1	东南侧	1	3	1.58385	13.3498
2016	330300	温州市	浙江省	1	39.401	0	0	0	0	844	6.73934	65.0191	79.429	41.5508	20841	2101	38606	0.65973	55779	6.63244	0.233816	565509	1183336	5.5779	56.5509	118.334	3.8606	157	1115	1	2012	0	2022	134104	44624	157	0	0	0	1	1	东南侧	1	3	2.28992	22.715
2017	330300	温州市	浙江省	1	52.938	0	0	0	0	1073	6.97915	84.0027	91.2658	60.0292	29511	2758	46000	0.611008	58854	6.63679	0.245241	653495	1122492	5.8854	65.3495	112.249	4.6	135	1165	1	2012	0	2022	157623	55534	135	0	0	0	1	1	东南侧	1	3	2.99295	32.025
2018	330300	温州市	浙江省	1	69.171	0	0	0	0	1390	7.23778	105.789	88.3616	77.0996	38181	3415	53394	0.62642	65055	6.63835	0.250935	779497	1190897	6.5055	77.9497	119.09	5.3394	113	1239	1	2012	0	2022	182536	66444	113	0	0	0	1	1	东南侧	1	3	3.69189	41.2768
2019	330300	温州市	浙江省	1	88.939	0	0	0	0	1871	7.53476	68.9671	78.9808	92.185	37009	3876	52315	0.534046	71225	6.67142	0.28795	919748	1218171	7.1225	91.9748	121.817	5.2315	91	1216	1	2012	0	2022	235282	84426	91	0	0	0	1	1	东南侧	1	3	4.05397	38.7083
2020	330300	温州市	浙江省	1	126.73	0	0	0	0	4008	8.2963	74.6503	80.3361	105.812	52199	7189	51236	0.586059	71766	6.67413	0.318693	1047427	1.34499e+06	7.1766	104.743	134.499	5.1236	69	1221	1	2012	0	2022	277741	102408	69	0	0	0	1	1	东南侧	1	3	7.4987	54.4477
2021	330300	温州市	浙江省	1	155.984	0	0	0	0	6257	8.74162	77.8685	77.9096	119.438	61313	5218	50157	0.616372	78879	6.68016	0.317889	1175106	1471802	7.8879	117.511	147.18	5.0157	47	1226	1	2012	0	2022	326411	120390	47	0	0	0	1	1	东南侧	1	3	5.41006	63.5697
2022	330300	温州市	浙江省	1	185.238	0	0	0	0	8696	9.07073	96.6822	80.4137	133.065	55500	3835	49078	0.504379	83107	6.68368	0.36731	1234000	1474665	8.3107	123.4	147.467	4.9078	25	1340	1	2012	1	2022	380168	138372	25	0	0	0	1	1	东南侧	1	3	3.96219	57.3406
2023	330300	温州市	浙江省	1	214.492	0	0	0	0	11588	9.35781	106.384	90.4603																	1	2012	1	2022				0	0	0	1	1	东南侧	1	3
2012	330400	嘉兴市	浙江省	1	6.949	0	0	0	0	214	5.37064	52.1831	0	12.5408	0	0	0	0.988604	84080	7.05675	0.62771	36283	789241	8.408	3.6283	78.9241	0	156	545	0	0	0	2022	104554	0	156	0	0	0	1	1	东南侧	1	4	0	0
2013	330400	嘉兴市	浙江省	1	8.986	0	0	0	0	258	5.55683	53.3041	19.2931	18.1527	0	0	0	0.930598	91177	7.05982	0.624955	40746	832749	9.1177	4.0746	83.2749	0	153	561	0	0	0	2022	120567	3302	153	0	0	0	1	1	东南侧	1	4	0	0
2014	330400	嘉兴市	浙江省	1	11.563	0	0	0	0	330	5.80212	53.3973	41.7945	27.9542	0	0	0	0.916885	96607	7.06245	0.618091	44190	810134	9.6607	4.419	81.0134	0	135	615	0	0	0	2022	140870	13969	135	0	0	0	1	1	东南侧	1	4	0	0
2015	330400	嘉兴市	浙江省	1	16.965	0	0	0	0	419	6.04025	44.9863	47.3178	39.631	5554	538	3359	0.826026	100852	7.06573	0.55037	44866	779187	10.0852	4.4866	77.9187	0.3359	124	602	0	0	0	2022	163574	24636	124	0	0	0	1	1	东南侧	1	4	1.17339	12.1134
2016	330400	嘉兴市	浙江省	1	25.085	0	0	0	0	538	6.28972	48.9727	56.5382	54.3729	11899	1194	18194	0.877297	83968	6.9963	0.535451	49932	879175	8.3968	4.9932	87.9175	1.8194	110	608	0	0	0	2022	179357	35303	110	0	0	0	1	1	东南侧	1	4	2.58778	25.7889
2017	330400	嘉兴市	浙江省	1	34.433	0	0	0	0	721	6.58203	67.6548	72.5781	78.5547	18244	1850	33029	0.897093	94510	7.00537	0.563794	56981	845536	9.451	5.6981	84.5536	3.3029	96	632	0	0	0	2022	202514	45970	96	0	0	0	1	1	东南侧	1	4	3.97337	39.1838
2018	330400	嘉兴市	浙江省	1	46.35	0	0	0	0	936	6.84268	80.9836	70.2603	100.867	24589	2506	47864	0.880593	103858	7.04123	0.579066	64199	559827	10.3858	6.4199	55.9827	4.7864	82	720	0	0	0	2022	238688	56637	82	0	0	0	1	1	东南侧	1	4	5.19271	50.9511
2019	330400	嘉兴市	浙江省	1	58.033	0	0	0	0	1258	7.13807	64.4192	68.3589	120.6	27771	2313	39248	0.737652	112751	7.14144	0.527314	78072	578686	11.2751	7.8072	57.8686	3.9248	68	705	0	0	0	2022	330388	64992	68	0	0	0	1	1	东南侧	1	4	4.33576	52.0573
2020	330400	嘉兴市	浙江省	1	83.041	0	0	0	0	2501	7.82485	65.5546	71.0191	138.44	34966	4733	30632	0.840795	102541	7.15562	0.553838	569366	618404	10.2541	56.9366	61.8405	3.0632	54	705.5	0	0	0	2022	340099	73347	54	0	0	0	1	1	东南侧	1	4	8.74716	64.6214
2021	330400	嘉兴市	浙江省	1	105.614	0	0	0	0	3928	8.27614	65.6986	67.6082	156.28	41264	3818	22016	0.850171	116323	7.17486	0.595384	1060660	658123	11.6323	106.066	65.8123	2.2016	40	706	0	0	0	2022	389168	81702	40	0	0	0	1	1	东南侧	1	4	6.92168	74.8078
2022	330400	嘉兴市	浙江省	1	128.187	0	0	0	0	5291	8.57395	70.6712	67.5288	174.12	39085	3932	13400	0.720636	121794	7.18119	0.652916	1178540	793322	12.1794	117.854	79.3322	1.34	26	726	0	0	1	2022	461927	90057	26	0	0	0	1	1	东南侧	1	4	7.08341	70.4107
2023	330400	嘉兴市	浙江省	1	150.76	0	0	0	0	6726	8.81388	79.0795	76.8986																	0	0	1	2022				0	0	0	1	1	东南侧	1	4
2012	330500	湖州市	浙江省	1	6.21	0	0	0	0	93	4.54329	42.0301	0	9.76951	0	3985	0	0.827131	63714	6.21289	0.330838	25308	312329	6.3714	2.5308	31.2329	0	102	324	0	0	0	0	51861	0	102	0	0	0	1	1	东南侧	1	3	13.7177	0
2013	330500	湖州市	浙江省	1	8.831	0	0	0	0	115	4.75359	39.326	7.57534	14.144	0	3626	0	0.923329	65871	6.21598	0.327426	23202.5	315944	6.5871	2.32025	31.5944	0	97	366	0	0	0	0	60105	2340	97	0	0	0	1	1	东南侧	1	3	12.4348	0
2014	330500	湖州市	浙江省	1	12.071	0	0	0	0	143	4.96981	36.4849	23.7233	21.7762	0	3267	3380	0.747394	74334	6.22146	0.313609	21097	308693	7.4334	2.1097	30.8693	0.338	91	383	0	0	0	0	69814	7797	91	0	0	0	1	1	东南侧	1	3	11.1502	0
2015	330500	湖州市	浙江省	1	19.173	0	0	0	0	185	5.22575	33.1068	27.789	30.8736	0	2908	11856	0.698879	79024	6.22826	0.305016	26224	312966	7.9024	2.6224	31.2966	1.1856	89	450	0	0	0	0	83942	13254	89	0	0	0	1	1	东南侧	1	3	9.85763	0
2016	330500	湖州市	浙江省	1	30.944	0	0	0	0	238	5.47646	28.3689	38.7842	42.3627	5378	2549	20332	0.731694	77110	6.2367	0.297631	33091	326084	7.711	3.3091	32.6084	2.0332	82	456	0	0	0	0	93215	18711	82	0	0	0	1	1	东南侧	1	3	8.56807	18.0773
2017	330500	湖州市	浙江省	1	41.128	0	0	0	0	311	5.743	50.6384	60.6247	61.2073	12025	2190	28808	0.730516	82952	6.2434	0.3142	44473	360328	8.2952	4.4473	36.0328	2.8808	75	443	0	0	0	0	112968	24168	75	0	0	0	1	1	东南侧	1	3	7.31219	40.1502
2018	330500	湖州市	浙江省	1	49.877	0	0	0	0	473	6.16121	56.6	61.5534	78.6232	18672	1831	37284	0.722175	90304	6.25403	0.325516	52509	364639	9.0304	5.2509	36.4639	3.7284	68	503	0	0	0	0	157795	29625	68	0	0	0	1	1	东南侧	1	3	6.04889	61.6848
2019	330500	湖州市	浙江省	1	56.41	0	0	0	0	671	6.51026	54.8795	55.8712	94.016	16419	1256	23359	0.677005	102593	6.34844	0.301105	315252	383080	10.2593	31.5252	38.308	2.3359	61	463	0	0	0	0	187149	35082	61	0	0	0	1	1	东南侧	1	3	3.77551	49.3552
2020	330500	湖州市	浙江省	1	65.495	0	0	0	0	1452	7.28139	55.8333	57.5055	107.921	17712	1352	9434	0.694757	95579	6.36202	0.353696	398462	426920	9.5579	39.8462	42.692	0.9434	54	454	0	0	0	0	195052	40539	54	0	0	0	1	1	东南侧	1	3	4.00925	52.5236
2021	330500	湖州市	浙江省	1	79.197	0	0	0	0	2482	7.81722	51.2082	50.6274	121.826	20216	2036	0	0.788415	107534	6.37229	0.409048	481673	470759	10.7534	48.1673	47.0759	0	47	445	0	0	0	0	225487	45996	47	0	0	0	1	1	东南侧	1	3	5.97593	59.3367
2022	330500	湖州市	浙江省	1	92.899	0	0	0	0	3542	8.17273	52.6274	48.5233	135.731	18954	2232	0	0.643435	112902	6.37405	0.423247	493489	520972	11.2902	49.3489	52.0972	0	40	460	0	0	0	0	262508	51453	40	0	0	0	1	1	东南侧	1	3	6.5397	55.5347
2023	330500	湖州市	浙江省	1	106.601	0	0	0	0	4554	8.42398	53.4329	58.3836																	0	0	0	0				0	0	0	1	1	东南侧	1	3
2012	330600	绍兴市	浙江省	1	10.986	0	0	0	0	126	4.84419	58.112	0	8.43771	0	0	71172	0.953529	82966	6.39479	0.554506	42069	538925	8.2966	4.2069	53.8925	7.1172	195	664	0	0	0	0	132309	11019	195	0	0	0	1	1	东南侧	1	3	0	0
2013	330600	绍兴市	浙江省	1	14.636	0	0	0	0	153	5.03695	51.8986	10.3726	12.2237	0	0	67159	0.939009	89911	6.39322	0.520873	46892	571128	8.9911	4.6892	57.1128	6.7159	179	686	0	0	0	0	158729	18160	179	0	0	0	1	1	东南侧	1	3	0	0
2014	330600	绍兴市	浙江省	1	19.069	0	0	0	0	200	5.3033	47.3507	31.7014	18.8088	0	0	63146	0.915792	96437	6.39463	0.49943	50696	557053	9.6437	5.0696	55.7053	6.3146	151	692	0	0	0	0	184555	25301	151	0	0	0	1	1	东南侧	1	3	0	0
2015	330600	绍兴市	浙江省	1	25.915	0	0	0	0	243	5.49717	49.0767	41.0685	26.6576	2647	0	59133	0.861138	100796	6.39705	0.417024	51478	519632	10.0796	5.1478	51.9632	5.9133	144	705	0	0	0	0	209746	32442	144	0	0	0	1	1	东南侧	1	3	0	5.3281
2016	330600	绍兴市	浙江省	1	34.343	0	0	0	0	311	5.743	44.3798	65.9754	36.5588	14194	982	55120	0.855743	96204	6.40107	0.380223	58569	541104	9.6204	5.8569	54.1104	5.512	127	783	0	0	0	0	228725	39583	127	0	0	0	1	1	东南侧	1	3	1.96872	28.4563
2017	330600	绍兴市	浙江省	1	44.954	0	0	0	0	401	5.99645	70.2411	83.8219	52.8039	25741	2118	51107	0.918118	101588	6.40547	0.393323	63523	531404	10.1588	6.3523	53.1404	5.1107	110	883	0	0	0	0	260669	46724	110	0	0	0	1	1	东南侧	1	3	4.22754	51.3792
2018	330600	绍兴市	浙江省	1	60.816	0	0	0	0	575	6.35611	66.2	73.063	67.804	37288	3254	47094	0.900642	107853	6.41045	0.413574	73034	561948	10.7853	7.3034	56.1948	4.7094	93	730	0	0	0	0	315725	53865	93	0	0	0	1	1	东南侧	1	3	6.46276	74.0576
2019	330600	绍兴市	浙江省	1	77.496	0	0	0	0	786	6.66823	59.8795	67.8247	81.0624	26934	3293	36072	0.824457	114561	6.45416	0.425373	87536	551901	11.4561	8.7536	55.1901	3.6072	76	666	0	0	0	0	468932	66494	76	0	0	0	1	1	东南侧	1	3	6.26046	51.2053
2020	330600	绍兴市	浙江省	1	97.207	0	0	0	0	1669	7.42058	61.7131	74.1667	93.0445	35574	3583	25050	0.81467	113746	6.46004	0.429605	113747	607474	11.3746	11.3747	60.7473	2.505	59	637.5	0	0	0	0	307165	79123	59	0	0	0	1	1	东南侧	1	3	6.77188	67.2349
2021	330600	绍兴市	浙江省	1	121.571	0	0	0	0	2872	7.96311	65.3945	61.6521	105.027	38293	4137	14028	0.845071	127875	6.4687	0.440459	139958	663046	12.7875	13.9958	66.3046	1.4028	42	609	0	0	0	0	355868	91752	42	0	0	0	1	1	东南侧	1	3	7.75155	71.75
2022	330600	绍兴市	浙江省	1	145.935	0	0	0	0	3916	8.27308	65.9589	66.4274	117.009	33181	3500	3006	0.671037	137522	6.47169	0.502245	648127	711235	13.7522	64.8127	71.1235	0.3006	25	704	0	0	0	0	418552	104381	25	0	0	0	1	1	东南侧	1	3	6.53839	61.9858
2023	330600	绍兴市	浙江省	1	170.299	0	0	0	0	4994	8.51619	81.0877	72.6959																	0	0	0	0				0	0	0	1	1	东南侧	1	3
2012	330700	金华市	浙江省	1	7.53	0	0	0	0	163	5.09987	58.8497	0	5.51632	0	0	0	0.790169	57694	6.20136	0.529515	77600	706038	5.7694	7.76	70.6038	0	167	950	1	2012	0	0	104206	0	167	0	0	0	1	1	东南侧	1	4	0	0
2013	330700	金华市	浙江省	1	9.805	0	0	0	0	211	5.35659	58.0055	16.4849	7.9923	0	0	0	0.752438	62688	6.20672	0.71741	90479	736882	6.2688	9.0479	73.6882	0	162	985	1	2012	0	0	121364	0	162	0	0	0	1	1	东南侧	1	4	0	0
2014	330700	金华市	浙江省	1	11.962	0	0	0	0	275	5.6204	55.9589	40.8603	12.2955	0	193	0	0.761956	67654	6.20837	0.794436	110476	732874	6.7654	11.0476	73.2874	0	136	918	1	2012	0	0	133838	1868	136	0	0	0	1	1	东南侧	1	4	0.354975	0
2015	330700	金华市	浙江省	1	16.549	0	0	0	0	363	5.89715	50.2247	48.4055	17.4359	4910	557	9578	0.666886	71391	6.2115	0.898067	126568	737681	7.1391	12.6568	73.7681	0.9578	111	921	1	2012	0	0	160920	12336	111	0	0	0	1	1	东南侧	1	4	1.02127	9.00257
2016	330700	金华市	浙江省	1	21.318	0	0	0	0	478	6.1717	52.9044	58.6639	23.9348	11177	921	19215	0.623459	67158	6.22352	0.881073	161410	771357	6.7158	16.141	77.1357	1.9215	99	946	1	2012	0	0	182163	22804	99	0	0	0	1	1	东南侧	1	4	1.66848	20.2482
2017	330700	金华市	浙江省	1	27.147	0	0	0	0	684	6.52942	71.5315	75.1918	34.5887	17444	1285	28852	0.666512	69445	6.23146	0.899283	190965	737437	6.9445	19.0965	73.7437	2.8852	87	1030	1	2012	0	0	186460	33272	87	0	0	0	1	1	东南侧	1	4	2.30949	31.3515
2018	330700	金华市	浙江省	1	34.489	0	0	0	0	926	6.83195	88.9589	72.6	44.4979	23711	1649	38489	0.684011	73428	6.23863	0.919241	263188	782664	7.3428	26.3188	78.2664	3.8489	75	1373	1	2012	0	0	211407	43740	75	0	0	0	1	1	东南侧	1	4	2.94254	42.3108
2019	330700	金华市	浙江省	1	44.121	0	0	0	0	1284	7.15851	65.9699	69.389	53.2384	27237	1895	43254	0.619122	81224	6.4483	0.92513	313088	802129	8.1224	31.3088	80.2129	4.3254	63	951	1	2012	0	0	247933	54208	63	0	0	0	1	1	东南侧	1	4	2.74189	39.4094
2020	330700	金华市	浙江省	1	65.277	0	0	0	0	3308	8.1044	63.7951	69.5656	61.1133	42446	3993	48019	0.601711	67329	6.46983	1.03456	1990163	896371	6.7329	199.016	89.6371	4.8019	51	967	1	2012	0	0	204448	64676	51	0	0	0	1	1	东南侧	1	4	5.65445	60.1073
2021	330700	金华市	浙江省	1	83.093	0	0	0	0	5491	8.61105	65.2932	67.2164	68.9881	46180	3261	52784	0.622084	75524	6.47805	1.09796	3667238	990613	7.5524	366.724	99.0613	5.2784	39	983	1	2012	0	0	239953	75144	39	0	0	0	1	1	东南侧	1	4	4.58006	64.8596
2022	330700	金华市	浙江省	1	100.909	0	0	0	0	7637	8.94089	70.1671	63.9616	76.863	43198	2782	57549	0.589072	78086	6.47904	1.22956	3814538	1057208	7.8086	381.454	105.721	5.7549	27	1002	1	2012	0	0	280770	85612	27	0	0	0	1	1	东南侧	1	4	3.90347	60.6118
2023	330700	金华市	浙江省	1	118.725	0	0	0	0	10265	9.23659	72.4219	71.2712																	1	2012	0	0				0	0	0	1	1	东南侧	1	4
2012	330800	衢州市	浙江省	1	1.921	0	0	0	0	47	3.8712	22.9235	0	6.49356	0	0	11781	0.456576	38476	5.47932	0.195961	12968	145000	3.8476	1.2968	14.5	1.1781	52	208	0	0	0	0	36604	3714	52	0	0	0	1	1	东南侧	1	4	0	0
2013	330800	衢州市	浙江省	1	2.475	0	0	0	0	59	4.09434	24.4548	2.67123	9.40436	0	0	11073	0.439572	41676	5.4812	0.221334	14739	161885	4.1676	1.4739	16.1885	1.1073	51	201	0	0	0	0	49415	4641	51	0	0	0	1	1	东南侧	1	4	0	0
2014	330800	衢州市	浙江省	1	3.309	0	0	0	0	76	4.34381	23.9616	9.87397	14.4745	0	0	10365	0.418484	43740	5.4812	0.245029	14949	151148	4.374	1.4949	15.1148	1.0365	48	280	0	0	0	0	58557	5568	48	0	0	0	1	1	东南侧	1	4	0	0
2015	330800	衢州市	浙江省	1	4.972	0	0	0	0	102	4.63473	19.2521	10.9178	20.5311	188	145	9657	0.407572	44766	5.48543	0.239815	15084	183351	4.4766	1.5084	18.3351	0.9657	43	288	0	0	0	0	67922	6495	43	0	0	0	1	1	东南侧	1	4	0.679794	0.881388
2016	330800	衢州市	浙江省	1	6.662	0	0	0	0	125	4.83628	21.3443	20.5492	28.1897	2167	319	8949	0.382549	58281	5.49894	0.225228	18624	167720	5.8281	1.8624	16.772	0.8949	37	225	0	0	0	0	75844	7422	37	0	0	0	1	1	东南侧	1	4	1.47549	10.0231
2017	330800	衢州市	浙江省	1	9.574	0	0	0	0	154	5.04343	41.811	45.0575	40.7421	4146	493	8241	0.370371	61250	5.50952	0.27533	61603	165726	6.125	6.1603	16.5726	0.8241	31	238	0	0	0	0	90512	8349	31	0	0	0	1	1	东南侧	1	4	2.25629	18.9748
2018	330800	衢州市	浙江省	1	12.698	0	0	0	0	201	5.30827	54.7808	47.2137	52.417	6125	667	7533	0.359879	66936	5.52044	0.238241	73785	175824	6.6936	7.3785	17.5824	0.7533	25	253	0	0	0	0	110800	9276	25	0	0	0	1	1	东南侧	1	4	3.01947	27.7275
2019	330800	衢州市	浙江省	1	15.627	0	0	0	0	266	5.58725	39.4685	38.4164	62.7221	4754	573	7629	0.305398	71087	5.54451	0.197628	89214	214039	7.1087	8.9214	21.4039	0.7629	19	245	0	0	0	0	153971	12320	19	0	0	0	1	1	东南侧	1	4	2.53226	21.0094
2020	330800	衢州市	浙江省	1	19.5	0	0	0	0	539	6.29157	46.3279	44.3033	72.0126	6557	682	7725	0.306548	72192	5.55107	0.218673	96745	220110	7.2192	9.6745	22.011	0.7725	13	246.5	0	0	0	0	148396	15364	13	0	0	0	1	1	东南侧	1	4	2.99425	28.7878
2021	330800	衢州市	浙江省	1	23.955	0	0	0	0	957	6.86485	42.7123	37.1726	81.3032	7940	773	7821	0.316426	82174	5.55514	0.262017	104276	226180	8.2174	10.4276	22.618	0.7821	7	248	0	0	0	0	173194	18408	7	0	0	0	1	1	东南侧	1	4	3.37997	34.718
2022	330800	衢州市	浙江省	1	28.41	0	0	0	0	1330	7.19369	52.9425	41.7288	90.5937	7059	962	7917	0.304915	87544	5.55645	0.305801	114025	266194	8.7544	11.4025	26.6194	0.7917	1	270	0	0	0	0	202699	21452	1	0	0	0	1	1	东南侧	1	4	4.20087	30.8253
2023	330800	衢州市	浙江省	1	32.865	0	0	0	0	1775	7.48212	53.5479	53.3123																	0	0	0	0				0	0	0	1	1	东南侧	1	4
2012	330900	舟山市	浙江省	1	1.243	0	0	0	0	30	3.43399	25.7213	0	5.47816	440	466	2974	0.551224	87883	6.66378	1.13616	12492	151569	8.7883	1.2492	15.1569	0.2974	53	154	0	0	0	0	34873	7496	53	0	0	0	1	1	东南侧	1	4	4.08772	3.85965
2013	330900	舟山市	浙江省	1	2.294	0	0	0	0	42	3.7612	24.6466	2.1863	7.936	736	473	3109	0.487963	95726	6.66553	0.843103	13211	159517	9.5726	1.3211	15.9517	0.3109	49	157	0	0	0	0	40225	6950	49	0	0	0	1	1	东南侧	1	4	4.14186	6.44483
2014	330900	舟山市	浙江省	1	3.621	0	0	0	0	53	3.98898	21.9068	9.98356	12.2138	1032	480	3244	0.536798	104239	6.66903	0.746325	25187	143283	10.4239	2.5187	14.3283	0.3244	41	163	0	0	0	0	44763	6404	41	0	0	0	1	1	东南侧	1	4	4.18848	9.00524
2015	330900	舟山市	浙江省	1	5.365	0	0	0	0	62	4.14313	16.5315	9.17534	17.324	1328	487	3379	0.470357	112172	6.67425	0.664629	12282	136218	11.2172	1.2282	13.6218	0.3379	36	168	0	0	0	0	51012	5858	36	0	0	0	1	1	东南侧	1	4	4.22743	11.5278
2016	330900	舟山市	浙江省	1	7.355	0	0	0	0	80	4.39445	18.8415	14.5765	23.777	1624	494	3514	0.480259	107463	6.67876	0.560838	13966	143706	10.7463	1.3966	14.3706	0.3514	33	162	0	0	0	0	58786	5312	33	0	0	0	1	1	东南侧	1	4	4.26598	14.0242
2017	330900	舟山市	浙江省	1	9.169	0	0	0	0	94	4.55388	37.8603	37	34.3537	1920	501	3649	0.48632	104882	6.6853	0.641953	13748	136142	10.4882	1.3748	13.6142	0.3649	30	179	0	0	0	0	55548	4766	30	0	0	0	1	1	东南侧	1	4	4.28938	16.4384
2018	330900	舟山市	浙江省	1	11.034	0	0	0	0	133	4.89784	36.7151	36.1753	44.1808	2216	508	3784	0.473352	112490	6.68957	0.862418	15400	140672	11.249	1.54	14.0672	0.3784	27	171	0	0	0	0	67847	4220	27	0	0	0	1	1	东南侧	1	4	4.33078	18.8917
2019	330900	舟山市	浙江省	1	13.828	0	0	0	0	196	5.2832	34.3205	30.0301	52.8668	2027	580	3418	0.478907	116781	6.68281	0.999642	16600	146576	11.6781	1.66	14.6576	0.3418	24	174	0	0	0	0	74615	7804	24	0	0	0	1	1	东南侧	1	4	4.97811	17.3976
2020	330900	舟山市	浙江省	1	18.747	0	0	0	0	486	6.18826	43.5082	39.6421	60.7123	2805	863	3052	0.509137	130130	6.67791	1.10272	44449.5	162575	13.013	4.44495	16.2575	0.3052	21	177.5	0	0	0	0	72132	11388	21	0	0	0	1	1	东南侧	1	4	7.44351	24.1935
2021	330900	舟山市	浙江省	1	24.285	0	0	0	0	844	6.73934	35.5233	25.2027	68.5577	3154	957	2686	0.537621	146611	6.68272	1.38227	72299	178574	14.6611	7.2299	17.8574	0.2686	18	181	0	0	0	0	94342	14972	18	0	0	0	1	1	东南侧	1	4	8.21459	27.073
2022	330900	舟山市	浙江省	1	29.823	0	0	0	0	1106	7.00941	39.7014	27.1342	76.4032	2741	743	2320	0.440753	167134	6.68701	1.73337	74990	193027	16.7134	7.499	19.3027	0.232	15	187	0	0	0	0	109409	18556	15	0	0	0	1	1	东南侧	1	4	6.35043	23.4274
2023	330900	舟山市	浙江省	1	35.361	0	0	0	0	1374	7.22621	38.1479	32.6575																	0	0	0	0				0	0	0	1	1	东南侧	1	4
2012	331000	台州市	浙江省	1	11.348	0	0	0	0	100	4.61512	57.8224	0	5.51338	0	0	0	0.765552	49438	6.45847	0.447147	46763	716548	4.9438	4.6763	71.6548	0	165	783	0	0	0	2022	78933	7754	165	0	0	0	1	1	东南侧	1	3	0	0
2013	331000	台州市	浙江省	1	15.219	0	0	0	0	127	4.85203	56.926	15.4164	7.99158	0	0	0	0.752923	53222	6.46395	0.429687	64894	718147	5.3222	6.4894	71.8147	0	152	745	0	0	0	2022	88293	13888	152	0	0	0	1	1	东南侧	1	3	0	0
2014	331000	台州市	浙江省	1	19.055	0	0	0	0	164	5.10595	56.0904	41.8356	12.2903	0	0	5199	0.713952	56876	6.46013	0.400389	56866	698860	5.6876	5.6866	69.886	0.5199	141	759	0	0	0	2022	98099	20022	141	0	0	0	1	1	东南侧	1	3	0	0
2015	331000	台州市	浙江省	1	25.576	0	0	0	0	201	5.30827	51.0192	43.789	17.4242	4853	0	12823	0.651816	59499	6.46577	0.370951	52670	674120	5.9499	5.267	67.412	1.2823	120	740	0	0	0	2022	167047	26156	120	0	0	0	1	1	东南侧	1	3	0	8.02281
2016	331000	台州市	浙江省	1	33.099	0	0	0	0	255	5.54518	50.7404	54.265	23.9068	11998	921	20447	0.667348	64287	6.47088	0.336221	58916	705566	6.4287	5.8916	70.5566	2.0447	107	771	0	0	0	2022	115254	32290	107	0	0	0	1	1	东南侧	1	3	1.5148	19.7336
2017	331000	台州市	浙江省	1	42.917	0	0	0	0	323	5.78074	67.3644	74.0438	34.5338	19143	1844	28071	0.678832	71950	6.47711	0.359574	67831	678804	7.195	6.7831	67.8804	2.8071	94	826	0	0	0	2022	137217	38424	94	0	0	0	1	1	东南侧	1	3	3.01406	31.2896
2018	331000	台州市	浙江省	1	56.846	0	0	0	0	440	6.08905	63.0466	69.6438	44.4058	26288	2767	35695	0.659543	79541	6.41484	0.357561	84647	711268	7.9541	8.4647	71.1268	3.5695	81	958	0	0	0	2022	169642	44558	81	0	0	0	1	1	东南侧	1	3	4.50725	42.8213
2019	331000	台州市	浙江省	1	74.036	0	0	0	0	584	6.37161	62.0055	66.6849	53.1169	26936	3071	35089	0.569234	83555	6.47928	0.331138	106261	743127	8.3555	10.6261	74.3127	3.5089	68	961	0	0	0	2022	287879	58611	68	0	0	0	1	1	东南侧	1	3	4.69027	41.1387
2020	331000	台州市	浙江省	1	97.854	0	0	0	0	1413	7.25418	67.6612	70.6995	60.9719	34828	4401	34483	0.573082	79889	6.49136	0.360722	482380	802550	7.9889	48.238	80.2551	3.4483	55	944.5	0	0	0	2022	175336	72664	55	0	0	0	1	1	东南侧	1	3	6.64081	52.5531
2021	331000	台州市	浙江省	1	123.253	0	0	0	0	2375	7.77317	65.4658	61.5397	68.8268	39269	5282	33877	0.619801	87089	6.49645	0.414671	858500	861974	8.7089	85.85	86.1974	3.3877	42	928	0	0	0	2022	221466	86717	42	0	0	0	1	1	东南侧	1	3	7.92974	58.9536
2022	331000	台州市	浙江省	1	148.652	0	0	0	0	3288	8.09834	70.6329	62.7562	76.6818	36555	2941	33271	0.527888	90572	6.499	0.458838	900600	936237	9.0572	90.06	93.6237	3.3271	29	955	0	0	1	2022	268593	100770	29	0	0	0	1	1	东南侧	1	3	4.40401	54.7394
2023	331000	台州市	浙江省	1	174.051	0	0	0	0	4506	8.41339	87.1041	70.2959																	0	0	1	2022				0	0	0	1	1	东南侧	1	3
2012	331100	丽水市	浙江省	1	1.327	0	0	0	0	57	4.06044	35.2978	0	3.84714	0	93	0	0.384731	34132	4.80716	0.157396	17947	178876	3.4132	1.7947	17.8876	0	49	281	0	0	0	0	35420	0	49	0	0	0	1	1	东南侧	1	4	0.439301	0
2013	331100	丽水市	浙江省	1	1.734	0	0	0	0	69	4.2485	27.9315	5.17808	5.57743	0	141	0	0.377218	37343	4.80895	0.163102	19924	189034	3.7343	1.9924	18.9034	0	49	296	0	0	0	0	38239	0	49	0	0	0	1	1	东南侧	1	4	0.664468	0
2014	331100	丽水市	浙江省	1	2.473	0	0	0	0	85	4.45435	29.2	15.2877	8.58033	663	189	1608	0.372606	39721	4.81376	0.169843	55141	181344	3.9721	5.5141	18.1344	0.1608	47	289	0	0	0	0	46070	880	47	0	0	0	1	1	东南侧	1	4	0.886908	3.11122
2015	331100	丽水市	浙江省	1	3.72	0	0	0	0	106	4.67283	20.8493	13.2658	12.1891	2341	237	4701	0.338337	41475	4.8175	0.189908	74291	173029	4.1475	7.4291	17.3029	0.4701	41	294	0	0	0	0	54488	3047	41	0	0	0	1	1	东南侧	1	4	1.10799	10.9444
2016	331100	丽水市	浙江省	1	5.178	0	0	0	0	135	4.91265	26.1284	25.8962	16.7577	4019	285	7794	0.303118	56238	4.82958	0.186294	88076	184260	5.6238	8.8076	18.426	0.7794	36	305	0	0	0	0	63560	5214	36	0	0	0	1	1	东南侧	1	4	1.3164	18.5635
2017	331100	丽水市	浙江省	1	6.721	0	0	0	0	188	5.24175	42.7644	49.7397	24.222	5697	333	10887	0.298187	57500	4.84057	0.178144	99954	184359	5.75	9.9954	18.4359	1.0887	31	268	0	0	0	0	72667	7381	31	0	0	0	1	1	东南侧	1	4	1.52333	26.0613
2018	331100	丽水市	浙江省	1	8.444	0	0	0	0	252	5.53339	53.674	49.0904	31.2773	7375	381	13980	0.300937	63611	4.8465	0.177198	119300	189079	6.3611	11.93	18.9079	1.398	26	263	0	0	0	0	93193	9548	26	0	0	0	1	1	东南侧	1	4	1.73261	33.538
2019	331100	丽水市	浙江省	1	9.764	0	0	0	0	332	5.80814	44.1123	37.2904	37.4992	7445	275	11555	0.265585	66936	4.96474	0.199735	138344	195304	6.6936	13.8344	19.5304	1.1555	21	264	0	0	0	0	114303	14496	21	0	0	0	1	1	东南侧	1	4	1.11111	30.0808
2020	331100	丽水市	浙江省	1	11.964	0	0	0	0	770	6.64769	46.8169	46.071	43.0979	11606	426	9130	0.27292	61811	4.9781	0.223146	150896	215944	6.1811	15.0896	21.5944	0.913	16	269.5	0	0	0	0	114952	19444	16	0	0	0	1	1	东南侧	1	4	1.69836	46.2704
2021	331100	丽水市	浙江省	1	15.205	0	0	0	0	1311	7.17931	43.2	35.3699	48.6965	12860	543	6705	0.300473	68101	4.98037	0.192559	163448	236583	6.8101	16.3448	23.6583	0.6705	11	275	0	0	0	0	134809	24392	11	0	0	0	1	1	东南侧	1	4	2.1599	51.1535
2022	331100	丽水市	浙江省	1	18.446	0	0	0	0	1747	7.46623	46.3151	33.9589	54.2952	10363	632	4280	0.281439	72812	4.98077	0.177269	177194	281285	7.2812	17.7194	28.1285	0.428	6	285	0	0	0	0	160453	29340	6	0	0	0	1	1	东南侧	1	4	2.51292	41.2048
2023	331100	丽水市	浙江省	1	21.687	0	0	0	0	2246	7.71735	53.789	46.7233																	0	0	0	0				0	0	0	1	1	东南侧	1	4
2012	340100	合肥市	安徽省	2	11.887	0	0	0	0	649	6.47697	71.7705	0	5.21922	0	1517	38970	0.680825	55182	6.49466	0.267423	55193	702602	5.5182	5.5193	70.2602	3.897	191	615	0	0	0	2022	226720	80758	191	0	0	0	2	1	东南侧	1	3	2.00343	0
2013	340100	合肥市	安徽省	2	17.8	0	0	0	0	819	6.7093	69.7753	37.6384	7.56075	0	2197	43444	0.695287	61555	6.49985	0.24108	62194	798399	6.1555	6.2194	79.8399	4.3444	177	703	0	0	0	2022	260165	81637	177	0	0	0	2	1	东南侧	1	3	2.88646	0
2014	340100	合肥市	安徽省	2	25.497	0	0	0	0	1160	7.05704	70.8932	87.9178	11.6326	562	2877	47918	0.716012	67689	6.5109	0.238177	183374	815300	6.7689	18.3374	81.53	4.7918	171	782	0	0	0	2022	290529	82516	171	0	0	0	2	1	东南侧	1	3	3.73831	0.73025
2015	340100	合肥市	安徽省	2	38.934	0	0	0	0	1520	7.32712	66.2082	88.0027	16.4972	7531	3557	52392	0.739705	73102	6.52298	0.223792	60576	844214	7.3102	6.0576	84.4214	5.2392	156	822	0	0	0	2022	372666	83395	156	0	0	0	2	1	东南侧	1	3	4.5664	9.66814
2016	340100	合肥市	安徽省	2	59.828	0	0	0	0	2049	7.6256	69.7842	103.511	22.6507	14500	4237	56866	0.715066	80138	6.53313	0.197828	388300	890053	8.0138	38.83	89.0053	5.6866	135	799	0	0	0	2022	1016998	84274	135	0	0	0	2	1	东南侧	1	3	5.38442	18.4267
2017	340100	合肥市	安徽省	2	82.824	0	0	0	0	2798	7.93702	102.195	139.836	32.7376	21469	4917	61340	0.679451	88456	6.5453	0.240632	497700	908120	8.8456	49.77	90.812	6.134	114	877	0	0	0	2022	695921	85153	114	0	0	0	2	1	东南侧	1	3	6.17303	26.9532
2018	340100	合肥市	安徽省	2	107.875	0	0	0	0	3817	8.24748	112.312	140.315	42.1254	28438	5597	65814	0.709005	97470	6.56051	0.259572	577497	932475	9.747	57.7497	93.2475	6.5814	93	1007	0	0	0	2022	919741	86032	93	0	0	0	2	1	东南侧	1	3	6.92064	35.1633
2019	340100	合肥市	安徽省	2	137.592	0	0	0	0	5489	8.61068	87.2932	141.567	50.4031	30245	5981	61205	0.664483	115623	6.57299	0.236062	761674	892078	11.5623	76.1674	89.2078	6.1205	72	1045	0	0	0	2022	1303222	97331	72	0	0	0	2	1	东南侧	1	3	7.3037	36.9337
2020	340100	合肥市	安徽省	2	176.868	0	0	0	0	8353	9.0305	86.3852	124.59	57.8569	41054	7593	56596	0.655218	108427	6.70808	0.258542	925464	967364	10.8427	92.5464	96.7364	5.6596	51	1077	0	0	0	2022	1633287	108630	51	0	0	0	2	1	东南侧	1	3	8.10058	43.7984
2021	340100	合肥市	安徽省	2	227.253	0	0	0	0	15702	9.66161	82.5205	125.244	65.3107	53843	9741	51987	0.689877	121187	6.7178	0.291322	1089254	1042649	12.1187	108.925	104.265	5.1987	30	1109	0	0	0	2022	1740822	119929	30	0	0	0	2	1	东南侧	1	3	10.2916	56.8864
2022	340100	合肥市	安徽省	2	277.638	0	0	0	0	23305	10.0565	79.4	128.107	72.7645	59340	12734	47378	0.658795	125798	6.7355	0.300585	1160903	1129131	12.5798	116.09	112.913	4.7378	9	1145	0	0	1	2022	2456708	131228	9	0	0	0	2	1	东南侧	1	3	13.2178	61.5944
2023	340100	合肥市	安徽省	2	328.023	0	0	0	0	32401	10.386	86.1479	143.874																	0	0	1	2022				0	0	0	2	1	东南侧	1	3
2012	340200	芜湖市	安徽省	2	8.075	0	0	0	0	63	4.15888	47.959	0	7.70295	0	962	0	0.606165	52453	6.3928	0.155802	21467	245608	5.2453	2.1467	24.5608	0	82	269	1	2012	0	0	203766	18741	82	0	0	0	2	1	东南侧	1	3	2.68865	0
2013	340200	芜湖市	安徽省	2	12.036	0	0	0	0	85	4.45435	36.8685	4.3863	11.1566	1426	1271	0	0.669495	58532	6.39771	0.160269	25169	296786	5.8532	2.5169	29.6786	0	71	274	1	2012	0	0	263329	20816	71	0	0	0	2	1	东南侧	1	3	3.53488	3.96596
2014	340200	芜湖市	安徽省	2	16.029	0	0	0	0	108	4.69135	32.0055	21.7315	17.1707	3297	1580	7029	0.673171	64039	6.39732	0.171464	26248	324500	6.4039	2.6248	32.45	0.7029	61	306	1	2012	0	0	342871	22891	61	0	0	0	2	1	东南侧	1	3	4.36826	9.11529
2015	340200	芜湖市	安徽省	2	25.084	0	0	0	0	137	4.92725	33.9644	34.9507	24.3463	5168	1889	14323	0.669252	67592	6.40763	0.172834	86800	348961	6.7592	8.68	34.8961	1.4323	55	324	1	2012	0	0	357319	24966	55	0	0	0	2	1	东南侧	1	3	5.16897	14.1415
2016	340200	芜湖市	安徽省	2	39.71	0	0	0	0	188	5.24175	36.4618	51.8388	33.409	7039	2198	21617	0.729573	73715	6.41186	0.140481	134700	451360	7.3715	13.47	45.136	2.1617	45	310	1	2012	0	0	517841	27041	45	0	0	0	2	1	东南侧	1	3	5.9891	19.1798
2017	340200	芜湖市	安徽省	2	52.774	0	0	0	0	230	5.44242	48.4521	60.0055	48.2698	8910	2507	28911	0.671768	80458	6.41898	0.145296	172094	366885	8.0458	17.2094	36.6885	2.8911	35	348	1	2012	0	0	574155	29116	35	0	0	0	2	1	东南侧	1	3	6.78264	24.1058
2018	340200	芜湖市	安徽省	2	68.333	0	0	0	0	308	5.73334	52.1479	52.3452	62.0388	10781	2816	36205	0.69603	88085	6.43295	0.137907	181561	295282	8.8085	18.1561	29.5282	3.6205	25	371	1	2012	0	0	598199	31191	25	0	0	0	2	1	东南侧	1	3	7.51294	28.7631
2019	340200	芜湖市	安徽省	2	82.762	0	0	0	0	428	6.06146	51.3699	58.7973	74.2022	9975	2555	17455	0.640412	96154	6.44452	0.137088	193143	273902	9.6154	19.3143	27.3902	1.7455	15	396	1	2012	0	0	511512	37094	15	0	0	0	2	1	东南侧	1	3	6.76284	26.4029
2020	340200	芜湖市	安徽省	2	101.531	0	0	0	0	911	6.81564	54.4126	60.7104	85.1832	13228	3022	0	0.682343	102964	6.41258	0.155795	225524	291814	10.2964	22.5523	29.1814	0	5	399	1	2012	0	0	544930	42997	5	0	0	0	2	1	东南侧	1	3	8.28899	36.2828
2021	340200	芜湖市	安徽省	2	122.558	0	0	0	0	2381	7.7757	51.5671	66.0438	96.1642	16963	3296	0	0.717386	117526	6.42342	0.17321	257904	309725	11.7526	25.7904	30.9725	0	0	402	1	2012	0	0	701815	48900	0	0	0	0	2	1	东南侧	1	3	8.97603	46.1955
2022	340200	芜湖市	安徽省	2	143.585	0	0	0	0	5800	8.66579	50.8575	60.4219	107.145	16836	2879	0	0.666694	121630	6.44306	0.203333	282753	345482	12.163	28.2753	34.5482	0	0	414	1	2012	0	0	730404	54803	0	0	0	0	2	1	东南侧	1	3	7.71643	45.1246
2023	340200	芜湖市	安徽省	2	164.612	0	0	0	0	8206	9.01274	53.4	61.3205																	1	2012	0	0				0	0	0	2	1	东南侧	1	3
2012	340300	蚌埠市	安徽省	2	2.797	0	0	0	0	24	3.21888	34.6421	0	5.01257	0	0	0	0.4762	27999	6.28185	0.0870725	15448	170060	2.7999	1.5448	17.006	0	51	198	0	0	0	0	56770	0	51	0	0	0	2	1	东南侧	1	4	0	0
2013	340300	蚌埠市	安徽省	2	4.74	0	0	0	0	31	3.46574	28.011	3.7726	7.26114	0	104	446	0.484802	31482	6.29353	0.105048	19001	206793	3.1482	1.9001	20.6793	0.0446	53	228	0	0	0	0	72384	0	53	0	0	0	2	1	东南侧	1	4	0.322941	0
2014	340300	蚌埠市	安徽省	2	7.227	0	0	0	0	44	3.80666	25.7096	18.8411	11.1729	0	215	2238	0.505096	35542	6.30531	0.111007	19175	189646	3.5542	1.9175	18.9646	0.2238	48	244	0	0	0	0	76245	0	48	0	0	0	2	1	东南侧	1	4	0.659914	0
2015	340300	蚌埠市	安徽省	2	10.664	0	0	0	0	64	4.17439	18.5945	19.5397	15.8584	0	326	4030	0.489055	38267	6.31551	0.116367	22065	199561	3.8267	2.2065	19.9561	0.403	40	223	0	0	0	0	112203	3275	40	0	0	0	2	1	东南侧	1	4	0.99046	0
2016	340300	蚌埠市	安徽省	2	15.492	0	0	0	0	78	4.36945	21.9399	24.6175	21.7963	1090	437	5822	0.499448	41855	6.32747	0.0843605	25018	212181	4.1855	2.5018	21.2181	0.5822	36	258	0	0	0	0	133824	7425	36	0	0	0	2	1	东南侧	1	4	1.31192	3.27229
2017	340300	蚌埠市	安徽省	2	17.088	0	0	0	0	106	4.67283	32.2	40.2082	31.5087	2190	548	7614	0.473836	46233	6.34109	0.0771232	31818	250946	4.6233	3.1818	25.0946	0.7614	32	267	0	0	0	0	126849	11575	32	0	0	0	2	1	东南侧	1	4	1.62289	6.48562
2018	340300	蚌埠市	安徽省	2	19.814	0	0	0	0	163	5.09987	45.3534	42.463	40.6238	3290	659	9406	0.516076	50662	6.34562	0.0569033	97363	235307	5.0662	9.7363	23.5307	0.9406	28	289	0	0	0	0	106434	15725	28	0	0	0	2	1	东南侧	1	4	1.94281	9.69929
2019	340300	蚌埠市	安徽省	2	22.463	0	0	0	0	232	5.45104	37.6603	36.4685	48.6479	3608	537	7193	0.483771	60469	6.35149	0.0531006	102679	210783	6.0469	10.2679	21.0783	0.7193	24	303	0	0	0	0	166238	14780	24	0	0	0	2	1	东南侧	1	4	1.57386	10.5744
2020	340300	蚌埠市	安徽省	2	26.306	0	0	0	0	338	5.826	40.9071	53.3087	55.8549	4513	552	4980	0.486225	63209	6.31739	0.0627034	125178	225400	6.3209	12.5178	22.54	0.498	20	312.5	0	0	0	0	176122	13835	20	0	0	0	2	1	东南侧	1	4	1.67394	13.6857
2021	340300	蚌埠市	安徽省	2	31.047	0	0	0	0	656	6.48768	35.937	54.3342	63.0619	6453	555	2767	0.508902	60117	6.32326	0.0885356	147677	240017	6.0117	14.7677	24.0017	0.2767	16	322	0	0	0	0	174618	12890	16	0	0	0	2	1	东南侧	1	4	1.6732	19.4543
2022	340300	蚌埠市	安徽省	2	35.788	0	0	0	0	1092	6.99668	36.4658	54.0384	70.2689	6202	751	554	0.48404	60739	6.32084	0.100279	166620	258565	6.0739	16.662	25.8565	0.0554	12	336	0	0	0	0	210502	11945	12	0	0	0	2	1	东南侧	1	4	2.26957	18.7428
2023	340300	蚌埠市	安徽省	2	40.529	0	0	0	0	1749	7.46737	38.2356	56.2438																	0	0	0	0				0	0	0	2	1	东南侧	1	4
2012	340400	淮南市	安徽省	2	0.902	0	0	0	0	32	3.49651	36.1421	0	1.72819	2583	240	4986	0.662039	33489	6.80814	0.0281671	13195	147730	3.3489	1.3195	14.773	0.4986	44	156	1	2012	0	0	29331	0	44	0	0	0	2	1	东南侧	1	3	1.02608	11.0432
2013	340400	淮南市	安徽省	2	1.51	0	0	0	0	36	3.61092	31.6247	2.97808	2.51006	2538	271	5065	0.65668	34897	6.81559	0.0381596	11995	155735	3.4897	1.1995	15.5735	0.5065	47	157	1	2012	0	0	32914	443	47	0	0	0	2	1	东南侧	1	3	1.15001	10.7702
2014	340400	淮南市	安徽省	2	2.665	0	0	0	0	39	3.68888	28.8274	17.0877	3.86154	2493	302	5144	0.516257	33361	6.82341	0.0347834	12475	156338	3.3361	1.2475	15.6338	0.5144	32	171	1	2012	0	0	23349	1761	32	0	0	0	2	1	东南侧	1	3	1.27158	10.4968
2015	340400	淮南市	安徽省	2	4.809	0	0	0	0	51	3.95124	17.2466	16.2164	5.49767	2448	333	5223	0.503826	26398	7.1913	0.0229615	17219	155854	2.6398	1.7219	15.5854	0.5223	28	168	1	2012	0	0	23365	3079	28	0	0	0	2	1	东南侧	1	3	0.970534	7.13474
2016	340400	淮南市	安徽省	2	7.105	0	0	0	0	67	4.21951	22.429	21.8962	7.56184	2403	364	5302	0.446994	27990	6.43732	0.0189771	46841	347671	2.799	4.6841	34.7671	0.5302	29	216	1	2012	0	0	29203	4397	29	0	0	0	2	1	东南侧	1	3	1.05324	6.95312
2017	340400	淮南市	安徽省	2	8.72	0	0	0	0	89	4.49981	31.5178	27.8959	10.912	2358	395	5381	0.434309	30540	6.44625	0.0190579	54637	199161	3.054	5.4637	19.9161	0.5381	30	244	1	2012	0	0	35440	5715	30	0	0	0	2	1	东南侧	1	3	1.13278	6.76226
2018	340400	淮南市	安徽省	2	10.897	0	0	0	0	119	4.78749	36.411	30.6795	14.148	2313	426	5460	0.42982	32487	6.44696	0.0279852	63810	208990	3.2487	6.381	20.899	0.546	31	267	1	2012	0	0	41055	7033	31	0	0	0	2	1	东南侧	1	3	1.22081	6.62846
2019	340400	淮南市	安徽省	2	12.755	0	0	0	0	160	5.0814	40.2466	42.8521	17.0021	2067	336	5892	0.41746	37140	6.44711	0.0317386	72811	196714	3.714	7.2811	19.6714	0.5892	32	284	1	2012	0	0	50272	8351	32	0	0	0	2	1	东南侧	1	3	0.962751	5.92264
2020	340400	淮南市	安徽省	2	15.036	0	0	0	0	223	5.41165	39.0273	57.4481	19.5689	3261	472	6324	0.361034	43557	6.30732	0.0396518	87286.5	218666	4.3557	8.72865	21.8666	0.6324	33	296.5	1	2012	0	0	39849	9669	33	0	0	0	2	1	东南侧	1	3	1.55534	10.7457
2021	340400	淮南市	安徽省	2	18.524	0	0	0	0	421	6.04501	38.0356	50.8192	22.1357	4280	536	6756	0.3948	48008	6.30906	0.0448449	101762	240617	4.8008	10.1762	24.0617	0.6756	34	309	1	2012	0	0	39892	10987	34	0	0	0	2	1	东南侧	1	3	1.76316	14.0789
2022	340400	淮南市	安徽省	2	22.012	0	0	0	0	685	6.53088	34.8712	41.6603	24.7025	4512	696	7188	0.401753	50802	6.30478	0.0523273	107722	230809	5.0802	10.7722	23.0809	0.7188	35	308	1	2012	0	0	44905	12305	35	0	0	0	2	1	东南侧	1	3	2.29931	14.9058
2023	340400	淮南市	安徽省	2	25.5	0	0	0	0	1102	7.00579	29.4466	47.0438																	1	2012	0	0				0	0	0	2	1	东南侧	1	3
2012	340500	马鞍山市	安徽省	2	2.561	0	0	0	0	43	3.78419	40.0656	0	8.55836	0	190	4006	0.671405	56306	6.29547	0.186833	14000	135500	5.6306	1.4	13.55	0.4006	59	165	0	0	0	0	50509	0	59	0	0	0	2	1	东南侧	1	4	0.865604	0
2013	340500	马鞍山市	安徽省	2	4.026	0	0	0	0	60	4.11087	28.6219	3.29315	12.3912	0	346	5228	1.11558	58733	6.30137	0.173633	16000	169000	5.8733	1.6	16.9	0.5228	56	167	0	0	0	0	60893	0	56	0	0	0	2	1	东南侧	1	4	1.56703	0
2014	340500	马鞍山市	安徽省	2	5.923	0	0	0	0	75	4.33073	31.7808	15.1562	19.0782	0	502	6450	0.663456	60091	6.31084	0.136938	15204	15789	6.0091	1.5204	1.5789	0.645	44	177	0	0	0	0	57483	989	44	0	0	0	2	1	东南侧	1	4	2.25213	0
2015	340500	马鞍山市	安徽省	2	9.766	0	0	0	0	95	4.56435	21.2027	17.6027	27.0536	993	658	7672	1.03843	60802	6.32562	0.134815	15109	18796	6.0802	1.5109	1.8796	0.7672	39	190	0	0	0	0	66451	4314	39	0	0	0	2	1	东南侧	1	4	2.90867	4.38953
2016	340500	马鞍山市	安徽省	2	15.937	0	0	0	0	116	4.76217	22.7022	22.1284	37.1267	2521	814	8894	0.65663	65833	6.33171	0.141537	18348	167635	6.5833	1.8348	16.7635	0.8894	32	175	0	0	0	0	103014	7639	32	0	0	0	2	1	东南侧	1	4	3.57645	11.0764
2017	340500	马鞍山市	安徽省	2	20.53	0	0	0	0	147	4.99721	43.7781	46.1342	53.6416	4049	970	10116	0.607626	74709	6.34289	0.150216	22853	166622	7.4709	2.2853	16.6622	1.0116	25	188	0	0	0	0	123050	10964	25	0	0	0	2	1	东南侧	1	4	4.21446	17.5921
2018	340500	马鞍山市	安徽省	2	26.324	0	0	0	0	190	5.25227	39.3781	39.2137	68.9323	5577	1126	11338	0.666588	82695	6.3582	0.154163	51136	170519	8.2695	5.1136	17.0519	1.1338	18	228	0	0	0	0	116137	14289	18	0	0	0	2	1	东南侧	1	4	4.81794	23.8629
2019	340500	马鞍山市	安徽省	2	32.847	0	0	0	0	232	5.45104	36.9589	37.6219	82.4452	5167	1197	10610	0.625063	89867	6.36837	0.169904	59858	155653	8.9867	5.9858	15.5653	1.061	11	239	0	0	0	0	108798	16141	11	0	0	0	2	1	东南侧	1	4	5.06989	21.8848
2020	340500	马鞍山市	安徽省	2	42.4	0	0	0	0	426	6.05678	39.5191	49.6503	94.6489	7829	1647	9882	0.640202	101011	6.27972	0.183957	74795	164657	10.1011	7.4795	16.4657	0.9882	4	241.5	0	0	0	0	120287	17993	4	0	0	0	2	1	东南侧	1	4	7.62253	36.2336
2021	340500	马鞍山市	安徽省	2	53.514	0	0	0	0	687	6.53379	36.6027	41.6493	106.853	9538	1811	9154	0.683779	113010	6.278	0.195338	89732	173661	11.301	8.9732	17.3661	0.9154	0	244	0	0	0	0	124911	19845	0	0	0	0	2	1	东南侧	1	4	8.39592	44.2188
2022	340500	马鞍山市	安徽省	2	64.628	0	0	0	0	984	6.89264	27.5781	39.011	119.056	9669	1797	8426	0.644649	116093	6.29136	0.17796	100402	188006	11.6093	10.0402	18.8006	0.8426	0	252	0	0	0	0	138429	21697	0	0	0	0	2	1	东南侧	1	4	8.22049	44.2315
2023	340500	马鞍山市	安徽省	2	75.742	0	0	0	0	1278	7.15383	40.463	50.7644																	0	0	0	0				0	0	0	2	1	东南侧	1	4
2012	340600	淮北市	安徽省	2	0.752	0	0	0	0	19	2.99573	22.1694	0	1.37258	0	0	0	0.477766	29285	6.65226	0.0354556	9320	102523	2.9285	0.932	10.2523	0	39	139	0	2013	0	0	14748	7591	39	0	0	0	2	1	东南侧	1	4	0	0
2013	340600	淮北市	安徽省	2	1.302	0	0	0	0	26	3.29584	11.6027	1.88219	1.99206	0	0	0	0.466156	32996	6.66127	0.0412267	10878	120343	3.2996	1.0878	12.0343	0	37	166	1	2013	0	0	13406	7599	37	0	0	0	2	1	东南侧	1	4	0	0
2014	340600	淮北市	安徽省	2	1.883	0	0	0	0	37	3.63759	10.7507	12.8	3.06422	52	3	0	0.455258	35324	6.66908	0.0443203	11852	123979	3.5324	1.1852	12.3979	0	35	173	1	2013	0	0	16653	7607	35	0	0	0	2	1	东南侧	1	4	0.0138953	0.240852
2015	340600	淮北市	安徽省	2	3.021	0	0	0	0	48	3.89182	5.52329	12.5671	4.36198	358	66	0	0.458257	35057	6.67821	0.0472518	12851	121079	3.5057	1.2851	12.1079	0	24	153	1	2013	0	0	13449	7615	24	0	0	0	2	1	东南侧	1	4	0.302919	1.64311
2016	340600	淮北市	安徽省	2	4.863	0	0	0	0	61	4.12713	8.51639	17.0328	6.00831	664	129	1535	0.41482	36427	6.69152	0.0509759	15779	125681	3.6427	1.5779	12.5681	0.1535	22	162	1	2013	0	0	9646	7623	22	0	0	0	2	1	东南侧	1	4	0.584239	3.00725
2017	340600	淮北市	安徽省	2	5.67	0	0	0	0	73	4.30407	18.5726	26.7507	8.68355	970	192	3181	0.396269	41660	6.70049	0.0444335	19587	123523	4.166	1.9587	12.3523	0.3181	20	180	1	2013	0	0	15863	7631	20	0	0	0	2	1	东南侧	1	4	0.861798	4.35388
2018	340600	淮北市	安徽省	2	6.83	0	0	0	0	98	4.59512	44.2274	30.1233	11.2817	1276	255	4827	0.421897	43962	6.71218	0.0480305	36897	132140	4.3962	3.6897	13.214	0.4827	18	184	1	2013	0	0	10531	7639	18	0	0	0	2	1	东南侧	1	4	1.13127	5.6608
2019	340600	淮北市	安徽省	2	7.694	0	0	0	0	128	4.85981	29.263	36.7068	13.5563	1616	224	3995	0.397302	47654	6.71921	0.0521324	43413	121800	4.7654	4.3413	12.18	0.3995	16	197	1	2013	0	0	8315	10145	16	0	0	0	2	1	东南侧	1	4	0.986784	7.11894
2020	340600	淮北市	安徽省	2	9.6	0	0	0	0	185	5.22575	39.4672	50.847	15.5818	2925	363	3163	0.435726	56661	6.57797	0.0623738	52249	129224	5.6661	5.2249	12.9224	0.3163	14	204.5	1	2013	0	0	25377	12651	14	0	0	0	2	1	东南侧	1	4	1.8417	14.8402
2021	340600	淮北市	安徽省	2	12.809	0	0	0	0	384	5.95324	29.1671	31.9671	17.6074	4534	588	2331	0.453213	62019	6.57949	0.0946227	61085	136648	6.2019	6.1085	13.6648	0.2331	12	212	1	2013	0	0	79504	15157	12	0	0	0	2	1	东南侧	1	4	2.97872	22.9686
2022	340600	淮北市	安徽省	2	16.018	0	0	0	0	633	6.45205	28.2082	34.7479	19.6329	3822	519	1499	0.45337	66401	6.56726	0.0731507	66093	149089	6.6401	6.6093	14.9089	0.1499	10	218	1	2013	0	0	88766	17663	10	0	0	0	2	1	东南侧	1	4	2.66154	19.6
2023	340600	淮北市	安徽省	2	19.227	0	0	0	0	926	6.83195	26.1699	40.9699																	1	2013	0	0				0	0	0	2	1	东南侧	1	4
2012	340700	铜陵市	安徽省	2	0.702	0	0	0	0	20	3.04452	24.4918	0	8.1135	0	208	0	0.659768	84819	6.41619	0.362754	6746	59570	8.4819	0.6746	5.957	0	21	69	1	2012	0	0	43811	17064	21	0	0	0	2	1	东南侧	1	4	2.83379	0
2013	340700	铜陵市	安徽省	2	1.452	0	0	0	0	23	3.17805	18.4904	3.18356	11.751	0	209	0	0.637974	92599	6.41835	0.52991	7249	69552	9.2599	0.7249	6.9552	0	20	72	1	2012	0	0	48551	15795	20	0	0	0	2	1	东南侧	1	4	2.8389	0
2014	340700	铜陵市	安徽省	2	2.03	0	0	0	0	31	3.46574	20.8658	10.3233	18.088	0	210	0	0.629417	97193	6.42079	0.449253	6771	69956	9.7193	0.6771	6.9956	0	17	71	1	2012	0	0	73924	14526	17	0	0	0	2	1	东南侧	1	4	2.84553	0
2015	340700	铜陵市	安徽省	2	2.924	0	0	0	0	34	3.55535	15.7973	7.12329	25.6479	0	211	0	0.602849	57387	7.18972	0.312996	7790	69075	5.7387	0.779	6.9075	0	14	74	1	2012	0	0	77820	13257	14	0	0	0	2	1	东南侧	1	4	1.32521	0
2016	340700	铜陵市	安徽省	2	5.325	0	0	0	0	39	3.68888	12.459	5.47541	35.1906	513	212	1179	0.534244	59960	6.28278	0.322174	19524	89951	5.996	1.9524	8.9951	0.1179	18	108	1	2012	0	0	83119	11988	18	0	0	0	2	1	东南侧	1	4	1.32417	3.20425
2017	340700	铜陵市	安徽省	2	6.128	0	0	0	0	48	3.89182	23.1781	34.6192	50.8287	1040	213	2721	0.482569	69935	6.28714	0.333688	23618	90100	6.9935	2.3618	9.01	0.2721	22	127	1	2012	0	0	83439	10719	22	0	0	0	2	1	东南侧	1	4	1.32463	6.46766
2018	340700	铜陵市	安徽省	2	6.999	0	0	0	0	67	4.21951	32.8986	21.2575	65.3132	1567	214	4263	0.47794	75524	6.30018	0.336039	23618	95636	7.5524	2.3618	9.5636	0.4263	26	124	1	2012	0	0	60856	9450	26	0	0	0	2	1	东南侧	1	4	1.31361	9.61881
2019	340700	铜陵市	安徽省	2	8.714	0	0	0	0	90	4.51086	23.2082	22.1644	78.1142	1942	301	3213	0.459282	58726	6.30712	0.514139	42818	88587	5.8726	4.2818	8.8587	0.3213	30	132	1	2012	0	0	94664	8117	30	0	0	0	2	1	东南侧	1	4	1.83425	11.8342
2020	340700	铜陵市	安徽省	2	10.926	0	0	0	0	137	4.92725	30.5273	36.7814	89.6779	2382	355	2163	0.448008	75748	6.08318	0.525215	50054.5	93759.5	7.5748	5.00545	9.37595	0.2163	34	135	1	2012	0	0	103108	6784	34	0	0	0	2	1	东南侧	1	4	2.70538	18.1527
2021	340700	铜陵市	安徽省	2	13.159	0	0	0	0	233	5.45532	33.5781	36.1671	101.242	3303	359	1113	0.480295	89112	6.07811	0.598244	57291	98932	8.9112	5.7291	9.8932	0.1113	38	138	1	2012	0	0	125226	5451	38	0	0	0	2	1	东南侧	1	4	2.74885	25.291
2022	340700	铜陵市	安徽省	2	15.392	0	0	0	0	355	5.87493	33.9068	24.5808	112.805	3263	332	63	0.516676	92823	6.07394	0.54756	64035	105767	9.2823	6.4035	10.5767	0.0063	42	142	1	2012	0	0	138645	4118	42	0	0	0	2	1	东南侧	1	4	2.55188	25.0807
2023	340700	铜陵市	安徽省	2	17.625	0	0	0	0	615	6.42325	22.9534	29.5616																	1	2012	0	0				0	0	0	2	1	东南侧	1	4
2012	340800	安庆市	安徽省	2	1.177	0	0	0	0	43	3.78419	31.653	0	2.34123	0	62	1443	0.348504	25592	5.8502	0.057521	36392	236568	2.5592	3.6392	23.6568	0.1443	87	352	0	0	0	0	45079	0	87	0	0	0	2	1	东南侧	1	4	0.116541	0
2013	340800	安庆市	安徽省	2	1.762	0	0	0	0	53	3.98898	23.5945	8.06849	3.39779	0	127	2787	0.351982	26596	5.85483	0.0787888	41783	267917	2.6596	4.1783	26.7917	0.2787	95	345	0	0	0	0	55834	0	95	0	0	0	2	1	东南侧	1	4	0.237619	0
2014	340800	安庆市	安徽省	2	2.328	0	0	0	0	73	4.30407	14.5973	19.8329	5.22232	84	192	4131	0.352814	28809	5.8552	0.0897757	47154	260558	2.8809	4.7154	26.0558	0.4131	82	418	0	0	0	0	61902	1343	82	0	0	0	2	1	东南侧	1	4	0.357143	0.15625
2015	340800	安庆市	安徽省	2	3.915	0	0	0	0	80	4.39445	11.5205	26.074	7.44528	889	257	5475	0.316327	31101	5.69629	0.107421	54470	308689	3.1101	5.447	30.8689	0.5475	68	356	0	0	0	0	71738	3259	68	0	0	0	2	1	东南侧	1	4	0.560389	1.93847
2016	340800	安庆市	安徽省	2	6.906	0	0	0	0	98	4.59512	11.8333	32.4153	10.2873	1694	322	6819	0.379635	33294	5.83092	0.0761775	44258	234915	3.3294	4.4258	23.4915	0.6819	50	316	0	0	0	0	78775	5175	50	0	0	0	2	1	东南侧	1	4	0.698179	3.67303
2017	340800	安庆市	安徽省	2	9.55	0	0	0	0	141	4.95583	30.8356	49.8192	14.8753	2499	387	8163	0.324444	36928	5.83722	0.0549171	64626	240813	3.6928	6.4626	24.0813	0.8163	32	372	0	0	0	0	95817	7091	32	0	0	0	2	1	东南侧	1	4	0.833531	5.38241
2018	340800	安庆市	安徽省	2	12.893	0	0	0	0	208	5.34233	31.8712	49.4247	19.4076	3304	452	9507	0.31699	41088	5.84796	0.0499715	133872	264711	4.1088	13.3872	26.4711	0.9507	14	375	0	0	0	0	105295	9007	14	0	0	0	2	1	东南侧	1	4	0.963486	7.04282
2019	340800	安庆市	安徽省	2	16.483	0	0	0	0	310	5.73979	36.811	53.474	23.3564	3171	330	8605	0.29555	50574	5.8547	0.0480921	152128	248591	5.0574	15.2128	24.8591	0.8605	0	391	0	0	0	0	113557	10334	0	0	0	0	2	1	东南侧	1	4	0.698708	6.71395
2020	340800	安庆市	安徽省	2	22.531	0	0	0	0	446	6.10256	45.2404	63.4454	26.8485	5479	683	7703	0.293182	58684	5.7294	0.0527294	183366	265346	5.8684	18.3366	26.5345	0.7703	0	396	0	0	0	0	116519	11661	0	0	0	0	2	1	东南侧	1	4	1.63915	13.1492
2021	340800	安庆市	安徽省	2	31.574	0	0	0	0	858	6.75577	35.2301	52.6274	30.3407	7426	911	6801	0.32316	63707	5.73041	0.0609362	214604	282100	6.3707	21.4604	28.21	0.6801	0	401	0	0	0	0	130669	12988	0	0	0	0	2	1	东南侧	1	4	2.18413	17.8039
2022	340800	安庆市	安徽省	2	40.617	0	0	0	0	1347	7.20638	29.9589	54.3123	33.8328	7437	882	5899	0.329041	66470	5.72681	0.0949318	251880	299523	6.647	25.188	29.9523	0.5899	0	410	0	0	0	0	134121	14315	0	0	0	0	2	1	东南侧	1	4	2.12223	17.8946
2023	340800	安庆市	安徽省	2	49.66	0	0	0	0	2074	7.63772	33.0932	57.1589																	0	0	0	0				0	0	0	2	1	东南侧	1	4
2012	341000	黄山市	安徽省	2	2.398	0	0	0	0	13	2.63906	16.4973	0	2.48486	0	278	0	0.446941	31454	4.92698	0.10416	9140	217433	3.1454	0.914	21.7433	0	40	96	0	2013	0	0	28881	10901	40	0	0	0	2	1	东南侧	1	4	2.05469	0
2013	341000	黄山市	安徽省	2	3.551	0	0	0	0	17	2.89037	15.4795	1.76164	3.60506	0	257	0	0.434318	34725	4.92905	0.105792	10022	230491	3.4725	1.0022	23.0491	0	25	105	1	2013	0	0	31778	9606	25	0	0	0	2	1	东南侧	1	4	1.89556	0
2014	341000	黄山市	安徽省	2	5.116	0	0	0	0	25	3.2581	14.0712	6.18904	5.53803	25	236	0	0.455037	37306	4.93435	0.111197	9818	91763	3.7306	0.9818	9.1763	0	23	109	1	2013	0	0	35777	8311	23	0	0	0	2	1	东南侧	1	4	1.73147	0.183419
2015	341000	黄山市	安徽省	2	7.017	0	0	0	0	29	3.4012	8.50959	7.39726	7.86386	293	215	0	0.447977	38794	4.95541	0.0745156	11039	89963	3.8794	1.1039	8.9963	0	24	109	1	2013	0	0	36897	7016	24	0	0	0	2	1	东南侧	1	4	1.56512	2.13293
2016	341000	黄山市	安徽省	2	8.124	0	0	0	0	35	3.58352	7.39617	10.3087	10.8187	561	194	421	0.443176	41905	4.95926	0.0752323	13489	95751	4.1905	1.3489	9.5751	0.0421	25	108	1	2013	0	0	39754	5721	25	0	0	0	2	1	东南侧	1	4	1.40682	4.06817
2017	341000	黄山市	安徽省	2	9.176	0	0	0	0	40	3.71357	18.0986	29.874	15.6481	829	173	1303	0.404827	44251	4.96317	0.0814431	15991	97349	4.4251	1.5991	9.7349	0.1303	26	124	1	2013	0	0	54102	4426	26	0	0	0	2	1	东南侧	1	4	1.24964	5.98815
2018	341000	黄山市	安徽省	2	10.308	0	0	0	0	54	4.00733	34.1068	21.6712	20.2396	1097	152	2185	0.41815	48579	4.97943	0.0922021	17613	104202	4.8579	1.7613	10.4202	0.2185	27	139	1	2013	0	0	58540	3131	27	0	0	0	2	1	东南侧	1	4	1.08024	7.79618
2019	341000	黄山市	安徽省	2	11.692	0	0	0	0	77	4.35671	48.1123	29.0959	24.2644	1187	94	1857	0.411882	57853	4.98926	0.0973245	20135	103521	5.7853	2.0135	10.3521	0.1857	28	147	1	2013	0	0	60796	4382	28	0	0	0	2	1	东南侧	1	4	0.661506	8.35327
2020	341000	黄山市	安徽省	2	14.173	0	0	0	0	109	4.70048	45.0273	38.765	27.859	1549	210	1529	0.40698	63940	4.92391	0.0977187	40796.5	107994	6.394	4.07965	10.7994	0.1529	29	147.5	1	2013	0	0	65260	5633	29	0	0	0	2	1	东南侧	1	4	1.57764	11.637
2021	341000	黄山市	安徽省	2	17.656	0	0	0	0	225	5.42054	36.474	46.0438	31.4536	2260	255	1201	0.412926	71928	4.92458	0.112131	61458	112468	7.1928	6.1458	11.2468	0.1201	30	148	1	2013	0	0	68230	6884	30	0	0	0	2	1	东南侧	1	4	1.91441	16.967
2022	341000	黄山市	安徽省	2	21.139	0	0	0	0	353	5.8693	23.2274	34.5945	35.0482	2445	273	873	0.409929	75505	4.9178	0.120928	71239	121897	7.5505	7.1239	12.1897	0.0873	31	151	1	2013	0	0	54577	8135	31	0	0	0	2	1	东南侧	1	4	2.06349	18.4807
2023	341000	黄山市	安徽省	2	24.622	0	0	0	0	564	6.33683	19.9452	46.2164																	1	2013	0	0				0	0	0	2	1	东南侧	1	4
2012	341100	滁州市	安徽省	2	0.875	0	0	0	0	28	3.3673	35.929	0	3.77637	0	151	0	0.41961	24650	5.67581	0.099653	14478	199183	2.465	1.4478	19.9183	0	73	255	0	2014	0	0	31688	0	73	0	0	0	2	1	东南侧	1	4	0.382763	0
2013	341100	滁州市	安徽省	2	1.519	0	0	0	0	33	3.52636	20.7836	1.5726	5.47219	0	243	0	0.456099	27474	5.68058	0.105798	16969	258305	2.7474	1.6969	25.8305	0	66	273	0	2014	0	0	34755	0	66	0	0	0	2	1	东南侧	1	4	0.613358	0
2014	341100	滁州市	安徽省	2	2.67	0	0	0	0	47	3.8712	17.7863	17.1288	8.4154	0	335	0	0.459852	30562	5.68642	0.111501	16708	310319	3.0562	1.6708	31.0319	0	57	297	1	2014	0	0	46685	0	57	0	0	0	2	1	东南侧	1	4	0.840652	0
2015	341100	滁州市	安徽省	2	5.763	0	0	0	0	75	4.33073	18.6658	23.989	11.9545	0	427	1451	0.474974	32634	5.69444	0.0976075	17889	329819	3.2634	1.7889	32.9819	0.1451	48	303	1	2014	0	0	62250	0	48	0	0	0	2	1	东南侧	1	4	1.06296	0
2016	341100	滁州市	安徽省	2	11.779	0	0	0	0	96	4.57471	18.6448	23.2541	16.4583	1555	519	5767	0.499639	35302	5.70112	0.108949	26492	505961	3.5302	2.6492	50.5961	0.5767	41	319	1	2014	0	0	77473	3234	41	0	0	0	2	1	东南侧	1	4	1.28338	3.8452
2017	341100	滁州市	安徽省	2	14.792	0	0	0	0	122	4.81218	36.5014	41.0411	23.7966	3131	611	10083	0.479945	39517	5.70905	0.116772	34449	424762	3.9517	3.4449	42.4762	1.0083	34	356	1	2014	0	0	105515	9109	34	0	0	0	2	1	东南侧	1	4	1.49895	7.68117
2018	341100	滁州市	安徽省	2	18.605	0	0	0	0	166	5.11799	60.4959	43.211	30.7839	4707	703	14399	0.49084	43999	5.71833	0.1137	68018	1220369	4.3999	6.8018	122.037	1.4399	27	349	1	2014	0	0	109182	14984	27	0	0	0	2	1	东南侧	1	4	1.70872	11.4409
2019	341100	滁州市	安徽省	2	23.575	0	0	0	0	240	5.4848	32.5534	58.9315	36.8981	6023	897	11086	0.471541	70429	5.72627	0.0952014	108444	241653	7.0429	10.8444	24.1653	1.1086	20	363	1	2014	0	0	140483	16226	20	0	0	0	2	1	东南侧	1	4	2.16301	14.5238
2020	341100	滁州市	安徽省	2	30.998	0	0	0	0	348	5.85507	37.3989	67.9208	42.3451	8654	1291	7773	0.488228	76087	5.6873	0.0882448	139954	241898	7.6087	13.9953	24.1898	0.7773	13	377.5	1	2014	0	0	152043	17468	13	0	0	0	2	1	东南侧	1	4	3.23681	21.6974
2021	341100	滁州市	安徽省	2	38.693	0	0	0	0	670	6.50877	37.2986	56.7562	47.7921	12380	1377	4460	0.543336	84263	5.68767	0.115637	171463	242144	8.4263	17.1463	24.2144	0.446	6	392	1	2014	0	0	153804	18710	6	0	0	0	2	1	东南侧	1	4	3.45113	31.0276
2022	341100	滁州市	安徽省	2	46.388	0	0	0	0	1158	7.05531	36.7507	50.3096	53.2392	11219	1427	1147	0.541131	89800	5.7026	0.116635	190412	308425	8.98	19.0412	30.8425	0.1147	0	399	1	2014	0	0	159453	19952	0	0	0	0	2	1	东南侧	1	4	3.52346	27.7012
2023	341100	滁州市	安徽省	2	54.083	0	0	0	0	1775	7.48212	32.3562	56.611																	1	2014	0	0				0	0	0	2	1	东南侧	1	4
2012	341200	阜阳市	安徽省	2	0.967	0	0	0	0	41	3.73767	37.3415	0	2.27665	0	0	0	0.254556	12617	6.66109	0.0719557	35925	306723	1.2617	3.5925	30.6723	0	88	377	0	2013	0	0	18823	0	88	0	0	0	2	1	东南侧	1	4	0	0
2013	341200	阜阳市	安徽省	2	1.454	0	0	0	0	59	4.09434	28	4.76164	3.30569	0	0	0	0.27333	13839	6.67113	0.0795997	50162	313104	1.3839	5.0162	31.3104	0	70	422	1	2013	0	0	19028	420	70	0	0	0	2	1	东南侧	1	4	0	0
2014	341200	阜阳市	安徽省	2	2.268	0	0	0	0	81	4.40672	19.7205	38.6411	5.07156	0	0	2149	0.292941	15303	6.68489	0.0831867	47787	83573	1.5303	4.7787	8.3573	0.2149	58	400	1	2013	0	0	16927	1540	58	0	0	0	2	1	东南侧	1	4	0	0
2015	341200	阜阳市	安徽省	2	4.194	0	0	0	0	107	4.68213	18.074	44.3151	7.20882	0	0	4878	0.278136	16121	6.66049	0.0735044	52956	154491	1.6121	5.2956	15.4491	0.4878	47	441	1	2013	0	0	38852	2660	47	0	0	0	2	1	东南侧	1	4	0	0
2016	341200	阜阳市	安徽省	2	6.613	0	0	0	0	145	4.98361	15.5601	32.265	9.94102	0	0	7607	0.306201	17642	6.67176	0.0532262	69696	81209	1.7642	6.9696	8.1209	0.7607	51	492	1	2013	0	0	49722	3780	51	0	0	0	2	1	东南侧	1	4	0	0
2017	341200	阜阳市	安徽省	2	7.631	0	0	0	0	196	5.2832	29.2356	46.6767	14.3969	2396	243	10336	0.305931	19536	6.68439	0.0476844	92935	94289	1.9536	9.2935	9.4289	1.0336	55	617	1	2013	0	0	54318	4900	55	0	0	0	2	1	东南侧	1	4	0.300274	2.96073
2018	341200	阜阳市	安徽省	2	10.205	0	0	0	0	272	5.60947	33.274	49.6055	18.7151	4892	512	13065	0.325657	21589	6.69845	0.051794	153136	440832	2.1589	15.3136	44.0832	1.3065	59	620	1	2013	0	0	50120	6020	59	0	0	0	2	1	东南侧	1	4	0.623842	5.96062
2019	341200	阜阳市	安徽省	2	13.946	0	0	0	0	389	5.96615	34.389	53.6192	22.472	5209	704	9537	0.306174	32855	6.70474	0.0401366	183160	414713	3.2855	18.316	41.4713	0.9537	63	675	1	2013	0	0	72288	7881	63	0	0	0	2	1	东南侧	1	4	0.852403	6.30706
2020	341200	阜阳市	安徽省	2	21.62	0	0	0	0	537	6.28786	41.5301	61.5	25.792	7153	1564	6009	0.296798	34399	6.69798	0.0411958	222330	337469	3.4399	22.233	33.7469	0.6009	67	704.5	1	2013	0	0	72307	9742	67	0	0	0	2	1	东南侧	1	4	1.90655	8.71966
2021	341200	阜阳市	安徽省	2	27.766	0	0	0	0	1117	7.0193	29.2411	50.3973	29.112	7600	1234	2481	0.300939	37524	6.69403	0.0450112	261500	260225	3.7524	26.15	26.0225	0.2481	71	734	1	2013	0	0	75854	11603	71	0	0	0	2	1	东南侧	1	4	1.51022	9.30119
2022	341200	阜阳市	安徽省	2	33.912	0	0	0	0	1887	7.54327	25.3671	57.6082	32.432	7089	1074	0	0.285748	39643	6.69035		290438	509093	3.9643	29.0438	50.9093	0	75	749	1	2013	0	0	85741	13464	75	0	0	0	2	1	东南侧	1	4	1.31925	8.70778
2023	341200	阜阳市	安徽省	2	40.058	0	0	0	0	3070	8.02976	33.3069	62.3233																	1	2013	0	0				0	0	0	2	1	东南侧	1	4
2012	341300	宿州市	安徽省	2	0.486	0	0	0	0	29	3.4012	22.1612	0	1.72855	0	0	0	0.275006	17032	6.30902	0.0280139	27745	215685	1.7032	2.7745	21.5685	0	65	300	0	2014	0	0	11604	0	65	0	0	0	2	1	东南侧	1	4	0	0
2013	341300	宿州市	安徽省	2	0.648	0	0	0	0	33	3.52636	18.4438	3.44658	2.51201	0	0	0	0.29799	18768	6.31884	0.0326429	33649	247627	1.8768	3.3649	24.7627	0	53	335	0	2014	0	0	13649	43	53	0	0	0	2	1	东南侧	1	4	0	0
2014	341300	宿州市	安徽省	2	0.757	0	0	0	0	40	3.71357	18.0822	15.4438	3.85019	0	0	256	0.311159	20895	6.31349	0.0350747	44200	228749	2.0895	4.42	22.8749	0.0256	64	488	1	2014	0	0	22436	778	64	0	0	0	2	1	东南侧	1	4	0	0
2015	341300	宿州市	安徽省	2	1.343	0	0	0	0	52	3.97029	10.5781	11.6082	5.47904	0	0	1191	0.291971	22415	6.3235	0.0382752	42629	261519	2.2415	4.2629	26.1519	0.1191	51	476	1	2014	0	0	22463	1513	51	0	0	0	2	1	东南侧	1	4	0	0
2016	341300	宿州市	安徽省	2	2.299	0	0	0	0	66	4.20469	7.36339	12.9454	7.57076	261	46	2126	0.307134	24270	6.33388	0.0230797	50707	244590	2.427	5.0707	24.459	0.2126	35	416	1	2014	0	0	62472	2248	35	0	0	0	2	1	东南侧	1	4	0.0821575	0.466155
2017	341300	宿州市	安徽省	2	3.195	0	0	0	0	98	4.59512	30.1918	34.4822	10.966	882	183	3061	0.292334	26056	6.34416	0.0266393	60393	313565	2.6056	6.0393	31.3565	0.3061	19	409	1	2014	0	0	39433	2983	19	0	0	0	2	1	东南侧	1	4	0.323499	1.55916
2018	341300	宿州市	安徽省	2	4.788	0	0	0	0	147	4.99721	34.6685	41.9397	14.321	1503	320	3996	0.2813	28757	6.34849	0.0300131	107135	302345	2.8757	10.7135	30.2345	0.3996	3	452	1	2014	0	0	45939	3718	3	0	0	0	2	1	东南侧	1	4	0.563241	2.64547
2019	341300	宿州市	安徽省	2	6.292	0	0	0	0	222	5.40717	27.5945	46.2822	17.2189	1779	336	5485	0.289345	34773	6.35176	0.0317532	127730	277695	3.4773	12.773	27.7695	0.5485	0	475	1	2014	0	0	34949	3990	0	0	0	0	2	1	东南侧	1	4	0.589474	3.12105
2020	341300	宿州市	安徽省	2	11.454	0	0	0	0	319	5.76832	41.0874	57.2432	19.7542	4122	1028	6974	0.274048	38368	6.28398	0.0453171	155204	296410	3.8368	15.5204	29.6411	0.6974	0	493.5	1	2014	0	0	60456	4262	0	0	0	0	2	1	东南侧	1	4	1.92997	7.73866
2021	341300	宿州市	安徽省	2	14.812	0	0	0	0	732	6.59715	19.5671	53.9014	22.2895	4650	693	8463	0.311911	40688	6.2837	0.0496456	182677	315126	4.0688	18.2677	31.5126	0.8463	0	512	1	2014	0	0	65979	4534	0	0	0	0	2	1	东南侧	1	4	1.30141	8.73239
2022	341300	宿州市	安徽省	2	18.17	0	0	0	0	1237	7.12125	19.8301	61.6219	24.8247	4972	670	9952	0.309388	41875	6.279	0.0547247	189233	343763	4.1875	18.9233	34.3763	0.9952	0	522	1	2014	0	0	79216	4806	0	0	0	0	2	1	东南侧	1	4	1.26415	9.38113
2023	341300	宿州市	安徽省	2	21.528	0	0	0	0	2047	7.62462	23.8438	65.1781																	1	2014	0	0				0	0	0	2	1	东南侧	1	4
2012	341500	六安市	安徽省	2	3.227	0	0	0	0	32	3.49651	31.5082	0	2.15652	0	32	19713	0.275866	16270	5.75055	0.0506607	20744	228030	1.627	2.0744	22.803	1.9713	77	358	0	0	0	0	24385	3152	77	0	0	0	2	1	东南侧	1	4	0.0566271	0
2013	341500	六安市	安徽省	2	4.444	0	0	0	0	48	3.89182	25.9616	2.03014	3.13318	0	69	17924	0.286132	17828	5.7543	0.0490787	23475	257192	1.7828	2.3475	25.7192	1.7924	65	360	0	0	0	0	26512	3618	65	0	0	0	2	1	东南侧	1	4	0.121408	0
2014	341500	六安市	安徽省	2	5.438	0	0	0	0	61	4.12713	24.7178	17.2219	4.80615	0	106	16135	0.294904	19211	5.7403	0.0385012	26666	264012	1.9211	2.6666	26.4012	1.6135	61	317	0	0	0	0	31524	4084	61	0	0	0	2	1	东南侧	1	4	0.185153	0
2015	341500	六安市	安徽省	2	6.793	0	0	0	0	74	4.31749	17.2521	21.2575	6.83998	47	143	14346	0.285959	21524	5.55175	0.0378168	35990	249752	2.1524	3.599	24.9752	1.4346	46	340	0	0	0	0	32549	4550	46	0	0	0	2	1	东南侧	1	4	0.301611	0.099131
2016	341500	六安市	安徽省	2	7.653	0	0	0	0	94	4.55388	15.5464	25.9454	9.44222	1346	180	12557	0.287204	23298	5.73285	0.0315982	36000	238000	2.3298	3.6	23.8	1.2557	36	298	0	0	0	0	45563	5016	36	0	0	0	2	1	东南侧	1	4	0.3772	2.82062
2017	341500	六安市	安徽省	2	8.208	0	0	0	0	130	4.8752	32.0932	44.7863	13.6629	2645	217	10768	0.300474	24406	5.76672	0.0415553	43123	247516	2.4406	4.3123	24.7516	1.0768	26	345	0	0	0	0	93232	5482	26	0	0	0	2	1	东南侧	1	4	0.452055	5.51007
2018	341500	六安市	安徽省	2	9.668	0	0	0	0	170	5.14166	26.0795	47.5123	17.8074	3944	254	8979	0.296417	26731	5.74646	0.0416599	94238	275049	2.6731	9.4238	27.5049	0.8979	16	363	0	0	0	0	107316	5948	16	0	0	0	2	1	东南侧	1	4	0.525075	8.15314
2019	341500	六安市	安徽省	2	11.364	0	0	0	0	240	5.4848	40.4658	60.7863	21.4063	3302	353	7462	0.266228	33370	5.75379	0.0374223	113741	262981	3.337	11.3741	26.2981	0.7462	6	391	0	0	0	0	115201	7376	6	0	0	0	2	1	东南侧	1	4	0.7244	6.77611
2020	341500	六安市	安徽省	2	16.341	0	0	0	0	352	5.86647	48.082	63.5492	24.5776	5401	889	5945	0.262926	37899	5.65062	0.0432932	142745	287968	3.7899	14.2745	28.7968	0.5945	0	421.5	0	0	0	0	82972	8804	0	0	0	0	2	1	东南侧	1	4	2.02261	12.2881
2021	341500	六安市	安徽省	2	19.895	0	0	0	0	737	6.60394	37.3644	43.0493	27.749	6635	631	4428	0.304318	43690	5.65282	0.0510981	171749	312955	4.369	17.1749	31.2955	0.4428	0	452	0	0	0	0	49195	10232	0	0	0	0	2	1	东南侧	1	4	1.43246	15.0624
2022	341500	六安市	安徽省	2	23.449	0	0	0	0	1504	7.31655	38.4438	49.9836	30.9204	6820	672	2911	0.305244	45643	5.6469	0.0510017	211002	331563	4.5643	21.1002	33.1563	0.2911	0	436	0	0	0	0	61308	11660	0	0	0	0	2	1	东南侧	1	4	1.5346	15.5743
2023	341500	六安市	安徽省	2	27.003	0	0	0	0	2303	7.7424	29.2356	57.1014																	0	0	0	0				0	0	0	2	1	东南侧	1	4
2012	341600	亳州市	安徽省	2	0.47	0	0	0	0	11	2.48491	16.4372	0	2.89508	0	0	0	0.269021	14642	6.37084	0.0440203	22109	190597	1.4642	2.2109	19.0597	0	53	240	0	2014	0	0	9383	683	53	0	0	0	2	1	东南侧	1	4	0	0
2013	341600	亳州市	安徽省	2	0.974	0	0	0	0	14	2.70805	12.663	3.6	4.19958	0	0	0	0.311877	16071	6.38195	0.0333737	32300	211727	1.6071	3.23	21.1727	0	39	307	0	2014	0	0	15129	1222	39	0	0	0	2	1	东南侧	1	4	0	0
2014	341600	亳州市	安徽省	2	1.291	0	0	0	0	19	2.99573	13.7397	15.0164	6.44719	0	0	0	0.31715	17769	6.37386	0.025666	25689	220000	1.7769	2.5689	22	0	34	292	1	2014	0	0	14418	1761	34	0	0	0	2	1	东南侧	1	4	0	0
2015	341600	亳州市	安徽省	2	2.159	0	0	0	0	23	3.17805	9.63562	11.3589	9.15796	0	0	0	0.297252	18771	6.384	0.0331464	54100	370389	1.8771	5.41	37.0389	0	31	291	1	2014	0	0	28524	2300	31	0	0	0	2	1	东南侧	1	4	0	0
2016	341600	亳州市	安徽省	2	2.922	0	0	0	0	37	3.63759	9.90984	8.34699	12.6221	613	80	1346	0.312386	20611	6.39525	0.0330115	64389	477300	2.0611	6.4389	47.73	0.1346	23	341	1	2014	0	0	26729	2839	23	0	0	0	2	1	东南侧	1	4	0.15674	1.20102
2017	341600	亳州市	安徽省	2	4.015	0	0	0	0	55	4.02535	23.926	26.8384	18.284	1310	275	3750	0.290902	22385	6.40786	0.0390173	43121	373578	2.2385	4.3121	37.3578	0.375	15	388	1	2014	0	0	53655	3378	15	0	0	0	2	1	东南侧	1	4	0.532038	2.53444
2018	341600	亳州市	安徽省	2	6.18	0	0	0	0	80	4.39445	19.8575	42.5233	23.7201	2007	470	6154	0.325954	24547	6.42101	0.0433896	111116	269857	2.4547	11.1116	26.9857	0.6154	7	395	1	2014	0	0	52169	3917	7	0	0	0	2	1	东南侧	1	4	0.897426	3.8322
2019	341600	亳州市	安徽省	2	8.591	0	0	0	0	111	4.7185	21.7534	48.8384	28.455	2411	501	5163	0.337742	33314	6.42592	0.0411296	138299	249990	3.3314	13.8299	24.999	0.5163	0	414	1	2014	0	0	57857	3562	0	0	0	0	2	1	东南侧	1	4	0.951929	4.58104
2020	341600	亳州市	安徽省	2	12.873	0	0	0	0	153	5.03695	24.3087	50.6011	32.6464	4452	882	4172	0.323236	36156	6.3744	0.0409599	174142	267286	3.6156	17.4142	26.7285	0.4172	0	434.5	1	2014	0	0	55157	3207	0	0	0	0	2	1	东南侧	1	4	1.76446	8.90632
2021	341600	亳州市	安徽省	2	16.664	0	0	0	0	449	6.10925	18.5753	39.1178	36.8378	4023	722	3181	0.371749	39509	6.37186	0.0211999	209986	284581	3.9509	20.9986	28.4581	0.3181	0	455	1	2014	0	0	51730	2852	0	0	0	0	2	1	东南侧	1	4	1.44805	8.06859
2022	341600	亳州市	安徽省	2	20.455	0	0	0	0	1318	7.18463	26.1452	57.7616	41.0292	3692	437	2190	0.372951	42258	6.36663	0.021123	264939	310166	4.2258	26.4939	31.0166	0.219	0	470	1	2014	0	0	68306	2497	0	0	0	0	2	1	东南侧	1	4	0.881048	7.44355
2023	341600	亳州市	安徽省	2	24.246	0	0	0	0	1758	7.4725	22.5342	61.4301																	1	2014	0	0				0	0	0	2	1	东南侧	1	4
2012	341700	池州市	安徽省	2	0.328	0	0	0	0	20	3.04452	8.21858	0	2.71317	472	0	2631	0.464633	29471	5.14483	0.052121	9519	75794	2.9471	0.9519	7.5794	0.2631	32	93	0	0	0	0	14134	0	32	0	0	0	2	1	东南侧	1	4	0	3.32629
2013	341700	池州市	安徽省	2	0.846	0	0	0	0	23	3.17805	6.33425	0.468493	3.93558	690	0	2962	0.498479	32541	5.14715	0.0549557	11696	88924	3.2541	1.1696	8.8924	0.2962	28	104	0	0	0	0	17887	0	28	0	0	0	2	1	东南侧	1	4	0	4.8513
2014	341700	池州市	安徽省	2	1.024	0	0	0	0	34	3.55535	5.37808	7.52877	6.04721	908	0	3293	0.492973	36267	5.15255	0.0489279	87581	12274	3.6267	8.7581	1.2274	0.3293	25	110	0	0	0	0	17075	0	25	0	0	0	2	1	东南侧	1	4	0	6.34965
2015	341700	池州市	安徽省	2	1.656	0	0	0	0	39	3.68888	3.50137	6.07945	8.58871	1126	0	3624	0.649038	38014	5.14171	0.0594313	7601	88511	3.8014	0.7601	8.8511	0.3624	21	104	0	0	0	0	19072	0	21	0	0	0	2	1	东南侧	1	4	0	7.83959
2016	341700	池州市	安徽省	2	2.813	0	0	0	0	43	3.78419	5.48907	7.54918	11.8184	1344	46	3955	0.479555	40919	5.14637	0.0697801	7947	90700	4.0919	0.7947	9.07	0.3955	19	105	0	0	0	0	17851	755	19	0	0	0	2	1	东南侧	1	4	0.31878	9.31393
2017	341700	池州市	安徽省	2	3.381	0	0	0	0	51	3.95124	18.7863	31.7425	17.0916	1562	98	4286	0.453931	43178	5.15072	0.0831001	24339	88165	4.3178	2.4339	8.8165	0.4286	17	121	0	0	0	0	12792	2207	17	0	0	0	2	1	东南侧	1	4	0.676189	10.7776
2018	341700	池州市	安徽省	2	4.176	0	0	0	0	68	4.23411	35.2904	26.1507	22.1122	1780	150	4617	0.417604	46865	5.16796	0.073631	37799	97553	4.6865	3.7799	9.7553	0.4617	15	134	0	0	0	0	25808	3659	15	0	0	0	2	1	东南侧	1	4	1.01729	12.0719
2019	341700	池州市	安徽省	2	4.727	0	0	0	0	80	4.39445	30.8247	21.737	26.5118	1844	70	2971	0.38631	56217	5.17506	0.0696465	42470	89572	5.6217	4.247	8.9572	0.2971	13	143	0	0	0	0	24401	3400	13	0	0	0	2	1	东南侧	1	4	0.47138	12.4175
2020	341700	池州市	安徽省	2	5.63	0	0	0	0	117	4.77068	28.7295	33.0656	30.4392	2374	111	1325	0.375654	64843	5.07477	0.0826999	50670.5	96284	6.4843	5.06705	9.6284	0.1325	11	146	0	0	0	0	26987	3141	11	0	0	0	2	1	东南侧	1	4	0.826323	17.6729
2021	341700	池州市	安徽省	2	6.9	0	0	0	0	236	5.46806	32.8877	34.2082	34.3665	2666	187	0	0.42952	75191	5.06557	0.09197	58871	102996	7.5191	5.8871	10.2996	0	9	149	0	0	0	0	27417	2882	9	0	0	0	2	1	东南侧	1	4	1.40496	20.0301
2022	341700	池州市	安徽省	2	8.17	0	0	0	0	366	5.90536	24.5808	25.4849	38.2938	3015	403	0	0.411947	81124	5.06332	0.108507	63362	112091	8.1124	6.3362	11.2091	0	7	155	0	0	0	0	27505	2623	7	0	0	0	2	1	东南侧	1	4	3.03464	22.7033
2023	341700	池州市	安徽省	2	9.44	0	0	0	0	540	6.29342	16.789	28.0329																	0	0	0	0				0	0	0	2	1	东南侧	1	4
2012	341800	宣城市	安徽省	2	1.065	0	0	0	0	22	3.13549	23.9344	0	4.50636	0	0	0	0.486553	29687	5.32424	0.112908	10820	152567	2.9687	1.082	15.2567	0	57	175	0	0	0	0	54472	0	57	0	0	0	2	1	东南侧	1	4	0	0
2013	341800	宣城市	安徽省	2	1.581	0	0	0	0	27	3.3322	21.0575	2.1863	6.52947	0	0	0	0.524749	32928	5.32701	0.138063	13416	170934	3.2928	1.3416	17.0934	0	53	185	0	0	0	0	68173	1225	53	0	0	0	2	1	东南侧	1	4	0	0
2014	341800	宣城市	安徽省	2	2.187	0	0	0	0	36	3.61092	20.874	11.3726	10.0497	0	0	0	0.540326	35726	5.34256	0.113144	23555	175287	3.5726	2.3555	17.5287	0	46	198	0	0	0	0	76879	3160	46	0	0	0	2	1	东南侧	1	4	0	0
2015	341800	宣城市	安徽省	2	3.78	0	0	0	0	42	3.7612	19.7644	13.5507	14.2797	0	53	145	0.540929	37610	5.34968	0.118715	28575	174225	3.761	2.8575	17.4225	0.0145	40	198	0	0	0	0	76908	5095	40	0	0	0	2	1	东南侧	1	4	0.204444	0
2016	341800	宣城市	安徽省	2	6.892	0	0	0	0	53	3.98898	23.0956	14.6858	19.6404	675	282	2501	0.546854	40740	5.353	0.0946343	63796	173651	4.074	6.3796	17.3651	0.2501	30	203	0	0	0	0	90305	7030	30	0	0	0	2	1	东南侧	1	4	1.0842	2.59516
2017	341800	宣城市	安徽省	2	9.414	0	0	0	0	71	4.27667	34.8959	32.2493	28.384	1973	511	4857	0.523076	45467	5.3579	0.08711	24541	178487	4.5467	2.4541	17.8487	0.4857	20	226	0	0	0	0	112055	8965	20	0	0	0	2	1	东南侧	1	4	1.95501	7.5484
2018	341800	宣城市	安徽省	2	13.195	0	0	0	0	94	4.55388	33.1123	26.9205	36.6603	3271	740	7213	0.528996	50065	5.37102	0.0928479	68540	198682	5.0065	6.854	19.8682	0.7213	10	249	0	0	0	0	139447	10900	10	0	0	0	2	1	东南侧	1	4	2.79425	12.3513
2019	341800	宣城市	安徽省	2	15.787	0	0	0	0	137	4.92725	38.0849	52.3479	43.9501	2978	542	5310	0.506913	58819	5.3758	0.0823726	84382	180770	5.8819	8.4382	18.077	0.531	0	260	0	0	0	0	156972	11716	0	0	0	0	2	1	东南侧	1	4	2.03683	11.1913
2020	341800	宣城市	安徽省	2	20.44	0	0	0	0	193	5.26786	41.7978	56.5519	50.4988	5320	770	3407	0.518526	64301	5.31379	0.083606	97919.5	195370	6.4301	9.79195	19.537	0.3407	0	267.5	0	0	0	0	145029	12532	0	0	0	0	2	1	东南侧	1	4	3.07877	21.2715
2021	341800	宣城市	安徽省	2	24.413	0	0	0	0	383	5.95064	39.7671	36.6192	57.0475	6921	728	1504	0.580138	73548	5.30818	0.0996772	111457	209970	7.3548	11.1457	20.997	0.1504	0	275	0	0	0	0	140468	13348	0	0	0	0	2	1	东南侧	1	4	2.92722	27.8287
2022	341800	宣城市	安徽省	2	28.386	0	0	0	0	579	6.36303	24.4986	38.7699	63.5961	6251	634	0	0.540824	76853	5.31139	0.0105203	120805	226012	7.6853	12.0805	22.6012	0	0	283	0	0	0	0	127557	14164	0	0	0	0	2	1	东南侧	1	4	2.54108	25.0541
2023	341800	宣城市	安徽省	2	32.359	0	0	0	0	921	6.82655	29.7945	44.9233																	0	0	0	0				0	0	0	2	1	东南侧	1	4
2012	350100	福州市	福建省	1	16.837	0	0	0	0	1024	6.93245	70.8005	0	7.76813	0	1790	0	0.930078	58202	6.3215	0.463619	63555	1009500	5.8202	6.3555	100.95	0	198	881	0	0	0	0	64780	24205	198	0	0	0	1	0	东南侧	1	3	2.46217	0
2013	350100	福州市	福建省	1	22.79	0	0	0	0	1257	7.13728	68.6767	34.2055	11.2488	0	1977	0	0.85038	64045	6.33108	0.409603	71800	1069000	6.4045	7.18	106.9	0	214	902	0	0	0	0	86258	31796	214	0	0	0	1	0	东南侧	1	3	2.69346	0
2014	350100	福州市	福建省	1	28.662	0	0	0	0	1704	7.44132	70.7973	79.2082	17.3147	0	2164	0	0.888767	69995	6.34327	0.41198	278400	1080969	6.9995	27.84	108.097	0	195	945	0	0	0	0	93278	39387	195	0	0	0	1	0	东南侧	1	3	2.91252	0
2015	350100	福州市	福建省	1	37.686	0	0	0	0	2276	7.73061	71.8685	71.1151	24.5505	0	2351	6190	0.772058	75259	6.38303	0.367649	315315	1113262	7.5259	31.5315	111.326	0.619	184	908	0	0	0	0	100554	46978	184	0	0	0	1	0	东南侧	1	3	3.13467	0
2016	350100	福州市	福建省	1	48.427	0	0	0	0	2873	7.96346	76.6776	83.4836	33.6929	4214	2538	15885	0.721643	82251	6.39232	0.335962	403617	1060425	8.2251	40.3617	106.043	1.5885	181	868	0	0	0	0	112461	54569	181	0	0	0	1	0	东南侧	1	3	3.35271	5.56671
2017	350100	福州市	福建省	1	61.918	0	0	0	0	3650	8.20276	105.09	125.603	48.6833	11266	2725	25580	0.675463	93047	6.43816	0.329691	461427	1106600	9.3047	46.1427	110.66	2.558	178	890	0	0	0	0	196765	62160	178	0	0	0	1	0	东南侧	1	3	3.55744	14.7076
2018	350100	福州市	福建省	1	75.384	0	0	0	0	5014	8.52019	111.715	134.112	62.5694	18318	2912	35275	0.73574	102037	6.44822	0.31301	536371	1141163	10.2037	53.6371	114.116	3.5275	175	996	0	0	0	0	290765	69751	175	0	0	0	1	0	东南侧	1	3	3.76227	23.6667
2019	350100	福州市	福建省	1	93.554	0	0	0	0	7629	8.93984	77.6438	126.551	74.8323	19262	3389	29487	0.703415	120879	6.45595	0.268918	608906	1065172	12.0879	60.8906	106.517	2.9487	172	994	0	0	0	0	287913	73268	172	0	0	0	1	0	东南侧	1	3	4.34487	24.6949
2020	350100	福州市	福建省	1	111.67	0	0	0	0	11999	9.39266	75.6913	97.7022	85.898	25535	3417	23699	0.710118	121015	6.52048	0.250296	728978	1.13447e+06	12.1015	72.8979	113.447	2.3699	169	991	0	0	0	0	432935	76785	169	0	0	0	1	0	东南侧	1	3	4.10697	30.6911
2021	350100	福州市	福建省	1	134.562	0	0	0	0	17874	9.79116	75.3644	92.6082	96.9637	29994	4168	17911	0.810421	135298	6.53243	0.293536	849051	1203773	13.5298	84.9051	120.377	1.7911	166	988	0	0	0	0	394536	80302	166	0	0	0	1	0	东南侧	1	3	4.95012	35.6223
2022	350100	福州市	福建省	1	157.454	0	0	0	0	23265	10.0547	72.7233	95.8219	108.029	28922	5385	12123	0.694296	145936	6.53575	0.29711	1166255	1280269	14.5936	116.626	128.027	1.2123	163	986	0	0	0	0	251025	83819	163	0	0	0	1	0	东南侧	1	3	6.37429	34.2353
2023	350100	福州市	福建省	1	180.346	0	0	0	0	29165	10.2808	76.3014	105.518																	0	0	0	0				0	0	0	1	0	东南侧	1	3
2012	350200	厦门市	福建省	1	14.205	0	0	0	0	1211	7.10003	67.7814	0	10.5195	0	2928	0	0.917417	150275	7.75496	1.67033	250200	750400	15.0275	25.02	75.04	0	155	586	0	0	0	2022	138129	0	155	0	0	0	1	0	东南侧	1	3	7.9782	0
2013	350200	厦门市	福建省	1	18.833	0	0	0	0	1499	7.31322	66.2932	23.674	15.2293	0	2809	0	0.949412	81572	7.77118	1.7256	218400	765500	8.1572	21.84	76.55	0	174	628	0	0	0	2022	163750	0	174	0	0	0	1	0	东南侧	1	3	7.53083	0
2014	350200	厦门市	福建省	1	23.098	0	0	0	0	2027	7.61481	71.1123	61.2356	23.4496	0	2690	1694	0.991876	86832	7.7924	1.56786	268400	1139900	8.6832	26.84	113.99	0.1694	136	564	0	0	0	2022	173878	13327	136	0	0	0	1	0	东南侧	1	3	7.06037	0
2015	350200	厦门市	福建省	1	30.626	0	0	0	0	2764	7.9248	64.8575	66.8712	33.243	1248	2571	9329	0.93078	90379	7.72838	1.49513	351500	1422600	9.0379	35.15	142.26	0.9329	131	584	0	0	0	2022	185764	27786	131	0	0	0	1	0	东南侧	1	3	6.66062	3.23316
2016	350200	厦门市	福建省	1	40.637	0	0	0	0	3509	8.16337	71.5929	75.4208	45.602	7963	2452	16964	0.854079	97282	7.74381	1.34478	461700	2099000	9.7282	46.17	209.9	1.6964	130	571	0	0	0	2022	212673	42245	130	0	0	0	1	0	东南侧	1	3	6.2551	20.3138
2017	350200	厦门市	福建省	1	52.909	0	0	0	0	4367	8.38206	94.9699	109.814	65.8749	14678	2333	24599	0.874254	109753	7.76533	1.33649	563900	1452400	10.9753	56.39	145.24	2.4599	129	596	0	0	0	2022	237386	56704	129	0	0	0	1	0	东南侧	1	3	5.81796	36.6035
2018	350200	厦门市	福建省	1	65.62	0	0	0	0	5374	8.58951	97.1425	104.159	84.5765	21393	2214	32234	0.845426	118015	7.78996	1.25253	703600	3287200	11.8015	70.36	328.72	3.2234	128	631	0	0	0	2022	285559	71163	128	0	0	0	1	0	东南侧	1	3	5.38686	52.0511
2019	350200	厦门市	福建省	1	81.539	0	0	0	0	6606	8.79589	82.274	99.6603	101.119	23013	2672	34626	0.841615	142739	7.83283	1.0697	1022500	5102200	14.2739	102.25	510.22	3.4626	127	649	0	0	0	2022	384332	70434	127	0	0	0	1	0	东南侧	1	3	6.22844	53.6434
2020	350200	厦门市	福建省	1	100.005	0	0	0	0	10629	9.27144	76.6448	90.8689	116.08	29598	3066	37018	0.802472	123962	8.02134	1.08866	963688	2924391	12.3962	96.3689	292.439	3.7018	126	657.5	0	0	0	2022	412243	69705	126	0	0	0	1	0	东南侧	1	3	5.91892	57.139
2021	350200	厦门市	福建省	1	122.796	0	0	0	0	17567	9.77383	71.0986	80.5288	131.04	36536	3779	39410	0.831094	134491	8.04047	1.26197	904877	746582	13.4491	90.4877	74.6582	3.941	125	666	0	0	0	2022	505626	68976	125	0	0	0	1	0	东南侧	1	3	7.1572	69.197
2022	350200	厦门市	福建省	1	145.587	0	0	0	0	23875	10.0806	69.7562	79.1205	146.001	38442	5274	41802	0.811772	147387	8.04575	1.18237	869013	781042	14.7387	86.9013	78.1042	4.1802	124	680	0	0	1	2022	602411	68247	124	0	0	0	1	0	东南侧	1	3	9.93595	72.4228
2023	350200	厦门市	福建省	1	168.378	0	0	0	0	30417	10.3228	78.6521	88.589																	0	0	1	2022				0	0	0	1	0	东南侧	1	3
2012	350300	莆田市	福建省	1	0.534	0	0	0	0	53	3.98898	39.3798	0	10.6975	0	194	0	0.657519	42871	6.52242	0.232514	61522	231539	4.2871	6.1522	23.1539	0	68	261	0	2013	0	0	18832	8288	68	0	0	0	1	0	东南侧	1	3	0.690391	0
2013	350300	莆田市	福建省	1	0.753	0	0	0	0	67	4.21951	32.211	13.3589	15.4872	0	188	0	0.658426	47619	6.52951	0.220073	89500	266077	4.7619	8.95	26.6077	0	66	282	1	2013	0	0	26022	8090	66	0	0	0	1	0	东南侧	1	3	0.664311	0
2014	350300	莆田市	福建省	1	0.998	0	0	0	0	101	4.62497	28.1452	22.3863	23.8428	0	182	0	0.698494	52890	6.53655	0.214373	25634	349960	5.289	2.5634	34.996	0	65	269	1	2013	0	0	35031	7892	65	0	0	0	1	0	东南侧	1	3	0.638596	0
2015	350300	莆田市	福建省	1	1.529	0	0	0	0	162	5.09375	21.7699	22.1068	33.8074	0	176	0	0.612544	57888	6.54355	0.180353	27003	313583	5.7888	2.7003	31.3583	0	65	259	1	2013	0	0	27503	7694	65	0	0	0	1	0	东南侧	1	3	0.61324	0
2016	350300	莆田市	福建省	1	2.623	0	0	0	0	213	5.36598	24.1694	43.6421	46.4017	876	170	918	0.559299	63314	6.55049	0.165183	30079	262898	6.3314	3.0079	26.2898	0.0918	62	272	1	2013	0	0	24704	7496	62	0	0	0	1	0	东南侧	1	3	0.588235	3.03114
2017	350300	莆田市	福建省	1	3.477	0	0	0	0	281	5.64191	41.5589	56.4274	67.0545	1894	164	3533	0.597814	69936	6.55395	0.180609	165433	268771	6.9936	16.5433	26.8771	0.3533	59	292	1	2013	0	0	31558	7298	59	0	0	0	1	0	东南侧	1	3	0.565517	6.53103
2018	350300	莆田市	福建省	1	4.176	0	0	0	0	382	5.94803	44.0685	47.2658	86.1772	2912	158	6148	0.618308	77325	6.55395	0.165313	203852	398528	7.7325	20.3852	39.8528	0.6148	56	317	1	2013	0	0	32205	7100	56	0	0	0	1	0	东南侧	1	3	0.544828	10.0414
2019	350300	莆田市	福建省	1	4.695	0	0	0	0	662	6.49678	39.537	42.6712	103.064	3512	117	5252	0.606797	89342	6.55739	0.151242	216031	721347	8.9342	21.6031	72.1347	0.5252	53	352	1	2013	0	0	24260	7409	53	0	0	0	1	0	东南侧	1	3	0.402062	12.0687
2020	350300	莆田市	福建省	1	5.695	0	0	0	0	1298	7.16935	41.6667	49.3333	118.302	4580	172	4356	0.573998	82753	6.65551	0.238542	238858	513116	8.2753	23.8858	51.3116	0.4356	50	352	1	2013	0	0	31322	7718	50	0	0	0	1	0	东南侧	1	3	0.535826	14.2679
2021	350300	莆田市	福建省	1	7.731	0	0	0	0	2370	7.77107	37.3069	47.3205	133.539	5264	352	3460	0.619889	89672	6.65862	0.239008	261685	304886	8.9672	26.1685	30.4886	0.346	47	352	1	2013	0	0	19169	8027	47	0	0	0	1	0	东南侧	1	3	1.09317	16.3478
2022	350300	莆田市	福建省	1	9.767	0	0	0	0	3323	8.10892	38.5342	45.6329	148.776	4449	357	2564	0.545439	97094.7	6.65207	0.216895	275131	323843	9.70947	27.5131	32.3843	0.2564	44	360	1	2013	0	0	26461	8336	44	0	0	0	1	0	东南侧	1	3	1.11597	13.9075
2023	350300	莆田市	福建省	1	11.803	0	0	0	0	4669	8.44891	36.8356	50.7014																	1	2013	0	0				0	0	0	1	0	东南侧	1	3
2012	350400	三明市	福建省	1	0.723	0	0	0	0	50	3.93183	31.694	0	5.4792	1810	271	6544	0.505375	53286	4.68607	0.112695	26767	196480	5.3286	2.6767	19.648	0.6544	54	235	0	0	0	0	25314	0	54	0	0	0	1	0	东南侧	1	4	1.08227	7.22843
2013	350400	三明市	福建省	1	1.041	0	0	0	0	66	4.20469	28.6849	5.50137	7.93821	2001	245	6094	0.479526	58986	4.69407	0.0684115	36388	211830	5.8986	3.6388	21.183	0.6094	53	259	0	0	0	0	33911	0	53	0	0	0	1	0	东南侧	1	4	0.976096	7.97211
2014	350400	三明市	福建省	1	1.239	0	0	0	0	84	4.44265	25.6877	12.7315	12.2177	2192	219	5644	0.457175	64590	4.69407	0.0774067	42270	199447	6.459	4.227	19.9447	0.5644	50	244	0	0	0	0	39532	232	50	0	0	0	1	0	东南侧	1	4	0.87251	8.73307
2015	350400	三明市	福建省	1	1.574	0	0	0	0	114	4.74493	20.9507	10.5014	17.3463	2383	193	5194	0.389252	67978	4.702	0.0771717	49163	188734	6.7978	4.9163	18.8734	0.5194	50	252	0	0	0	0	44556	2258	50	0	0	0	1	0	东南侧	1	4	0.762846	9.41897
2016	350400	三明市	福建省	1	2.132	0	0	0	0	157	5.06259	22.4235	27.3607	23.8359	2574	167	4744	0.373117	73261	4.70423	0.0773408	58483	231139	7.3261	5.8483	23.1139	0.4744	51	253	0	0	0	0	44261	4284	51	0	0	0	1	0	东南侧	1	4	0.654902	10.0941
2017	350400	三明市	福建省	1	2.79	0	0	0	0	188	5.24175	42.6356	51.211	34.4449	2765	141	4294	0.346296	82134	4.71769	0.0744302	69980	206350	8.2134	6.998	20.635	0.4294	52	244	0	0	0	0	46013	6310	52	0	0	0	1	0	东南侧	1	4	0.548638	10.7588
2018	350400	三明市	福建省	1	3.357	0	0	0	0	312	5.7462	35.1863	45.1753	44.404	2956	115	3844	0.36231	91406	4.72157	0.0732033	76727	202544	9.1406	7.6727	20.2544	0.3844	53	252	0	0	0	0	34507	8336	53	0	0	0	1	0	东南侧	1	4	0.445736	11.4574
2019	350400	三明市	福建省	1	3.925	0	0	0	0	472	6.1591	30.0932	33.1781	53.1889	2201	115	3826	0.340395	100641	4.72544	0.0709068	86842	196047	10.0641	8.6842	19.6047	0.3826	54	263	0	0	0	0	32087	8699	54	0	0	0	1	0	东南侧	1	4	0.444015	8.49807
2020	350400	三明市	福建省	1	4.733	0	0	0	0	803	6.6896	37.7158	51.8689	61.0987	3616	137	3808	0.332361	108304	4.68607	0.0427168	96368.5	206610	10.8304	9.63685	20.6609	0.3808	55	268	0	0	0	0	24511	9062	55	0	0	0	1	0	东南侧	1	4	0.550201	14.5221
2021	350400	三明市	福建省	1	5.73	0	0	0	0	1185	7.07834	30.8466	39.4877	69.0085	4738	184	3790	0.366691	118852	4.68204	0.0418854	105895	217172	11.8852	10.5895	21.7172	0.379	56	273	0	0	0	0	21652	9425	56	0	0	0	1	0	东南侧	1	4	0.741935	19.1048
2022	350400	三明市	福建省	1	6.727	0	0	0	0	1632	7.39817	33.8438	42.0767	76.9183	3659	297	3772	0.318547	126044	4.67191	0.0467502	114127	235620	12.6044	11.4127	23.562	0.3772	57	242	0	0	0	0	20715	9788	57	0	0	0	1	0	东南侧	1	4	1.20978	14.9043
2023	350400	三明市	福建省	1	7.724	0	0	0	0	2179	7.68708	26.0822	45.7425																	0	0	0	0				0	0	0	1	0	东南侧	1	4
2012	350500	泉州市	福建省	1	4.449	0	0	0	0	261	5.56834	64.429	0	12.9751	0	0	0	0.823289	57292	6.62355	0.336923	58979	997200	5.7292	5.8979	99.72	0	236	1001	0	2014	0	0	74016	10839	236	0	0	0	1	0	东南侧	1	3	0	0
2013	350500	泉州市	福建省	1	6.481	0	0	0	0	318	5.76519	63.2575	23.3041	18.7829	0	0	0	0.821638	62679	6.63196	0.346032	310900	1080200	6.2679	31.09	108.02	0	239	1115	0	2014	0	0	92275	14994	239	0	0	0	1	0	东南侧	1	3	0	0
2014	350500	泉州市	福建省	1	8.914	0	0	0	0	437	6.08222	62.5342	59.5069	28.9205	0	0	3307	0.79733	68254	6.64148	0.330531	334007	1012228	6.8254	33.4007	101.223	0.3307	226	991	1	2014	0	0	105743	19149	226	0	0	0	1	0	东南侧	1	3	0	0
2015	350500	泉州市	福建省	1	13.561	0	0	0	0	599	6.39693	55.1123	63.5288	40.9963	0	0	17931	0.719228	72421	6.64974	0.273909	394800	979231	7.2421	39.48	97.9231	1.7931	215	922	1	2014	0	0	123785	23304	215	0	0	0	1	0	东南侧	1	3	0	0
2016	350500	泉州市	福建省	1	20.557	0	0	0	0	775	6.65415	56.5519	77.9727	56.2429	11120	0	32555	0.709554	77784	6.65793	0.231536	531077	1028722	7.7784	53.1077	102.872	3.2555	193	913	1	2014	0	0	132399	27459	193	0	0	0	1	0	东南侧	1	3	0	12.9604
2017	350500	泉州市	福建省	1	32.967	0	0	0	0	992	6.90073	71.137	93.3397	81.2553	25525	2483	47179	0.693465	87613	6.66606	0.207691	676479	858081	8.7613	67.6479	85.8081	4.7179	171	940	1	2014	0	0	149060	31614	171	0	0	0	1	0	东南侧	1	3	2.87052	29.5087
2018	350500	泉州市	福建省	1	49.549	0	0	0	0	1346	7.20564	84.663	91.8685	104.329	39930	8658	61803	0.749803	97614	6.67182	0.218907	879918	985349	9.7614	87.9918	98.5349	6.1803	149	1008	1	2014	0	0	146891	35769	149	0	0	0	1	0	东南侧	1	3	9.95172	45.8966
2019	350500	泉州市	福建省	1	59.102	0	0	0	0	1849	7.52294	58.1014	82.8055	124.727	32596	1780	49492	0.695415	114067	6.67641	0.212314	1111813	969143	11.4067	111.181	96.9143	4.9492	127	1033	1	2014	0	0	157351	43550	127	0	0	0	1	0	东南侧	1	3	2.03661	37.2952
2020	350500	泉州市	福建省	1	72.107	0	0	0	0	3180	8.06495	61.7295	84.9809	143.16	55951	2229	37181	0.634902	115768	6.68211	0.194055	1.27806e+06	1.04643e+06	11.5768	127.806	104.643	3.7181	105	1046.5	1	2014	0	0	179534	51331	105	0	0	0	1	0	东南侧	1	3	2.53584	63.653
2021	350500	泉州市	福建省	1	85.729	0	0	0	0	5150	8.54695	59.5808	81.726	161.593	47559	2183	24870	0.750484	128165	6.68891	0.231481	1444300	1123712	12.8165	144.43	112.371	2.487	83	1060	1	2014	0	0	183780	59112	83	0	0	0	1	0	东南侧	1	3	2.46667	53.739
2022	350500	泉州市	福建省	1	99.351	0	0	0	0	7200	8.88198	60.6548	80.1096	180.026	40449	2821	12559	0.652415	136533	6.69219	0.224072	1405100	1087536	13.6533	140.51	108.754	1.2559	61	1068	1	2014	0	0	215447	66893	61	0	0	0	1	0	东南侧	1	3	3.17716	45.5558
2023	350500	泉州市	福建省	1	112.973	0	0	0	0	9783	9.1885	60.9452	88.7753																	1	2014	0	0				0	0	0	1	0	东南侧	1	3
2012	350600	漳州市	福建省	1	1.492	0	0	0	0	131	4.8828	39.0601	0	8.37485	0	0	0	0.593884	41333	5.90667	0.308295	30411	392937	4.1333	3.0411	39.2937	0	102	452	0	0	0	0	30894	0	102	0	0	0	1	0	东南侧	1	4	0	0
2013	350600	漳州市	福建省	1	2.126	0	0	0	0	146	4.99043	33.7096	6.53699	12.1257	0	0	0	0.590507	45494	5.97305	0.269745	37988	451489	4.5494	3.7988	45.1489	0	96	521	0	0	0	0	40040	3771	96	0	0	0	1	0	东南侧	1	4	0	0
2014	350600	漳州市	福建省	1	2.828	0	0	0	0	198	5.2933	35.2301	22.937	18.6695	0	33	2137	0.615623	50685	5.95349	0.277548	42644	462335	5.0685	4.2644	46.2335	0.2137	91	493	0	0	0	0	44054	7571	91	0	0	0	1	0	东南侧	1	4	0.0665323	0
2015	350600	漳州市	福建省	1	3.92	0	0	0	0	271	5.6058	28.8603	33.2247	26.4887	0	105	4744	0.503357	55569	5.96152	0.210073	90144	395833	5.5569	9.0144	39.5833	0.4744	90	460	0	0	0	0	44655	11371	90	0	0	0	1	0	东南侧	1	4	0.21	0
2016	350600	漳州市	福建省	1	5.216	0	0	0	0	346	5.84932	29.8443	36.7459	36.3793	1596	177	7351	0.508311	62196	5.9971	0.186821	105540	420993	6.2196	10.554	42.0993	0.7351	91	465	0	0	0	0	45000	15171	91	0	0	0	1	0	东南侧	1	4	0.350495	3.1604
2017	350600	漳州市	福建省	1	6.517	0	0	0	0	456	6.12468	48.6795	67.7397	52.5508	4904	249	9958	0.475409	69528	5.9807	0.179285	128057	434968	6.9528	12.8057	43.4968	0.9958	92	477	0	0	0	0	76713	18971	92	0	0	0	1	0	东南侧	1	4	0.488235	9.61569
2018	350600	漳州市	福建省	1	8.138	0	0	0	0	745	6.61473	51.6603	68.8055	67.6267	8212	321	12565	0.508895	77102	5.98851	0.175751	155238	418339	7.7102	15.5238	41.8339	1.2565	93	499	0	0	0	0	49913	22771	93	0	0	0	1	0	东南侧	1	4	0.624514	15.9767
2019	350600	漳州市	福建省	1	9.586	0	0	0	0	1187	7.08003	41.9753	65.8904	80.9211	8974	295	13982	0.498165	92074	5.9924	0.153086	198056	412694	9.2074	19.8056	41.2694	1.3982	94	524	0	0	0	0	55114	26054	94	0	0	0	1	0	东南侧	1	4	0.571705	17.3915
2020	350600	漳州市	福建省	1	12.113	0	0	0	0	1846	7.52132	47.6694	60.7596	92.8926	12200	447	15399	0.49101	89834	5.97085	0.178263	229078	428454	8.9834	22.9078	42.8453	1.5399	95	532.5	0	0	0	0	36902	29337	95	0	0	0	1	0	东南侧	1	4	0.885149	24.1584
2021	350600	漳州市	福建省	1	15.613	0	0	0	0	2851	7.95578	53.3315	59.9397	104.864	13235	604	16816	0.585801	99218	5.9748	0.209842	260100	444213	9.9218	26.01	44.4213	1.6816	96	541	0	0	0	0	34224	32620	96	0	0	0	1	0	东南侧	1	4	1.19132	26.1045
2022	350600	漳州市	福建省	1	19.113	0	0	0	0	3919	8.27385	63.2712	66.7671	116.835	8774	683	18233	0.499336	112578	5.9744	0.210459	321900	473130	11.2578	32.19	47.313	1.8233	97	558	0	0	0	0	36405	35903	97	0	0	0	1	0	东南侧	1	4	1.34767	17.3125
2023	350600	漳州市	福建省	1	22.613	0	0	0	0	5086	8.53444	43.9479	68.4219																	0	0	0	0				0	0	0	1	0	东南侧	1	4
2012	350700	南平市	福建省	1	0.888	0	0	0	0	39	3.68888	36.6612	0	6.37509	54	272	0	0.451383	37692	4.60487	0.121472	28317	195132	3.7692	2.8317	19.5132	0	60	249	1	2012	0	0	14619	0	60	0	0	0	1	0	东南侧	1	4	1.03422	0.205323
2013	350700	南平市	福建省	1	1.18	0	0	0	0	50	3.93183	27.9726	2.97534	9.23217	341	251	0	0.402106	42127	4.60212	0.0935185	31255	210807	4.2127	3.1255	21.0807	0	58	251	1	2012	0	0	17162	0	58	0	0	0	1	0	东南侧	1	4	0.958015	1.30153
2014	350700	南平市	福建省	1	1.556	0	0	0	0	67	4.21951	25.1945	12.7589	14.2131	628	230	0	0.425419	47044	4.60212	0.0795291	34574	207246	4.7044	3.4574	20.7246	0	54	239	1	2012	0	0	19173	1406	54	0	0	0	1	0	东南侧	1	4	0.877863	2.39695
2015	350700	南平市	福建省	1	2.176	0	0	0	0	82	4.41884	17.0055	12.8356	20.1751	915	209	462	0.360155	50929	4.60973	0.0573559	36350	410054	5.0929	3.635	41.0054	0.0462	51	260	1	2012	0	0	19266	3057	51	0	0	0	1	0	东南侧	1	4	0.791667	3.46591
2016	350700	南平市	福建省	1	2.898	0	0	0	0	103	4.64439	18.2295	29.7022	27.7215	1202	188	1350	0.332124	55009	4.61727	0.0573992	41338	211223	5.5009	4.1338	21.1223	0.135	46	250	1	2012	0	0	18099	4708	46	0	0	0	1	0	东南侧	1	4	0.706767	4.5188
2017	350700	南平市	福建省	1	3.753	0	0	0	0	135	4.91265	34.4384	45.2	40.0548	1489	167	2238	0.306994	60694	4.62476	0.0601839	45013	215809	6.0694	4.5013	21.5809	0.2238	41	260	1	2012	0	0	31004	6359	41	0	0	0	1	0	东南侧	1	4	0.623134	5.55597
2018	350700	南平市	福建省	1	4.434	0	0	0	0	174	5.16479	30.0575	40.4959	51.6052	1776	146	3126	0.318857	66760	4.62849	0.0629409	46173	212072	6.676	4.6173	21.2072	0.3126	36	272	1	2012	0	0	36957	8010	36	0	0	0	1	0	东南侧	1	4	0.542751	6.60223
2019	350700	南平市	福建省	1	4.943	0	0	0	0	223	5.41165	30.0849	38.2027	61.7885	2111	93	2833	0.31	74036	4.62849	0.0611946	51424	204642	7.4036	5.1424	20.4642	0.2833	31	282	1	2012	0	0	33879	7551	31	0	0	0	1	0	东南侧	1	4	0.345725	7.84758
2020	350700	南平市	福建省	1	5.654	0	0	0	0	391	5.97126	36.1175	48.4945	70.9527	2849	106	2540	0.294327	74903	4.62476	0.0623736	94205.5	214313	7.4903	9.42055	21.4313	0.254	26	285.5	1	2012	0	0	34908	7092	26	0	0	0	1	0	东南侧	1	4	0.395522	10.6306
2021	350700	南平市	福建省	1	6.842	0	0	0	0	925	6.83087	25.6904	39.9726	80.1169	4168	186	2247	0.331584	79162	4.62103	0.0723978	136987	223984	7.9162	13.6987	22.3984	0.2247	21	289	1	2012	0	0	26139	6633	21	0	0	0	1	0	东南侧	1	4	0.696629	15.6105
2022	350700	南平市	福建省	1	8.03	0	0	0	0	1302	7.17242	30.674	35.5151	89.2812	3729	180	1954	0.302231	83136.1	4.61388	0.0710089	148100	281154	8.31361	14.81	28.1154	0.1954	16	296	1	2012	0	0	30742	6174	16	0	0	0	1	0	东南侧	1	4	0.678989	14.0664
2023	350700	南平市	福建省	1	9.218	0	0	0	0	1753	7.46965	21.5096	48.0603																	1	2012	0	0				0	0	0	1	0	东南侧	1	4
2012	350800	龙岩市	福建省	1	0.995	0	0	0	0	65	4.18965	28.1612	0	5.12196	0	168	3716	0.61546	52896	4.90575	0.162779	21703	221345	5.2896	2.1703	22.1345	0.3716	53	295	0	0	0	0	26751	153	53	0	0	0	1	0	东南侧	1	4	0.653696	0
2013	350800	龙岩市	福建省	1	1.584	0	0	0	0	80	4.39445	28.3726	4.57534	7.42157	0	179	4293	0.587749	57472	4.9078	0.134568	20626	236195	5.7472	2.0626	23.6195	0.4293	50	290	0	0	0	0	35047	1996	50	0	0	0	1	0	东南侧	1	4	0.693798	0
2014	350800	龙岩市	福建省	1	2.148	0	0	0	0	105	4.66344	27.6575	11.7452	11.4191	100	190	4870	0.584384	62730	4.91166	0.150123	20321	288791	6.273	2.0321	28.8791	0.487	50	298	0	0	0	0	48170	3839	50	0	0	0	1	0	东南侧	1	4	0.733591	0.3861
2015	350800	龙岩市	福建省	1	2.91	0	0	0	0	137	4.92725	22.8849	10.4959	16.2038	1219	201	5447	0.483035	66865	4.91936	0.132796	40029	418100	6.6865	4.0029	41.81	0.5447	50	253	0	0	0	0	57886	5682	50	0	0	0	1	0	东南侧	1	4	0.770115	4.6705
2016	350800	龙岩市	福建省	1	4.106	0	0	0	0	174	5.16479	25.9699	20.0137	22.2565	2338	212	6024	0.47914	72354	4.92699	0.13034	57153	621873	7.2354	5.7153	62.1873	0.6024	57	260	0	0	0	0	55758	7525	57	0	0	0	1	0	东南侧	1	4	0.806084	8.88973
2017	350800	龙岩市	福建省	1	5.235	0	0	0	0	240	5.4848	41.1699	45.7671	32.1604	3457	223	6601	0.462786	81713	4.93078	0.119654	67124	694570	8.1713	6.7124	69.457	0.6601	64	259	0	0	0	0	84419	9368	64	0	0	0	1	0	东南侧	1	4	0.844697	13.0947
2018	350800	龙岩市	福建省	1	6.286	0	0	0	0	382	5.94803	30.6356	44.2959	41.4289	4576	234	7178	0.501685	90655	4.93204	0.118289	69235	425033	9.0655	6.9235	42.5033	0.7178	71	283	0	0	0	0	89809	11211	71	0	0	0	1	0	东南侧	1	4	0.886364	17.3333
2019	350800	龙岩市	福建省	1	7.383	0	0	0	0	618	6.42811	26.9233	33.4986	49.5993	4248	175	8614	0.482875	101476	4.93078	0.113469	71235	435233	10.1476	7.1235	43.5233	0.8614	78	285	0	0	0	0	133880	12378	78	0	0	0	1	0	东南侧	1	4	0.662879	16.0909
2020	350800	龙岩市	福建省	1	8.753	0	0	0	0	1160	7.05704	32.2924	48.5929	56.9522	4365	213	10050	0.476155	105548	4.96305	0.117757	85355	341364	10.5548	8.5355	34.1365	1.005	85	286.5	0	0	0	0	88180	13545	85	0	0	0	1	0	东南侧	1	4	0.78022	15.989
2021	350800	龙岩市	福建省	1	10.6	0	0	0	0	1963	7.58274	23.4603	32.5452	64.3052	7022	327	11486	0.491805	112886	4.96179	0.164513	99475	247496	11.2886	9.9475	24.7496	1.1486	92	288	0	0	0	0	136333	14712	92	0	0	0	1	0	东南侧	1	4	1.1978	25.7216
2022	350800	龙岩市	福建省	1	12.447	0	0	0	0	2651	7.88307	20.8411	35.7041	71.6581	6163	491	12922	0.457797	121721	4.9554	0.168081	110624	264692	12.1721	11.0624	26.4692	1.2922	99	291	0	0	0	0	138310	15879	99	0	0	0	1	0	东南侧	1	4	1.80781	22.6915
2023	350800	龙岩市	福建省	1	14.294	0	0	0	0	3400	8.13182	25.1616	45.8548																	0	0	0	0				0	0	0	1	0	东南侧	1	4
2012	350900	宁德市	福建省	1	0.971	0	0	0	0	81	4.40672	33.8005	0	2.33684	0	0	0	0.496804	37739	5.35243	0.14386	22768	252935	3.7739	2.2768	25.2935	0	59	301	0	0	0	0	11981	6647	59	0	0	0	1	0	东南侧	1	4	0	0
2013	350900	宁德市	福建省	1	1.383	0	0	0	0	107	4.68213	27.1041	5.33973	3.39535	390	0	0	0.476972	43617	5.35243	0.162801	24962	276388	4.3617	2.4962	27.6388	0	54	310	0	0	0	0	17391	7084	54	0	0	0	1	0	东南侧	1	4	0	1.37324
2014	350900	宁德市	福建省	1	1.838	0	0	0	0	145	4.98361	27.0164	22.2356	5.21464	820	14	177	0.494851	48369	5.35595	0.179262	45330	274926	4.8369	4.533	27.4926	0.0177	52	288	0	0	0	0	12963	7521	52	0	0	0	1	0	东南侧	1	4	0.0491228	2.87719
2015	350900	宁德市	福建省	1	2.45	0	0	0	0	195	5.27811	23.5589	25.3836	7.42579	1250	85	1229	0.420914	52006	5.36294	0.177828	54553	255036	5.2006	5.4553	25.5036	0.1229	50	282	0	0	0	0	13531	7958	50	0	0	0	1	0	东南侧	1	4	0.296167	4.3554
2016	350900	宁德市	福建省	1	3.205	0	0	0	0	255	5.54518	27.7077	28.3825	10.237	1680	156	2281	0.378289	56358	5.38524	0.157636	68505	260576	5.6358	6.8505	26.0576	0.2281	49	285	0	0	0	0	18212	8395	49	0	0	0	1	0	东南侧	1	4	0.539792	5.81315
2017	350900	宁德市	福建省	1	4.186	0	0	0	0	312	5.7462	40.8603	53.7096	14.809	2110	227	3333	0.371561	60665	5.37475	0.174158	86237	498907	6.0665	8.6237	49.8907	0.3333	48	290	0	0	0	0	25757	8832	48	0	0	0	1	0	东南侧	1	4	0.782759	7.27586
2018	350900	宁德市	福建省	1	5.597	0	0	0	0	579	6.36303	53.3781	52.2164	19.2644	2540	298	4385	0.402683	66878	5.37819	0.182479	103405	264900	6.6878	10.3405	26.49	0.4385	47	302	0	0	0	0	68029	9269	47	0	0	0	1	0	东南侧	1	4	1.02406	8.72852
2019	350900	宁德市	福建省	1	7.254	0	0	0	0	913	6.81783	40.2521	44.074	23.1751	3027	327	5060	0.373559	84251	5.37819	0.174042	127186	249859	8.4251	12.7186	24.9859	0.506	46	314	0	0	0	0	102543	9153	46	0	0	0	1	0	东南侧	1	4	1.12371	10.4021
2020	350900	宁德市	福建省	1	9.643	0	0	0	0	1427	7.26403	41.0164	52.3115	26.6684	4094	440	5735	0.385898	83541	5.45744	0.194641	139306	266684	8.3541	13.9305	26.6684	0.5735	45	319.5	0	0	0	0	117909	9037	45	0	0	0	1	0	东南侧	1	4	1.39683	12.9968
2021	350900	宁德市	福建省	1	13.835	0	0	0	0	1973	7.58782	39.2	43.1397	30.1617	4737	755	6410	0.459866	100034	5.45744	0.287828	151425	283510	10.0034	15.1425	28.351	0.641	44	325	0	0	0	0	80555	8921	44	0	0	0	1	0	东南侧	1	4	2.39683	15.0381
2022	350900	宁德市	福建省	1	18.027	0	0	0	0	2544	7.84189	48.463	45.4329	33.6549	6551	685	7085	0.449822	112738	5.45935	0.363723	165733	306479	11.2738	16.5733	30.6479	0.7085	43	334	0	0	0	0	54143	8805	43	0	0	0	1	0	东南侧	1	4	2.17047	20.7573
2023	350900	宁德市	福建省	1	22.219	0	0	0	0	3393	8.12976	33.7452	52.1452																	0	0	0	0				0	0	0	1	0	东南侧	1	4
2012	360100	南昌市	江西省	2	8.038	0	0	0	0	280	5.63835	70.2978	0	4.67844	0	769	0	0.694692	58715	6.54142	0.174352	67000	506643	5.8715	6.7	50.6643	0	138	621	0	0	0	0	44786		138	0	0	0	2	1	东南侧	1	3	1.49856	0
2013	360100	南昌市	江西省	2	10.065	0	0	0	0	348	5.85507	68.1014	32.2219	6.77997	0	832	2204	0.696075	65412	6.55162	0.181093	115400	544791	6.5412	11.54	54.4791	0.2204	127	629	0	0	0	0	54172		127	0	0	0	2	1	东南侧	1	3	1.60488	0
2014	360100	南昌市	江西省	2	12.397	0	0	0	0	456	6.12468	65.9151	73.5178	10.4289	0	895	6259	0.723242	70373	6.56236	0.204662	162800	657300	7.0373	16.28	65.73	0.6259	112	601	0	0	0	0	79045		112	0	0	0	2	1	东南侧	1	3	1.70795	0
2015	360100	南昌市	江西省	2	15.019	0	0	0	0	597	6.39359	58.4	75.7397	14.7956	0	958	10314	0.716783	75879	6.57426	0.176459	208600	694700	7.5879	20.86	69.47	1.0314	107	609	0	0	0	0	82004		107	0	0	0	2	1	东南侧	1	3	1.80656	0
2016	360100	南昌市	江西省	2	19.519	0	0	0	0	802	6.68835	61.7705	83.082	20.3207	3442	1021	14369	0.689548	81598	6.58709	0.141851	314000	679300	8.1598	31.4	67.93	1.4369	102	625	0	0	0	0	101403		102	0	0	0	2	1	东南侧	1	3	1.90081	6.40801
2017	360100	南昌市	江西省	2	24.665	0	0	0	0	1003	6.91175	79.7945	123.126	29.3554	8241	1084	18424	0.63859	92353	6.60409	0.133755	430300	1682000	9.2353	43.03	168.2	1.8424	97	613	0	0	0	0	217331	18767	97	0	0	0	2	1	东南侧	1	3	1.98408	15.0837
2018	360100	南昌市	江西省	2	30.171	0	0	0	0	1295	7.16704	91.6055	131.729	37.8111	13040	1147	22479	0.613687	95825	6.61899	0.149308	378400	638000	9.5825	37.84	63.8	2.2479	92	697	0	0	0	0	273821		92	0	0	0	2	1	东南侧	1	3	2.06834	23.5146
2019	360100	南昌市	江西省	2	36.211	0	0	0	0	1679	7.42655	70.8219	123.871	45.2559	13057	1223	21684	0.571869	100415	6.65724	0.189848	496300	617000	10.0415	49.63	61.7	2.1684	87	709	0	0	0	0	339770		87	0	0	0	2	1	东南侧	1	3	2.18369	23.3136
2020	360100	南昌市	江西省	2	44.329	0	0	0	0	3028	8.01599	68.0738	106.421	51.9475	17910	1675	20889	0.577276	92697.4	6.79694	0.200412	610850	654646	9.26974	61.085	65.4645	2.0889	82	746.5	0	0	0	0	372224		82	0	0	0	2	1	东南侧	1	3	2.67786	28.6331
2021	360100	南昌市	江西省	2	58.256	0	0	0	0	5261	8.56827	64.1151	101.436	58.6392	23800	2667	20094	0.557273	104788	6.85577	0.194007	725400	692291	10.4788	72.54	69.2291	2.0094	77	784	0	0	0	0	458501		77	0	0	0	2	1	东南侧	1	3	4.14291	36.9709
2022	360100	南昌市	江西省	2	72.183	0	0	0	0	8021	8.98994	68.0356	102.934	65.3308	17855	3730	19299	0.487389	111031	6.90228	0.186793	792300	752230	11.1031	79.23	75.223	1.9299	72	803	0	0	0	0	395079		72	0	0	0	2	1	东南侧	1	3	5.70502	27.3092
2023	360100	南昌市	江西省	2	86.11	0	0	0	0	10824	9.28961	71.1068	119.31																	0	0	0	0				0	0	0	2	1	东南侧	1	3
2012	360200	景德镇市	江西省	2	0.73	0	0	0	0	12	2.56495	22.9536	0	6.52552	0	455	0	0.55207	39151	5.72367	0.1281	57250	122000	3.9151	5.725	12.2	0	37	39	0	0	0	0	9530	4054	37	0	0	0	2	1	东南侧	1	4	2.82609	0
2013	360200	景德镇市	江西省	2	0.999	0	0	0	0	16	2.83321	20.7918	1.72055	9.4489	0	381	0	0.544837	40981	5.72955	0.102519	7873	97227	4.0981	0.7873	9.7227	0	24	129	0	0	0	0	11418	4159	24	0	0	0	2	1	东南侧	1	4	2.35258	0
2014	360200	景德镇市	江西省	2	1.287	0	0	0	0	21	3.09104	22.4384	9.73151	14.5481	0	307	0	0.54927	45438	5.73589	0.0652199	11600	102535	4.5438	1.16	10.2535	0	25	131	0	0	0	0	11391	4264	25	0	0	0	2	1	东南侧	1	4	1.88367	0
2015	360200	景德镇市	江西省	2	1.528	0	0	0	0	25	3.2581	11.726	10.2082	20.6459	0	233	0	0.523749	47216	5.74244	0.064916	11492	105816	4.7216	1.1492	10.5816	0	21	122	0	0	0	0	26071	4369	21	0	0	0	2	1	东南侧	1	4	1.4203	0
2016	360200	景德镇市	江西省	2	1.884	0	0	0	0	36	3.61092	7.48907	20.1995	28.3607	0	159	0	0.510472	50989	5.75117	0.052329	14395	108808	5.0989	1.4395	10.8808	0	17	137	0	0	0	0	18680	4474	17	0	0	0	2	1	东南侧	1	4	0.960783	0
2017	360200	景德镇市	江西省	2	2.595	0	0	0	0	56	4.04305	24.4849	39.8521	40.9658	189	85	405	0.45128	52910	5.75701	0.0635706	14395	110617	5.291	1.4395	11.0617	0.0405	13	149	0	0	0	0	39606	4579	13	0	0	0	2	1	东南侧	1	4	0.510541	1.1352
2018	360200	景德镇市	江西省	2	3.43	0	0	0	0	75	4.33073	37.8192	37.4931	52.7453	1895	11	2613	0.440362	50723	5.76198	0.0809711	30000	38563	5.0723	3	3.8563	0.2613	9	157	0	0	0	0	26667	4684	9	0	0	0	2	1	东南侧	1	4	0.0657423	11.3256
2019	360200	景德镇市	江西省	2	4.486	0	0	0	0	99	4.60517	34.2356	39.5863	63.1297	2283	182	3088	0.422088	55228	5.76634	0.0694355	112600	37473	5.5228	11.26	3.7473	0.3088	5	183	0	0	0	0	46447	4789	5	0	0	0	2	1	东南侧	1	4	1.08301	13.5852
2020	360200	景德镇市	江西省	2	5.668	0	0	0	0	176	5.17615	34.1995	43.5355	72.4761	2765	220	3563	0.424145	59133.9	5.72905	0.0694496	69750	41980.5	5.91339	6.975	4.19805	0.3563	1	176	0	0	0	0	51461	4894	1	0	0	0	2	1	东南侧	1	4	1.35886	17.0784
2021	360200	景德镇市	江西省	2	7.134	0	0	0	0	307	5.7301	38.137	42.9288	81.8225	3282	269	4038	0.449044	68049.3	5.73004	0.0758156	26900	46488	6.80493	2.69	4.6488	0.4038	0	169	0	0	0	0	55304	4999	0	0	0	0	2	1	东南侧	1	4	1.65988	20.2518
2022	360200	景德镇市	江西省	2	8.6	0	0	0	0	481	6.17794	11.9945	29.8274	91.1689	3749	401	4513	0.379719	73537.2	5.73081	0.205144	27904	156925	7.35372	2.7904	15.6925	0.4513	0	186	0	0	0	0	69570	5104	0	0	0	0	2	1	东南侧	1	4	2.47249	23.1157
2023	360200	景德镇市	江西省	2	10.066	0	0	0	0	863	6.76157	20.3973	38.2329																	0	0	0	0				0	0	0	2	1	东南侧	1	4
2012	360300	萍乡市	江西省	2	0.499	0	0	0	0	25	3.2581	13.8333	0	4.12225	0	27	2	0.551503	39186	6.1927	0.0956757	10299	88103	3.9186	1.0299	8.8103	0.0002	23	143	1	2012	0	0	15671	0	23	0	0	0	2	1	东南侧	1	4	0.144077	0
2013	360300	萍乡市	江西省	2	0.698	0	0	0	0	29	3.4012	11.337	1.88493	5.97124	0	38	652	0.571652	41151	6.1967	0.107046	11132	107005	4.1151	1.1132	10.7005	0.0652	26	152	1	2012	0	0	24383	0	26	0	0	0	2	1	东南侧	1	4	0.201967	0
2014	360300	萍乡市	江西省	2	0.786	0	0	0	0	38	3.66356	12.0466	8.19452	9.18824	0	49	1302	0.601709	45867	6.20121	0.105518	12157	113889	4.5867	1.2157	11.3889	0.1302	26	145	1	2012	0	0	29969	0	26	0	0	0	2	1	东南侧	1	4	0.259259	0
2015	360300	萍乡市	江西省	2	0.924	0	0	0	0	49	3.91202	6.95616	8.11233	13.0412	555	60	1952	0.570853	48133	6.20706	0.0861184	14006	115348	4.8133	1.4006	11.5348	0.1952	28	145	1	2012	0	0	38294	0	28	0	0	0	2	1	东南侧	1	4	0.315607	2.91936
2016	360300	萍乡市	江西省	2	1.224	0	0	0	0	60	4.11087	6.62295	12.1557	17.9256	1215	71	2602	0.527411	52330	6.21393	0.0913969	16079	132535	5.233	1.6079	13.2535	0.2602	23	148	1	2012	0	0	44868	678	23	0	0	0	2	1	东南侧	1	4	0.370912	6.3473
2017	360300	萍乡市	江西省	2	1.641	0	0	0	0	85	4.45435	23.7726	33.063	25.9134	1875	82	3252	0.456696	55767	6.21956	0.0961916	19366	133303	5.5767	1.9366	13.3303	0.3252	18	170	1	2012	0	0	54288	2485	18	0	0	0	2	1	东南侧	1	4	0.425974	9.74026
2018	360300	萍乡市	江西省	2	2.084	0	0	0	0	135	4.91265	41.1479	34.726	33.4183	2535	93	3902	0.406503	52307	6.22381	0.111659	35700	127836	5.2307	3.57	12.7836	0.3902	13	175	1	2012	0	0	65288	4292	13	0	0	0	2	1	东南侧	1	4	0.481068	13.113
2019	360300	萍乡市	江西省	2	2.71	0	0	0	0	184	5.22036	26.526	39.9644	40.0169	1964	124	2852	0.380789	48007	6.22799	0.126478	41400	129563	4.8007	4.14	12.9563	0.2852	8	179	1	2012	0	0	71819	6099	8	0	0	0	2	1	东南侧	1	4	0.638747	10.1169
2020	360300	萍乡市	江西省	2	3.616	0	0	0	0	709	6.56527	28.1803	52.6557	45.9342	2159	176	1802	0.377168	53302.2	6.15508	0.149852	49550	131220	5.33022	4.955	13.122	0.1802	3	182	1	2012	0	0	79025	7906	3	0	0	0	2	1	东南侧	1	4	0.975177	11.9625
2021	360300	萍乡市	江西省	2	4.477	0	0	0	0	1456	7.28413	20.011	42.3014	51.8515	2464	765	752	0.374641	61385.8	6.15569	0.166743	57700	132877	6.13858	5.77	13.2877	0.0752	0	185	1	2012	0	0	85052	9713	0	0	0	0	2	1	东南侧	1	4	4.23611	13.6442
2022	360300	萍乡市	江西省	2	5.338	0	0	0	0	1859	7.52833	12.4247	35.5863	57.7688	1985	294	0	0.349118	64200.6	6.15729	0.190644	64300	125200	6.42006	6.43	12.52	0	0	195	1	2012	0	0	85229	11520	0	0	0	0	2	1	东南侧	1	4	1.62539	10.9741
2023	360300	萍乡市	江西省	2	6.199	0	0	0	0	2351	7.76302	21.1507	39.5233																	1	2012	0	0				0	0	0	2	1	东南侧	1	4
2012	360400	九江市	江西省	2	0.651	0	0	0	0	50	3.93183	35.8087	0	5.26102	0	119	0	0.476055	29785	5.53567	0.200944	21442	247459	2.9785	2.1442	24.7459	0	82	361	0	0	0	0	16597		82	0	0	0	2	1	东南侧	1	4	0.249314	0
2013	360400	九江市	江西省	2	0.903	0	0	0	0	58	4.07754	27.9288	6.96438	7.62324	0	118	0	0.520848	31530	5.52562	0.184024	21608	279475	3.153	2.1608	27.9475	0	80	324	0	0	0	0	38203		80	0	0	0	2	1	东南侧	1	4	0.246377	0
2014	360400	九江市	江西省	2	1.043	0	0	0	0	87	4.47734	37.6767	33.7233	11.7297	0	117	389	0.557092	37097	5.52927	0.198828	22710	271670	3.7097	2.271	27.167	0.0389	74	327	0	0	0	0	47498		74	0	0	0	2	1	东南侧	1	4	0.2434	0
2015	360400	九江市	江西省	2	1.391	0	0	0	0	118	4.77912	32.8932	23.4356	16.6479	0	116	2326	0.558185	39505	5.49615	0.194693	26708	271703	3.9505	2.6708	27.1703	0.2326	72	374	0	0	0	0	51819		72	0	0	0	2	1	东南侧	1	4	0.240375	0
2016	360400	九江市	江西省	2	1.795	0	0	0	0	161	5.0876	22.623	37.4317	22.8705	525	115	4263	0.559699	43338	5.50066	0.164394	31647	287119	4.3338	3.1647	28.7119	0.4263	70	375	0	0	0	0	58853		70	0	0	0	2	1	东南侧	1	4	0.237231	1.08301
2017	360400	九江市	江西省	2	2.343	0	0	0	0	212	5.36129	41.2082	63.7616	33.045	3006	114	6200	0.500044	49659	5.54262	0.143047	36379	284336	4.9659	3.6379	28.4336	0.62	68	426	0	0	0	0	75892	6678	68	0	0	0	2	1	东南侧	1	4	0.233928	6.1683
2018	360400	九江市	江西省	2	2.825	0	0	0	0	274	5.61677	47.663	66.2274	42.5825	5487	113	8137	0.481579	55274	5.50798	0.132472	38126	312056	5.5274	3.8126	31.2056	0.8137	66	445	0	0	0	0	116150		66	0	0	0	2	1	东南侧	1	4	0.230763	11.2053
2019	360400	九江市	江西省	2	3.542	0	0	0	0	374	5.92693	44.4438	65.9342	50.9895	6127	135	9488	0.435504	63584	5.55264	0.112062	38630	312583	6.3584	3.863	31.2583	0.9488	64	463	0	0	0	0	175898		64	0	0	0	2	1	东南侧	1	4	0.274374	12.4525
2020	360400	九江市	江西省	2	4.759	0	0	0	0	828	6.72022	43.4426	67.5792	58.5546	9032	236	10839	0.441914	70340.5	5.52692	0.139464	85334	334955	7.03405	8.5334	33.4955	1.0839	62	478.5	0	0	0	0	154175		62	0	0	0	2	1	东南侧	1	4	0.51301	19.6335
2021	360400	九江市	江西省	2	6.675	0	0	0	0	1867	7.53262	36.7589	60.8712	66.1197	10491	361	12190	0.467967	81551.3	5.5616	0.174465	132038	357328	8.15513	13.2038	35.7328	1.219	60	494	0	0	0	0	155458		60	0	0	0	2	1	东南侧	1	4	0.791545	23.003
2022	360400	九江市	江西省	2	8.591	0	0	0	0	3979	8.28904	31.1562	56.3151	73.6847	8964	728	13541	0.438577	88318.3	5.60624	0.241479	149980	379700	8.83183	14.998	37.97	1.3541	58	492	0	0	0	0	147011		58	0	0	0	2	1	东南侧	1	4	1.5973	19.6678
2023	360400	九江市	江西省	2	10.507	0	0	0	0	5572	8.62569	39.9726	64.5781																	0	0	0	0				0	0	0	2	1	东南侧	1	4
2012	360500	新余市	江西省	2	0.395	0	0	0	0	16	2.83321	16.2322	0	6.91484	192	236	0	0.662234	72266	5.89213	0.186086	8384	55606	7.2266	0.8384	5.5606	0	20	96	0	2013	0	0	14369		20	0	0	0	2	1	东南侧	1	4	2.05039	1.66811
2013	360500	新余市	江西省	2	0.569	0	0	0	0	21	3.09104	12.1973	1.09589	10.0125	342	203	0	0.664399	69840	5.89612	0.15274	12300	98000	6.984	1.23	9.8	0	18	97	1	2013	0	0	20705		18	0	0	0	2	1	东南侧	1	4	1.75666	2.9595
2014	360500	新余市	江西省	2	0.733	0	0	0	0	29	3.4012	10.2603	5.84932	15.4145	492	170	0	0.682609	77730	5.90061	0.139492	12400	118000	7.773	1.24	11.8	0	17	105	1	2013	0	0	18818		17	0	0	0	2	1	东南侧	1	4	1.46451	4.23846
2015	360500	新余市	江西省	2	1.084	0	0	0	0	36	3.61092	9.15069	5.32603	21.8544	642	137	580	0.649396	81354	5.90568	0.118726	14900	170000	8.1354	1.49	17	0.058	15	115	1	2013	0	0	26284		15	0	0	0	2	1	东南侧	1	4	1.17425	5.5027
2016	360500	新余市	江西省	2	1.409	0	0	0	0	48	3.89182	8.49727	9.89891	29.9836	792	104	1395	0.625954	88548	5.91166	0.11993	21500	275000	8.8548	2.15	27.5	0.1395	13	109	1	2013	0	0	26742		13	0	0	0	2	1	东南侧	1	4	0.886087	6.74789
2017	360500	新余市	江西省	2	1.8	0	0	0	0	62	4.14313	16.2603	30.9315	43.315	942	71	2210	0.571726	94165	5.91761	0.164341	23700	207300	9.4165	2.37	20.73	0.221	11	117	1	2013	0	0	25604	4996	11	0	0	0	2	1	东南侧	1	4	0.601338	7.97832
2018	360500	新余市	江西省	2	1.989	0	0	0	0	88	4.48864	32.6904	34.5945	55.6372	1092	38	3025	0.544421	86789	5.92268	0.157309	25691	502000	8.6789	2.5691	50.2	0.3025	9	129	1	2013	0	0	24593		9	0	0	0	2	1	东南侧	1	4	0.320216	9.20199
2019	360500	新余市	江西省	2	2.364	0	0	0	0	128	4.85981	24.4712	23.2795	66.5314	1236	64	3345	0.499455	81642	5.92831	0.153514	36406	879000	8.1642	3.6406	87.9	0.3345	7	119	1	2013	0	0	26417		7	0	0	0	2	1	东南侧	1	4	0.536283	10.357
2020	360500	新余市	江西省	2	2.65	0	0	0	0	295	5.69036	29.6175	37.7158	76.3772	2345	66	3665	0.488127	83504.6	5.93591	0.16706	48658.5	500550	8.35046	4.86585	50.055	0.3665	5	128	1	2013	0	0	31414		5	0	0	0	2	1	东南侧	1	4	0.548857	19.501
2021	360500	新余市	江西省	2	3.204	0	0	0	0	488	6.19236	23.9425	25.0438	86.2229	2748	91	3985	0.517252	96024.5	5.93557	0.184832	60911	122100	9.60245	6.0911	12.21	0.3985	3	137	1	2013	0	0	27659		3	0	0	0	2	1	东南侧	1	4	0.757009	22.86
2022	360500	新余市	江西省	2	3.758	0	0	0	0	685	6.53088	15.9753	23.0603	96.0687	1920	76	4305	0.463475	104130	5.93616	0.366625	76405	130000	10.413	7.6405	13	0.4305	1	139	1	2013	0	0	42907		1	0	0	0	2	1	东南侧	1	4	0.631859	15.9628
2023	360500	新余市	江西省	2	4.312	0	0	0	0	936	6.84268	21.9178	34.2356																	1	2013	0	0				0	0	0	2	1	东南侧	1	4
2012	360600	鹰潭市	江西省	2	0.413	0	0	0	0	12	2.56495	9	0	4.40692	0	289	0	0.668067	42449	5.76718	0.567087	7198	57450	4.2449	0.7198	5.745	0	16	82	0	2014	0	0	5823		16	0	0	0	2	1	东南侧	1	4	2.53977	0
2013	360600	鹰潭市	江西省	2	0.442	0	0	0	0	13	2.63906	7.41644	1.09589	6.38133	0	248	0	0.65894	44278	5.77121	0.497062	11212	62283	4.4278	1.1212	6.2283	0	19	83	0	2014	0	0	17832		19	0	0	0	2	1	东南侧	1	4	2.17068	0
2014	360600	鹰潭市	江西省	2	0.505	0	0	0	0	19	2.99573	6.72055	4.52877	9.83054	0	207	0	0.638345	53011	5.77567	0.417401	12887	64205	5.3011	1.2887	6.4205	0	12	83	1	2014	0	0	23041		12	0	0	0	2	1	东南侧	1	4	1.80376	0
2015	360600	鹰潭市	江西省	2	0.6	0	0	0	0	24	3.21888	11.7973	4.11781	13.9859	0	166	0	0.64984	55568	5.78062	0.34643	16501	65340	5.5568	1.6501	6.534	0	14	82	1	2014	0	0	28968		14	0	0	0	2	1	东南侧	1	4	1.43935	0
2016	360600	鹰潭市	江西省	2	0.783	0	0	0	0	29	3.4012	25.8197	8.18306	19.2628	0	125	0	0.637486	60136	5.78581	0.336915	21562	70522	6.0136	2.1562	7.0522	0	12	89	1	2014	0	0	28610		12	0	0	0	2	1	东南侧	1	4	1.07824	0
2017	360600	鹰潭市	江西省	2	0.938	0	0	0	0	42	3.7612	15.3808	22.5014	27.7935	759	84	1222	0.586305	68834	5.79286	0.3662	25029	70949	6.8834	2.5029	7.0949	0.1222	10	79	1	2014	0	0	52310	4496	10	0	0	0	2	1	东南侧	1	4	0.719486	6.50107
2018	360600	鹰潭市	江西省	2	1.19	0	0	0	0	60	4.11087	33.3178	24.063	35.9703	2803	43	2706	0.575189	69923	5.79926	0.391157	26718	74409	6.9923	2.6718	7.4409	0.2706	8	91	1	2014	0	0	58214		8	0	0	0	2	1	东南侧	1	4	0.365957	23.8553
2019	360600	鹰潭市	江西省	2	1.491	0	0	0	0	80	4.39445	21.1726	17.0082	43.1409	1961	40	2579	0.566911	79882.7	5.80486	0.316098	33238	76764	7.98827	3.3238	7.6764	0.2579	6	110	1	2014	0	0	102705		6	0	0	0	2	1	东南侧	1	4	0.338524	16.5961
2020	360600	鹰潭市	江西省	2	1.966	0	0	0	0	177	5.18178	23.0328	31.1066	49.5456	2291	88	2452	0.469795	85262.7	5.7814	0.342081	35415.5	84367.5	8.52627	3.54155	8.43675	0.2452	4	115.5	1	2014	0	0	73906		4	0	0	0	2	1	东南侧	1	4	0.762433	19.8492
2021	360600	鹰潭市	江西省	2	2.853	0	0	0	0	321	5.77455	21.0027	26.5644	55.9503	2744	151	2325	0.490931	99069.3	5.78209	0.377376	37593	91971	9.90693	3.7593	9.1971	0.2325	2	121	1	2014	0	0	70729		2	0	0	0	2	1	东南侧	1	4	1.30736	23.7576
2022	360600	鹰潭市	江西省	2	3.74	0	0	0	0	477	6.16961	14.4274	19.6521	62.3551	2744	151	2198	0.481134	107111	5.78279	0.349941	38322	120000	10.7111	3.8322	12	0.2198	0	127	1	2014	0	0	74833		0	0	0	0	2	1	东南侧	1	4	1.30645	23.7411
2023	360600	鹰潭市	江西省	2	4.627	0	0	0	0	675	6.51619	12.7589	21.6466																	1	2014	0	0				0	0	0	2	1	东南侧	1	4
2012	360700	赣州市	江西省	2	0.761	0	0	0	0	66	4.20469	39.0273	0	5.36772	0	0	10231	0.349555	17873	5.36891	0.137727	46590	450752	1.7873	4.659	45.0752	1.0231	98	510	0	0	0	0	14984		98	0	0	0	2	1	东南侧	1	3	0	0
2013	360700	赣州市	江西省	2	1.092	0	0	0	0	86	4.46591	38.789	8.52329	7.77662	0	0	11126	0.383766	18012	5.37201	0.12238	42145	397769	1.8012	4.2145	39.7769	1.1126	118	504	0	0	0	0	45266		118	0	0	0	2	1	东南侧	1	3	0	0
2014	360700	赣州市	江西省	2	1.406	0	0	0	0	126	4.84419	39.3096	39.1342	11.9645	0	11	12021	0.420143	21708	5.37377	0.129985	44532	440715	2.1708	4.4532	44.0715	1.2021	91	567	0	0	0	0	60993		91	0	0	0	2	1	东南侧	1	3	0.0129298	0
2015	360700	赣州市	江西省	2	2.276	0	0	0	0	172	5.15329	27.3918	45.1781	16.9845	0	103	12916	0.39923	23148	5.38052	0.130662	53263	435928	2.3148	5.3263	43.5928	1.2916	88	673	0	0	0	0	83384		88	0	0	0	2	1	东南侧	1	3	0.120509	0
2016	360700	赣州市	江西省	2	3.292	0	0	0	0	239	5.48064	30.0273	57.9481	23.3494	2886	195	13811	0.359292	25761	5.38538	0.122981	70700	466400	2.5761	7.07	46.64	1.3811	87	615	0	0	0	0	126100		87	0	0	0	2	1	东南侧	1	3	0.227043	3.36023
2017	360700	赣州市	江西省	2	4.568	0	0	0	0	349	5.85793	50.9397	74.9178	33.7591	5934	287	14706	0.316058	29308	5.39082	0.127103	152844	479200	2.9308	15.2844	47.92	1.4706	86	721	0	0	0	0	184152	6590	86	0	0	0	2	1	东南侧	1	3	0.332345	6.87155
2018	360700	赣州市	江西省	2	6.361	0	0	0	0	512	6.24028	68.5123	75.2055	43.5504	8982	379	15601	0.309257	32429	5.39567	0.124799	189626	554200	3.2429	18.9626	55.42	1.5601	85	823	0	0	0	0	222623		85	0	0	0	2	1	东南侧	1	3	0.436757	10.3508
2019	360700	赣州市	江西省	2	8.697	0	0	0	0	723	6.58479	52.4931	71.7699	52.165	12246	445	18857	0.278297	39968	5.39917	0.114372	209639	562500	3.9968	20.9639	56.25	1.8857	84	855	0	0	0	0	275305		84	0	0	0	2	1	东南侧	1	3	0.511024	14.0629
2020	360700	赣州市	江西省	2	13.639	0	0	0	0	1527	7.33172	52.888	75.2514	59.8955	17612	989	22113	0.29262	40753.5	5.42881	0.138002	265420	607250	4.07535	26.542	60.725	2.2113	83	894.5	0	0	0	0	296120		83	0	0	0	2	1	东南侧	1	3	1.10256	19.6343
2021	360700	赣州市	江西省	2	20.808	0	0	0	0	2654	7.8842	45.1562	70.0959	67.6261	19754	1399	25369	0.305973	46452.3	5.42993	0.177102	321200	652000	4.64523	32.12	65.2	2.5369	82	934	0	0	0	0	307121		82	0	0	0	2	1	东南侧	1	3	1.55791	21.9978
2022	360700	赣州市	江西省	2	27.977	0	0	0	0	3997	8.29355	46.4329	73.3233	75.3567	15709	1233	28625	0.297826	50351.8	5.43083	0.228376	372402	801175	5.03518	37.2402	80.1175	2.8625	81	904	0	0	0	0	333250		81	0	0	0	2	1	东南侧	1	3	1.37181	17.4776
2023	360700	赣州市	江西省	2	35.146	0	0	0	0	5565	8.62443	54.1808	81.9342																	0	0	0	0				0	0	0	2	1	东南侧	1	3
2012	360800	吉安市	江西省	2	0.49	0	0	0	0	28	3.3673	25.7022	0	1.31331	0	0	0	0.419104	18660	5.25383	0.171298	39304	168693	1.866	3.9304	16.8693	0	62	285	0	2014	0	0	11690		62	0	0	0	2	1	东南侧	1	4	0	0
2013	360800	吉安市	江西省	2	0.591	0	0	0	0	39	3.68888	18.4521	2.0411	1.90938	0	19	0	0.425675	22081	5.25994	0.19728	42378	188076	2.2081	4.2378	18.8076	0	50	275	0	2014	0	0	55467		50	0	0	0	2	1	东南侧	1	4	0.0390448	0
2014	360800	吉安市	江西省	2	0.7	0	0	0	0	54	4.00733	21.7397	13.9781	2.93092	0	43	601	0.461844	25486	5.26301	0.218814	50082	192153	2.5486	5.0082	19.2153	0.0601	46	282	1	2014	0	0	65637		46	0	0	0	2	1	东南侧	1	4	0.0880931	0
2015	360800	吉安市	江西省	2	0.851	0	0	0	0	74	4.31749	13.4493	11.2932	4.19213	58	67	2020	0.449677	27168	5.2631	0.225695	51032	194256	2.7168	5.1032	19.4256	0.202	47	280	1	2014	0	0	75203		47	0	0	0	2	1	东南侧	1	4	0.136763	0.118392
2016	360800	吉安市	江西省	2	1.24	0	0	0	0	105	4.66344	12.123	27.776	5.81542	1490	91	3439	0.40987	29772	5.26695	0.22719	77872	210024	2.9772	7.7872	21.0024	0.3439	41	355	1	2014	0	0	73901		41	0	0	0	2	1	东南侧	1	4	0.185038	3.02975
2017	360800	吉安市	江西省	2	1.836	0	0	0	0	137	4.92725	32.5808	59.5836	8.41101	2922	115	4858	0.36135	33134	5.27186	0.228226	91200	301682	3.3134	9.12	30.1682	0.4858	35	396	1	2014	0	0	86765	6815	35	0	0	0	2	1	东南侧	1	4	0.232704	5.91271
2018	360800	吉安市	江西省	2	2.381	0	0	0	0	173	5.15906	49.2466	62.2548	11.0748	4354	139	6277	0.347457	35202	5.27483	0.220449	142561	223786	3.5202	14.2561	22.3786	0.6277	29	378	1	2014	0	0	115177		29	0	0	0	2	1	东南侧	1	4	0.280434	8.78425
2019	360800	吉安市	江西省	2	2.951	0	0	0	0	249	5.52146	32.7342	57.8055	13.3766	4701	121	6321	0.327869	42060.2	5.27893	0.235371	170950	238758	4.20602	17.095	23.8758	0.6321	23	384	1	2014	0	0	129078		23	0	0	0	2	1	东南侧	1	4	0.243966	9.4784
2020	360800	吉安市	江西省	2	4.191	0	0	0	0	666	6.50279	31.5902	60.0355	15.3873	6356	244	6365	0.320852	48306.8	5.17828	0.243934	166825	299879	4.83068	16.6825	29.9879	0.6365	17	402.5	1	2014	0	0	146120		17	0	0	0	2	1	东南侧	1	4	0.545959	14.2218
2021	360800	吉安市	江西省	2	6.299	0	0	0	0	1197	7.08841	23.0219	52.3671	17.398	8631	414	6409	0.325247	56788.9	5.17186	0.210256	162700	361000	5.67889	16.27	36.1	0.6409	11	421	1	2014	0	0	154417		11	0	0	0	2	1	东南侧	1	4	0.935572	19.5046
2022	360800	吉安市	江西省	2	8.407	0	0	0	0	1758	7.4725	22.2685	54.9836	19.4088	6586	574	6453	0.312485	62170.2	5.17508	0.25967	180716	384000	6.21702	18.0716	38.4	0.6453	5	437	1	2014	0	0	183930		5	0	0	0	2	1	东南侧	1	4	1.29753	14.8877
2023	360800	吉安市	江西省	2	10.515	0	0	0	0	2371	7.77149	25.874	58.2822																	1	2014	0	0				0	0	0	2	1	东南侧	1	4
2012	360900	宜春市	江西省	2	1.102	0	0	0	0	38	3.66356	18.5765	0	4.14762	0	0	0	0.49184	22855	5.67918	0.0835805	24300	161200	2.2855	2.43	16.12	0	58	256	0	0	0	0	19493	0	58	0	0	0	2	1	东南侧	1	4	0	0
2013	360900	宜春市	江西省	2	1.554	0	0	0	0	46	3.85015	20.4959	3.31781	6.00961	0	0	0	0.52283	23998	5.68158	0.0888038	34808	172700	2.3998	3.4808	17.27	0	58	320	0	0	0	0	36633	1569	58	0	0	0	2	1	东南侧	1	4	0	0
2014	360900	宜春市	江西省	2	2.044	0	0	0	0	71	4.27667	13.9644	20.7589	9.24625	0	0	0	0.548937	27764	5.68447	0.0960555	39079	182600	2.7764	3.9079	18.26	0	55	333	0	0	0	0	60430	3272	55	0	0	0	2	1	东南侧	1	4	0	0
2015	360900	宜春市	江西省	2	2.549	0	0	0	0	100	4.61512	12.6712	32.8795	13.131	486	41	1105	0.532921	29457	5.68782	0.0988331	48371	216800	2.9457	4.8371	21.68	0.1105	54	376	0	0	0	0	82657	4975	54	0	0	0	2	1	东南侧	1	4	0.0743832	0.881713
2016	360900	宜春市	江西省	2	3.222	0	0	0	0	136	4.91998	14.4645	48.806	18.0585	1602	100	3220	0.506027	32269	5.69153	0.0971553	40972	239000	3.2269	4.0972	23.9	0.322	52	353	0	0	0	0	98801	6678	52	0	0	0	2	1	东南侧	1	4	0.18075	2.89562
2017	360900	宜春市	江西省	2	4.052	0	0	0	0	173	5.15906	29.5726	63.8658	26.1047	2718	159	5335	0.474208	36475	5.69536	0.0951207	83580	266400	3.6475	8.358	26.64	0.5335	50	414	0	0	0	0	164296	8381	50	0	0	0	2	1	东南侧	1	4	0.286296	4.89403
2018	360900	宜春市	江西省	2	5.101	0	0	0	0	235	5.46383	43.1342	66.6356	33.7063	3834	218	7450	0.451707	39199	5.69886	0.0887726	76040	289566	3.9199	7.604	28.9566	0.745	48	482	0	0	0	0	217359	10084	48	0	0	0	2	1	东南侧	1	4	0.391158	6.87935
2019	360900	宜春市	江西省	2	5.967	0	0	0	0	334	5.81413	35.2411	64.3534	40.3885	5012	174	7735	0.396565	48182.2	5.70055	0.077471	102200	281979	4.81822	10.22	28.1979	0.7735	46	447	0	0	0	0	252209	11787	46	0	0	0	2	1	东南侧	1	4	0.311683	8.9779
2020	360900	宜春市	江西省	2	7.327	0	0	0	0	772	6.65028	42.3962	69.3825	46.3775	7240	223	8020	0.379842	55451.6	5.59187	0.087465	125026	300846	5.54516	12.5026	30.0846	0.802	44	459.5	0	0	0	0	253747	13490	44	0	0	0	2	1	东南侧	1	4	0.445314	14.4577
2021	360900	宜春市	江西省	2	9.786	0	0	0	0	1466	7.29097	34.8849	59.0986	52.3664	8678	434	8305	0.391683	63956.9	5.58453	0.0998604	147852	319713	6.39569	14.7852	31.9713	0.8305	42	472	0	0	0	0	265041	15193	42	0	0	0	2	1	东南侧	1	4	0.873046	17.4569
2022	360900	宜春市	江西省	2	12.245	0	0	0	0	2544	7.84189	32.9178	61.2	58.3554	6742	659	8590	0.395274	69875.7	5.58425	0.146301	183300	437000	6.98757	18.33	43.7	0.859	40	491	0	0	0	0	336160	16896	40	0	0	0	2	1	东南侧	1	4	1.32604	13.5662
2023	360900	宜春市	江西省	2	14.704	0	0	0	0	3513	8.16451	33.0356	62.8247																	0	0	0	0				0	0	0	2	1	东南侧	1	4
2012	361000	抚州市	江西省	2	0.59	0	0	0	0	25	3.2581	13.041	0	4.31039	0	34	0	0.431473	20922	5.34627	0.0806898	18400	149581	2.0922	1.84	14.9581	0	33	200	0	0	0	0	18075	0	33	0	0	0	2	1	东南侧	1	4	0.0860999	0
2013	361000	抚州市	江西省	2	0.837	0	0	0	0	31	3.46574	9.60822	1.40548	6.24601	0	48	436	0.441326	22396	5.3508	0.0832174	22516	164107	2.2396	2.2516	16.4107	0.0436	28	220	0	0	0	0	23978	0	28	0	0	0	2	1	东南侧	1	4	0.121139	0
2014	361000	抚州市	江西省	2	1.105	0	0	0	0	38	3.66356	8.09041	13.8959	9.60827	0	62	1731	0.454978	26119	5.35438	0.092095	23569	162720	2.6119	2.3569	16.272	0.1731	27	220	0	0	0	0	31291	0	27	0	0	0	2	1	东南侧	1	4	0.155912	0
2015	361000	抚州市	江西省	2	1.485	0	0	0	0	56	4.04305	6.27945	19.4219	13.6496	0	76	3026	0.430926	27735	5.35844	0.0937861	24881	169812	2.7735	2.4881	16.9812	0.3026	23	231	0	0	0	0	49486	0	23	0	0	0	2	1	东南侧	1	4	0.190343	0
2016	361000	抚州市	江西省	2	1.865	0	0	0	0	74	4.31749	9.58197	20.8005	18.7833	1073	90	4321	0.393167	30259	5.36294	0.100476	28655	169812	3.0259	2.8655	16.9812	0.4321	25	242	0	0	0	0	55699	0	25	0	0	0	2	1	东南侧	1	4	0.224394	2.67528
2017	361000	抚州市	江西省	2	2.27	0	0	0	0	103	4.64439	26.7397	48.0603	27.15	2819	104	5616	0.33832	33688	5.36797	0.0986011	54300	190805	3.3688	5.43	19.0805	0.5616	27	268	0	0	0	0	78134	3294	27	0	0	0	2	1	东南侧	1	4	0.258	6.9933
2018	361000	抚州市	江西省	2	2.722	0	0	0	0	144	4.97673	47.0247	55.5452	35.0956	4565	118	6911	0.319692	34226	5.37198	0.102235	62803	199377	3.4226	6.2803	19.9377	0.6911	29	289	0	0	0	0	102978	7276	29	0	0	0	2	1	东南侧	1	4	0.29156	11.2794
2019	361000	抚州市	江西省	2	3.391	0	0	0	0	193	5.26786	29.8795	49.7836	42.0657	5488	144	7648	0.272162	37272	5.37521	0.100871	73300	206304	3.7272	7.33	20.6304	0.7648	31	298	0	0	0	0	130288	11258	31	0	0	0	2	1	东南侧	1	4	0.354654	13.5162
2020	361000	抚州市	江西省	2	4.937	0	0	0	0	434	6.07535	32.8607	60.1803	48.2955	6261	310	8385	0.260686	43305.3	5.25902	0.110577	89123	221352	4.33053	8.9123	22.1352	0.8385	33	309.5	0	0	0	0	148745	15240	33	0	0	0	2	1	东南侧	1	4	0.857562	17.32
2021	361000	抚州市	江西省	2	7.538	0	0	0	0	756	6.62936	18.3288	51.2301	54.5253	7131	487	9122	0.263028	49885.2	5.24915	0.119421	104946	236399	4.98852	10.4946	23.6399	0.9122	35	321	0	0	0	0	149361	19222	35	0	0	0	2	1	东南侧	1	4	1.36056	19.9223
2022	361000	抚州市	江西省	2	10.139	0	0	0	0	1158	7.05531	21.0932	49.137	60.7551	4381	390	9859	0.255112	54359.7	5.24903	0.146061	124102	309752	5.43597	12.4102	30.9752	0.9859	37	338	0	0	0	0	207879	23204	37	0	0	0	2	1	东南侧	1	4	1.08969	12.2408
2023	361000	抚州市	江西省	2	12.74	0	0	0	0	1749	7.46737	29.6932	55.189																	0	0	0	0				0	0	0	2	1	东南侧	1	4
2012	361100	上饶市	江西省	2	0.579	0	0	0	0	47	3.8712	22.0956	0	3.69765	0	0	0	0.440947	19077	5.67494	0.134809	26700	256099	1.9077	2.67	25.6099	0	70	380	0	0	0	0	14842		70	0	0	0	2	1	东南侧	1	3	0	0
2013	361100	上饶市	江西省	2	0.639	0	0	0	0	61	4.12713	18.1836	3.6137	5.35584	0	0	0	0.461622	18438	5.67815	0.141488	28000	341000	1.8438	2.8	34.1	0	76	326	0	0	0	0	27886		76	0	0	0	2	1	东南侧	1	3	0	0
2014	361100	上饶市	江西省	2	0.668	0	0	0	0	94	4.55388	21.1699	22.6356	8.24461	0	0	0	0.504959	23221	5.6817	0.160103	29165	393000	2.3221	2.9165	39.3	0	72	341	0	0	0	0	42041		72	0	0	0	2	1	东南侧	1	3	0	0
2015	361100	上饶市	江西省	2	0.936	0	0	0	0	129	4.86753	12.8137	30.8493	11.7259	0	20	0	0.486643	24633	5.68575	0.162401	52000	291400	2.4633	5.2	29.14	0	85	505	0	0	0	0	52745		85	0	0	0	2	1	东南侧	1	3	0.0297836	0
2016	361100	上饶市	江西省	2	1.164	0	0	0	0	162	5.09375	16.4071	49.4863	16.1554	747	41	2207	0.459153	26996	5.69117	0.156292	69500	306000	2.6996	6.95	30.6	0.2207	67	492	0	0	0	0	47468		67	0	0	0	2	1	东南侧	1	3	0.0607263	1.1064
2017	361100	上饶市	江西省	2	1.485	0	0	0	0	222	5.40717	32.7205	66.1534	23.3356	2484	62	4601	0.38877	30372	5.69736	0.168284	83400	308800	3.0372	8.34	30.88	0.4601	49	501	0	0	0	0	59322	5385	49	0	0	0	2	1	东南侧	1	3	0.0913996	3.66188
2018	361100	上饶市	江西省	2	1.884	0	0	0	0	277	5.62762	44.1342	67.3671	30.2233	4221	83	6995	0.358094	32555	5.70138	0.127758	104900	345065	3.2555	10.49	34.5065	0.6995	31	557	0	0	0	0	92638		31	0	0	0	2	1	东南侧	1	3	0.121867	6.1976
2019	361100	上饶市	江西省	2	2.376	0	0	0	0	362	5.8944	38.2767	68.4329	36.2521	5068	97	7888	0.317521	36838.8	5.70465	0.0876817	122885	291172	3.68388	12.2885	29.1172	0.7888	13	563	0	0	0	0	137951		13	0	0	0	2	1	东南侧	1	3	0.141958	7.41695
2020	361100	上饶市	江西省	2	3.315	0	0	0	0	880	6.78106	39.4973	69.6913	41.6231	6256	181	8781	0.302763	40391.3	5.65331	0.0978954	153574	358046	4.03912	15.3574	35.8046	0.8781	0	566	0	0	0	0	147002		0	0	0	0	2	1	东南侧	1	3	0.278843	9.63781
2021	361100	上饶市	江西省	2	4.776	0	0	0	0	1463	7.28893	25.0027	63.5534	46.9941	7652	273	9674	0.313309	47081.5	5.6449	0.104674	184263	424920	4.70815	18.4263	42.492	0.9674	0	569	0	0	0	0	159009		0	0	0	0	2	1	东南侧	1	3	0.42413	11.8881
2022	361100	上饶市	江西省	2	6.237	0	0	0	0	2101	7.65064	26.2767	61.726	52.3651	5998	269	10567	0.316026	51425	5.64468	0.150346	201151	452800	5.1425	20.1151	45.28	1.0567	0	574	0	0	0	0	192481		0	0	0	0	2	1	东南侧	1	3	0.418007	9.32047
2023	361100	上饶市	江西省	2	7.698	0	0	0	0	3004	8.00803	31.7479	63.0329																	0	0	0	0				0	0	0	2	1	东南侧	1	3
2012	370100	济南市	山东省	1	32.28	1	0	0	2020	965	6.87316	77.8197	0	4.82292	800	5823	4287	0.817788	69444	6.74511	0.120015	57675	647317	6.9444	5.7675	64.7317	0.4287	193	978	0	0	0	0	101185	69212	193	2016	2015	2014	1	0	东南侧	1	2	8.3789	1.15115
2013	370100	济南市	山东省	1	41.503	1	0	0	2020	1193	7.08506	71.4219	34.4466	6.98915	4106	5667	9577	0.928278	85321	6.75217	0.113373	53343	704982	8.5321	5.3343	70.4982	0.9577	180	1244	0	0	0	0	108807	72322	180	2016	2015	2014	1	0	东南侧	1	2	8.0971	5.86672
2014	370100	济南市	山东省	1	52.715	1	0	0	2020	1611	7.38523	72.4164	76.1014	10.7505	7412	5511	14867	0.950498	82052	6.784	0.111652	57359	698309	8.2052	5.7359	69.8309	1.4867	177	1178	0	0	0	0	95983	75432	177	2016	2015	2014	1	0	东南侧	1	2	7.79822	10.4882
2015	370100	济南市	山东省	1	68.201	1	0	0	2020	2144	7.67089	70.926	76.5041	15.2409	10718	5355	20157	0.933356	85919	6.79316	0.0930573	300300	729421	8.5919	30.03	72.9421	2.0157	166	1090	0	0	0	0	114769	78542	166	2016	2015	2014	1	0	东南侧	1	2	7.50841	15.028
2016	370100	济南市	山东省	1	88.175	1	0	0	2020	2758	7.92262	76.2186	95.6585	20.9121	14024	5199	25447	0.865031	90999	6.80723	0.0978716	413900	790500	9.0999	41.39	79.05	2.5447	156	1088	0	0	0	0	118638	81652	156	2016	2015	2014	1	0	东南侧	1	2	7.18779	19.3886
2017	370100	济南市	山东省	1	111.009	1	0	0	2020	3525	8.16792	111.789	146.603	30.2123	17330	5043	30737	0.811944	98275.2	6.81934	0.0990123	487300	829300	9.82752	48.73	82.93	3.0737	146	971	0	0	0	0	128982	84762	146	2016	2015	2014	1	0	东南侧	1	2	6.88822	23.671
2018	370100	济南市	山东省	1	131.114	1	0	0	2020	4524	8.41737	117.537	152.929	38.843	20636	4887	36027	0.739321	106302	6.83817	0.105008	616100	830500	10.6302	61.61	83.05	3.6027	136	1014	0	0	0	0	210425	87872	136	2016	2015	2014	1	0	东南侧	1	2	6.55059	27.6607
2019	370100	济南市	山东省	1	154.731	1	0	0	2020	6242	8.73922	90.137	150.932	46.4599	25158	4843	46563	0.730125	106416	6.76809	0.116833	695400	885692	10.6416	69.54	88.5692	4.6563	126	1138	0	0	0	0	431758	82024	126	2016	2015	2014	1	0	东南侧	1	2	5.43626	28.2398
2020	370100	济南市	山东省	1	184.17	1	1	1	2020	10468	9.25617	85.0273	128.986	53.3291	36673	5294	57099	0.70304	110681	6.60637	0.136339	843900	982810	11.0681	84.39	98.281	5.7099	116	1183.5	0	0	0	0	396473	76176	116	2016	2015	2014	1	0	东南侧	1	2	5.72944	39.6894
2021	370100	济南市	山东省	1	229.036	1	1	1	2020	18774	9.84028	84.3671	131.984	60.1982	61767	8208	67635	0.779455	123075	6.45135	0.170063	992400	1079928	12.3075	99.24	107.993	6.7635	106	1229	0	0	0	0	411774	70328	106	2016	2015	2014	1	0	东南侧	1	2	8.79168	66.1593
2022	370100	济南市	山东省	1	273.902	1	1	1	2020	26961	10.2022	80.9288	122.537	67.0674	64777	11853	78171	0.816877	128774	6.31791	0.183655	1053800	1207640	12.8774	105.38	120.764	7.8171	96	1275	0	0	0	0	282396	64480	96	2016	2015	2014	1	0	东南侧	1	2	12.5895	68.8019
2023	370100	济南市	山东省	1	318.768	1	1	1	2020	36619	10.5083	89.7753	130.148																	0	0	0	0				2016	2015	2014	1	0	东南侧	1	2
2012	370200	青岛市	山东省	1	25.296	1	0	0	2020	873	6.77308	67.6421	0	10.8461	30615	3154	213381	0.874934	82680	6.66705	0.632864	74688	916954	8.268	7.4688	91.6954	21.3381	253	1179	0	0	0	2022	172904	19315	253	2016	2015	2014	1	0	东南侧	1	2	3.55641	34.5211
2013	370200	青岛市	山东省	1	35.29	1	0	0	2020	1065	6.97167	64.6575	25.5233	15.7005	29266	3711	181571	0.777864	103444	6.67777	0.60266	80351	1033204	10.3444	8.0351	103.32	18.1571	236	1262	0	0	0	2022	259345	31431	236	2016	2015	2014	1	0	东南侧	1	2	4.13985	32.648
2014	370200	青岛市	山东省	1	48.653	1	0	0	2020	1422	7.26052	66.989	70.189	24.1755	27917	4268	149761	0.833008	96524	6.68689	0.564579	308638	2306237	9.6524	30.8638	230.624	14.9761	207	1301	0	0	0	2022	270133	43547	207	2016	2015	2014	1	0	东南侧	1	2	4.718	30.8605
2015	370200	青岛市	山东省	1	72.256	1	0	0	2020	1864	7.53102	65.5562	75.074	34.2761	26568	4825	117951	0.822921	102519	6.69249	0.47029	370904	965792	10.2519	37.0904	96.5792	11.7951	215	1336	0	0	0	2022	285793	55663	215	2016	2015	2014	1	0	东南侧	1	2	5.30395	29.2052
2016	370200	青岛市	山东省	1	104.805	1	0	0	2020	2375	7.77317	66.7623	82.5874	47.0333	25219	5382	86141	0.81312	109407	6.70419	0.434576	249061	1040026	10.9407	24.9061	104.003	8.6141	178	1446	0	0	0	2022	241427	67779	178	2016	2015	2014	1	0	东南侧	1	2	5.84746	27.4
2017	370200	青岛市	山东省	1	134.127	1	0	0	2020	3078	8.03236	91.7616	134.71	67.9569	23870	5939	54331	0.824817	119215	6.71354	0.45659	534344	1082183	11.9215	53.4344	108.218	5.4331	141	1291	0	0	0	2022	385919	79895	141	2016	2015	2014	1	0	东南侧	1	2	6.39255	25.6929
2018	370200	青岛市	山东省	1	166.036	1	0	0	2020	3982	8.28979	92.0466	154.762	87.2884	22521	6496	22521	0.789802	128459	6.7247	0.443382	628129	1132576	12.8459	62.8129	113.258	2.2521	104	1259	0	0	0	2022	451472	92011	104	2016	2015	2014	1	0	东南侧	1	2	6.91446	23.9718
2019	370200	青岛市	山东省	1	208.56	1	0	0	2020	5287	8.5732	85.9288	164.345	104.376	38737	7704	21609	0.787917	124282	6.73484	0.504679	816824	1073523	12.4282	81.6824	107.352	2.1609	67	1246	0	0	0	2022	668363	87053	67	2016	2015	2014	1	0	东南侧	1	2	8.10964	40.7766
2020	370200	青岛市	山东省	1	255.075	1	1	1	2020	9382	9.14666	83.2568	142.317	119.813	57696	8634	20697	0.791251	123828	6.79612	0.516671	962188	1135559	12.3828	96.2188	113.556	2.0697	30	1270.5	0	0	0	2022	468514	82095	30	2016	2015	2014	1	0	东南侧	1	2	8.54006	57.0682
2021	370200	青岛市	山东省	1	316.078	1	1	1	2020	16256	9.69628	81.6301	120.899	135.25	75652	10210	19785	0.801691	138849	6.80956	0.601171	1107552	1197595	13.8849	110.755	119.759	1.9785	0	1295	0	0	0	2022	513252	77137	0	2016	2015	2014	1	0	东南侧	1	2	9.95447	73.7586
2022	370200	青岛市	山东省	1	377.081	1	1	1	2020	23025	10.0444	81.3781	120.249	150.686	93608	14523	18873	0.750699	144870	6.81688	0.611042	1038510	1309808	14.487	103.851	130.981	1.8873	0	1345	0	0	1	2022	494822	72179	0	2016	2015	2014	1	0	东南侧	1	2	14.0426	90.5116
2023	370200	青岛市	山东省	1	438.084	1	1	1	2020	30083	10.3117	87.789	131.501																	0	0	1	2022				2016	2015	2014	1	0	东南侧	1	2
2012	370300	淄博市	山东省	1	11.706	0	0	0	0	156	5.05625	54.765	0	8.65679	0	128	13569	0.812293	77876	6.64339	0.169272	31655	354237	7.7876	3.1655	35.4237	1.3569	85	492	0	0	0	0	79820	0	85	0	0	0	1	0	东南侧	1	3	0.279519	0
2013	370300	淄博市	山东省	1	14.738	0	0	0	0	194	5.273	51.926	9.69315	12.5354	943	315	13312	0.841393	89441	6.64629	0.147009	30579	387800	8.9441	3.0579	38.78	1.3312	77	561	0	0	0	0	93916	2429	77	0	0	0	1	0	东南侧	1	3	0.685886	2.0533
2014	370300	淄博市	山东省	1	17.422	0	0	0	0	244	5.50126	46.7808	36.3863	19.2976	1998	502	13055	0.854094	87531	6.65116	0.136157	64897	421500	8.7531	6.4897	42.15	1.3055	78	526	0	0	0	0	82590	10549	78	0	0	0	1	0	东南侧	1	3	1.08776	4.32936
2015	370300	淄博市	山东省	1	22.062	0	0	0	0	321	5.77455	43.7507	39.9123	27.3625	3053	689	12798	0.830335	89235	6.65699	0.114827	82326	534452	8.9235	8.2326	53.4452	1.2798	81	496	0	0	0	0	99933	18669	81	0	0	0	1	0	东南侧	1	3	1.48427	6.57691
2016	370300	淄博市	山东省	1	27.258	0	0	0	0	422	6.04737	40.5601	48.3388	37.5464	4108	876	12541	0.825408	94587	6.66662	0.118808	93280	330435	9.4587	9.328	33.0435	1.2541	70	498	0	0	0	0	105312	26789	70	0	0	0	1	0	东南侧	1	3	1.86904	8.76486
2017	370300	淄博市	山东省	1	32.431	0	0	0	0	517	6.24998	59.6438	65.211	54.2441	5163	1063	12284	0.810678	101569	6.67119	0.142526	114906	334711	10.1569	11.4906	33.4711	1.2284	59	506	0	0	0	0	97567	34909	59	0	0	0	1	0	东南侧	1	3	2.25767	10.9655
2018	370300	淄博市	山东省	1	37.794	0	0	0	0	692	6.54103	50.2849	63.9068	69.6996	6218	1250	12027	0.811656	107720	6.66979	0.187569	140479	336153	10.772	14.0479	33.6153	1.2027	48	521	0	0	0	0	110275	43029	48	0	0	0	1	0	东南侧	1	3	2.65856	13.2247
2019	370300	淄博市	山东省	1	43.223	0	0	0	0	957	6.86485	48.3808	61.2055	83.3584	3469	1000	10984	0.737719	77510	6.66877	0.242444	158864	318895	7.751	15.8864	31.8895	1.0984	37	521	0	0	0	0	154076	33511	37	0	0	0	1	0	东南侧	1	3	2.12902	7.38557
2020	370300	淄博市	山东省	1	48.985	0	0	0	0	1547	7.34472	55.2322	69.9262	95.6953	10633	1066	9941	0.615053	78089	6.67153	0.241647	178794	339828	7.8089	17.8794	33.9827	0.9941	26	526	0	0	0	0	105241	23993	26	0	0	0	1	0	东南侧	1	3	2.26327	22.5754
2021	370300	淄博市	山东省	1	57.49	0	0	0	0	2843	7.95297	53.8164	60.7616	108.032	16301	1389	8898	0.705936	89238	6.67128	0.283863	198725	360760	8.9238	19.8725	36.076	0.8898	15	531	0	0	0	0	105260	14475	15	0	0	0	1	0	东南侧	1	3	2.9498	34.6182
2022	370300	淄博市	山东省	1	65.995	0	0	0	0	4096	8.31801	55.5534	64.6	120.369	15982	2068	7855	0.714066	93473	6.67066	0.280312	198559	393213	9.3473	19.8559	39.3213	0.7855	4	558	0	0	0	0	73008	4957	4	0	0	0	1	0	东南侧	1	3	4.39448	33.9616
2023	370300	淄博市	山东省	1	74.5	0	0	0	0	5446	8.60282	56.4795	75.6932																	0	0	0	0				0	0	0	1	0	东南侧	1	3
2012	370400	枣庄市	山东省	1	1.662	0	0	0	0	65	4.18965	34.5546	0	3.31751	0	522	0	0.621662	45262	6.71738	0.041935	17193	540360	4.5262	1.7193	54.036	0	57	329	0	0	0	0	19146	19646	57	0	0	0	1	0	东南侧	1	3	1.38388	0
2013	370400	枣庄市	山东省	1	1.938	0	0	0	0	74	4.31749	35.1452	5.88493	4.80739	0	473	0	0.629057	46228	6.72504	0.0423337	19340	563147	4.6228	1.934	56.3147	0	66	345	0	0	0	0	17793	18037	66	0	0	0	1	0	东南侧	1	3	1.24441	0
2014	370400	枣庄市	山东省	1	2.465	0	0	0	0	99	4.60517	26.1342	21.1534	7.39694	0	424	0	0.634772	51890	6.73268	0.0446847	20403	578247	5.189	2.0403	57.8247	0	53	317	0	0	0	0	18973	16428	53	0	0	0	1	0	东南侧	1	3	1.10676	0
2015	370400	枣庄市	山东省	1	2.917	0	0	0	0	137	4.92725	19.3096	29.8959	10.5004	697	375	1538	0.631595	52692	6.74488	0.0489007	38400	574622	5.2692	3.84	57.4622	0.1538	40	311	0	0	0	0	12482	14819	40	0	0	0	1	0	东南侧	1	3	0.966993	1.79732
2016	370400	枣庄市	山东省	1	4.127	0	0	0	0	191	5.2575	24.9672	43.1257	14.4295	1477	326	3329	0.59681	54984	6.75452	0.0418044	50900	201495	5.4984	5.09	20.1495	0.3329	29	317	0	0	0	0	16715	13210	29	0	0	0	1	0	东南侧	1	3	0.832567	3.77209
2017	370400	枣庄市	山东省	1	5.276	0	0	0	0	251	5.52943	41.011	54.2521	20.8519	2257	277	5120	0.591965	58798	6.75572	0.0433587	64300	202587	5.8798	6.43	20.2587	0.512	18	339	0	0	0	0	21150	11601	18	0	0	0	1	0	东南侧	1	3	0.706579	5.75721
2018	370400	枣庄市	山东省	1	6.105	0	0	0	0	332	5.80814	52.6356	59.5726	26.8945	3037	228	6911	0.572515	61226	6.75751	0.0439274	83379	209690	6.1226	8.3379	20.969	0.6911	7	366	0	0	0	0	28093	9992	7	0	0	0	1	0	东南侧	1	3	0.580552	7.73305
2019	370400	枣庄市	山东省	1	7.143	0	0	0	0	468	6.1506	42.463	55.3178	32.2114	3450	250	7891	0.551267	43100	6.75896	0.0866044	102923	206857	4.31	10.2923	20.6857	0.7891	0	375	0	0	0	0	37152	7976	0	0	0	0	1	0	东南侧	1	3	0.635647	8.77193
2020	370400	枣庄市	山东省	1	8.627	0	0	0	0	968	6.87626	40.3798	59.8962	36.9841	6284	344	8871	0.519345	44928	6.74022	0.1522	122389	222852	4.4928	12.2389	22.2852	0.8871	0	382.5	0	0	0	0	26359	5960	0	0	0	0	1	0	东南侧	1	3	0.891192	16.2798
2021	370400	枣庄市	山东省	1	12.066	0	0	0	0	1813	7.50329	33.7397	49.989	41.7569	7681	649	9851	0.580205	50613	6.73843	0.16146	141855	238848	5.0613	14.1855	23.8848	0.9851	0	390	0	0	0	0	24046	3944	0	0	0	0	1	0	东南侧	1	3	1.68436	19.9346
2022	370400	枣庄市	山东省	1	15.505	0	0	0	0	2806	7.93987	27.0932	51.9397	46.5296	7827	685	10831	0.518826	52961	6.73234	0.211349	141300	261629	5.2961	14.13	26.1629	1.0831	0	409	0	0	0	0	33308	1928	0	0	0	0	1	0	东南侧	1	3	1.78865	20.4376
2023	370400	枣庄市	山东省	1	18.944	0	0	0	0	3922	8.27461	38.1014	61.5315																	0	0	0	0				0	0	0	1	0	东南侧	1	3
2012	370500	东营市	山东省	1	3.347	0	0	0	0	95	4.56435	44.2978	0	4.50081	0	509	0	0.761551	145395	5.56339	0.258774	16730	219049	14.5395	1.673	21.9049	0	45	363	1	2012	0	0	32217	41624	45	0	0	0	1	0	东南侧	1	4	2.45585	0
2013	370500	东营市	山东省	1	3.967	0	0	0	0	115	4.75359	36.1342	10.8521	6.51692	0	491	590	0.791374	173807	5.53311	0.250531	15685	220644	17.3807	1.5685	22.0644	0.059	43	321.5	1	2012	0	0	50338	36352	43	0	0	0	1	0	东南侧	1	4	2.35503	0
2014	370500	东营市	山东省	1	4.437	0	0	0	0	166	5.11799	39.6384	21.3836	10.0329	0	473	1707	0.854485	163982	5.5399	0.23737	16290	219773	16.3982	1.629	21.9773	0.1707	41	280	1	2012	0	0	52883	31080	41	0	0	0	1	0	东南侧	1	4	2.25335	0
2015	370500	东营市	山东省	1	5.817	0	0	0	0	228	5.43372	26.0247	23.2137	14.2333	0	455	2824	0.854234	163938	5.54536	0.233065	19228	201524	16.3938	1.9228	20.1524	0.2824	35	242	1	2012	0	0	26737	25808	35	0	0	0	1	0	东南侧	1	4	2.15579	0
2016	370500	东营市	山东省	1	7.502	0	0	0	0	309	5.73657	28.2077	27.7951	19.5476	1129	437	3941	0.82741	164024	5.5555	0.287841	22704	215801	16.4024	2.2704	21.5801	0.3941	29	257	1	2012	0	0	29646	20536	29	0	0	0	1	0	东南侧	1	4	2.04962	5.29525
2017	370500	东营市	山东省	1	9.402	0	0	0	0	392	5.97381	44.7014	51.7589	28.243	2385	419	5058	0.83874	177962	5.566	0.342762	42762	197598	17.7962	4.2762	19.7598	0.5058	23	266	1	2012	0	0	64341	15264	23	0	0	0	1	0	东南侧	1	4	1.94468	11.0693
2018	370500	东营市	山东省	1	10.916	0	0	0	0	491	6.19848	40.1699	51.7096	36.3536	3641	401	6175	0.798529	191942	5.57409	0.32078	49971	195490	19.1942	4.9971	19.549	0.6175	17	300	1	2012	0	0	47462	9992	17	0	0	0	1	0	东南侧	1	4	1.84614	16.7626
2019	370500	东营市	山东省	1	13.22	0	0	0	0	622	6.43455	35.7342	44.589	43.4976	3993	478	7363	0.800481	134022	5.57758	0.558657	56013	189914	13.4022	5.6013	18.9914	0.7363	11	279	1	2012	0	0	57537	13113	11	0	0	0	1	0	东南侧	1	4	2.19296	18.319
2020	370500	东营市	山东省	1	16.808	0	0	0	0	894	6.79682	41.9618	58.5301	49.9212	7043	763	8551	0.800958	136330	5.58229	0.450941	67436	193743	13.633	6.7436	19.3743	0.8551	5	284.5	1	2012	0	0	58278	16234	5	0	0	0	1	0	东南侧	1	4	3.48402	32.1598
2021	370500	东营市	山东省	1	25.041	0	0	0	0	1559	7.35244	34.3205	43.8164	56.3448	8614	1603	9739	0.869505	156852	5.58457	0.584571	78859	197572	15.6852	7.8859	19.7572	0.9739	0	290	1	2012	0	0	57943	19355	0	0	0	0	1	0	东南侧	1	4	7.30296	39.2437
2022	370500	东营市	山东省	1	33.274	0	0	0	0	2320	7.74975	30.9781	46.1041	62.7684	8931	1846	10927	0.718522	164954	5.59093	0.725404	84862	220146	16.4954	8.4862	22.0146	1.0927	0	296	1	2012	0	0	58095	22476	0	0	0	0	1	0	东南侧	1	4	8.35672	40.4301
2023	370500	东营市	山东省	1	41.507	0	0	0	0	3132	8.04975	40.3342	50.6219																	1	2012	0	0				0	0	0	1	0	东南侧	1	4
2012	370600	烟台市	山东省	1	9.465	0	0	0	0	242	5.49306	56.8962	0	9.32083	0	608	1721	0.749382	75672	6.23047	0.571351	54500	541000	7.5672	5.45	54.1	0.1721	174	833	0	2013	0	0	131381	35339	174	0	0	0	1	0	东南侧	1	3	0.870698	0
2013	370600	烟台市	山东省	1	12.752	0	0	0	0	286	5.65948	53.9014	14.3918	13.4937	84	734	3774	0.807078	86235	6.22371	0.540645	52781	571071	8.6235	5.2781	57.1071	0.3774	167	830	1	2013	0	0	148168	37058	167	0	0	0	1	0	东南侧	1	3	1.05018	0.120184
2014	370600	烟台市	山东省	1	15.836	0	0	0	0	387	5.96101	54.7726	45.5479	20.7764	1601	860	5827	0.852663	85795	6.22556	0.539886	53200	556000	8.5795	5.32	55.6	0.5827	129	820	1	2013	0	0	166419	38777	129	0	0	0	1	0	东南侧	1	3	1.22817	2.28639
2015	370600	烟台市	山东省	1	20.886	0	0	0	0	492	6.20051	50.2164	52.4767	29.461	3118	986	7880	0.843249	91979	6.22725	0.477189	51500	699200	9.1979	5.15	69.92	0.788	84	839	1	2013	0	0	186406	40496	84	0	0	0	1	0	东南侧	1	3	1.40574	4.44533
2016	370600	烟台市	山东省	1	27.038	0	0	0	0	642	6.46614	52.5246	62.5546	40.4335	4635	1112	9933	0.84962	98388	6.23434	0.419353	64621	865500	9.8388	6.4621	86.55	0.9933	67	818	1	2013	0	0	233111	42215	67	0	0	0	1	0	东南侧	1	3	1.57418	6.56144
2017	370600	烟台市	山东省	1	33.323	0	0	0	0	821	6.71174	67.4822	72.4438	58.4233	6152	1238	11986	0.847838	103771	6.23793	0.41909	71436	528741	10.3771	7.1436	52.8741	1.1986	50	798	1	2013	0	0	243319	43934	50	0	0	0	1	0	东南侧	1	3	1.74627	8.67774
2018	370600	烟台市	山东省	1	40.048	0	0	0	0	1035	6.94312	70.211	72.4301	75.0763	7669	1364	14039	0.842107	110231	6.24155	0.389865	78155	526933	11.0231	7.8155	52.6933	1.4039	33	838	1	2013	0	0	289873	45653	33	0	0	0	1	0	东南侧	1	3	1.91525	10.7683
2019	370600	烟台市	山东省	1	46.439	0	0	0	0	1412	7.25347	55.0932	66.7973	89.7892	8681	1407	15924	0.768736	107343	6.24382	0.379807	86666	494447	10.7343	8.6666	49.4447	1.5924	16	840	1	2013	0	0	298557	33995	16	0	0	0	1	0	东南侧	1	3	1.97114	12.1617
2020	370600	烟台市	山东省	1	55.803	0	0	0	0	2438	7.79934	59.2705	77.6311	103.072	15461	1756	17809	0.721649	110225	6.23848	0.414909	92448	515486	11.0225	9.2448	51.5486	1.7809	0	852	1	2013	0	0	298886	22337	0	0	0	0	1	0	东南侧	1	3	2.47324	21.7761
2021	370600	烟台市	山东省	1	69.96	0	0	0	0	4269	8.35937	59.8192	72.3151	116.355	21917	2487	19694	0.805347	122818	6.23606	0.472362	98230	536525	12.2818	9.823	53.6525	1.9694	0	864	1	2013	0	0	311999	10679	0	0	0	0	1	0	东南侧	1	3	3.51132	30.944
2022	370600	烟台市	山东省	1	84.117	0	0	0	0	6241	8.73906	60.4055	77.7315	129.638	22310	3869	21579	0.688059	133986	6.23265		108866	758874	13.3986	10.8866	75.8874	2.1579	0	875	1	2013	0	0	320358	0	0	0	0	0	1	0	东南侧	1	3	5.48118	31.6064
2023	370600	烟台市	山东省	1	98.274	0	0	0	0	8712	9.07257	63.7205	86.4548																	1	2013	0	0				0	0	0	1	0	东南侧	1	3
2012	370700	潍坊市	山东省	1	5.897	0	0	0	0	174	5.16479	54.3361	0	8.53231	0	0	0	0.719284	43681	6.34722	0.235543	44080	632875	4.3681	4.408	63.2875	0	176	926	0	0	0	0	125780	61867	176	0	0	0	1	0	东南侧	1	3	0	0
2013	370700	潍坊市	山东省	1	8.174	0	0	0	0	219	5.39363	50.3315	13.7041	12.3544	0	0	2970	0.777215	50065	6.34821	0.226395	51342	614682	5.0065	5.1342	61.4682	0.297	166	928	0	0	0	0	153705	57261	166	0	0	0	1	0	东南侧	1	3	0	0
2014	370700	潍坊市	山东省	1	11.741	0	0	0	0	319	5.76832	45.5397	41.7836	19.0172	1361	276	6999	0.815107	51826	6.35059	0.228288	55322	735270	5.1826	5.5322	73.527	0.6999	145	930	0	0	0	0	133797	52655	145	0	0	0	1	0	东南侧	1	3	0.298469	1.4718
2015	370700	潍坊市	山东省	1	17.606	0	0	0	0	422	6.04737	37.589	47.4685	26.9693	4212	610	11028	0.791476	55824	6.35383	0.227926	48257	7257410	5.5824	4.8257	725.741	1.1028	111	966	0	0	0	0	138059	48049	111	0	0	0	1	0	东南侧	1	3	0.657526	4.54016
2016	370700	潍坊市	山东省	1	22.736	0	0	0	0	559	6.32794	35.9618	58.6557	37.0247	7063	944	15057	0.817966	59275	6.36239	0.241823	75364	572649	5.9275	7.5364	57.2649	1.5057	95	894	0	0	0	0	166100	43443	95	0	0	0	1	0	东南侧	1	3	1.00887	7.54836
2017	370700	潍坊市	山东省	1	28.029	0	0	0	0	693	6.54247	57.7699	83.1014	53.5095	9914	1278	19086	0.794697	62553	6.36303	0.247766	102495	588593	6.2553	10.2495	58.8593	1.9086	79	923	0	0	0	0	197004	38837	79	0	0	0	1	0	东南侧	1	3	1.36495	10.5885
2018	370700	潍坊市	山东省	1	35.301	0	0	0	0	945	6.85224	63.7753	91.2411	68.8091	12765	1612	23115	0.776829	65721	6.3641	0.264895	84439	599592	6.5721	8.4439	59.9592	2.3115	63	998	0	0	0	0	201010	34231	63	0	0	0	1	0	东南侧	1	3	1.71983	13.6189
2019	370700	潍坊市	山东省	1	43.452	0	0	0	0	1323	7.18841	57.1836	80.5644	82.3127	15677	1635	25651	0.734099	60760	6.36181	0.314318	435264	587135	6.076	43.5264	58.7135	2.5651	47	1028	0	0	0	0	216735	31344	47	0	0	0	1	0	东南侧	1	3	1.74838	16.7642
2020	370700	潍坊市	山东省	1	56.84	0	0	0	0	2415	7.78987	64.5929	99.7842	94.4871	23290	2650	28187	0.720866	62524	6.36591	0.324224	465925	622146	6.2524	46.5925	62.2146	2.8187	31	1042.5	0	0	0	0	225106	28457	31	0	0	0	1	0	东南侧	1	3	2.82215	24.803
2021	370700	潍坊市	山东省	1	74.814	0	0	0	0	4729	8.46168	61.2301	81.9014	106.662	28858	3522	30723	0.746616	74606	6.36698	0.378998	496586	657157	7.4606	49.6586	65.7157	3.0723	15	1057	0	0	0	0	231351	25570	15	0	0	0	1	0	东南侧	1	3	3.74681	30.7
2022	370700	潍坊市	山东省	1	92.788	0	0	0	0	7151	8.87515	59.0082	80.811	118.836	30191	3917	33259	0.7217	79511.6	6.36889	0.789543	524100	711704	7.95116	52.41	71.1704	3.3259	0	1093	0	0	0	0	164943	22683	0	0	0	0	1	0	东南侧	1	3	4.15906	32.0567
2023	370700	潍坊市	山东省	1	110.762	0	0	0	0	10139	9.22424	65.4411	83.8685																	0	0	0	0				0	0	0	1	0	东南侧	1	3
2012	370800	济宁市	山东省	1	3.315	0	0	0	0	144	4.97673	51.4098	0	3.8561	0	273	5231	0.677612	39165	6.57114	0.10125	41102	379597	3.9165	4.1102	37.9597	0.5231	108	630	0	0	0	0	67821	4546	108	0	0	0	1	0	东南侧	1	3	0.334637	0
2013	370800	济宁市	山东省	1	5.373	0	0	0	0	185	5.22575	44.4219	9.48767	5.58749	120	331	6730	0.705715	41292	6.58682	0.0925084	55699	462000	4.1292	5.5699	46.2	0.673	94	657	0	0	0	0	77989	8332	94	0	0	0	1	0	东南侧	1	3	0.403373	0.146238
2014	370800	济宁市	山东省	1	6.273	0	0	0	0	267	5.59099	45.3288	46.4	8.5972	1781	389	8229	0.715831	46213	6.59098	0.0845677	80400	499000	4.6213	8.04	49.9	0.8229	69	734	0	0	0	0	80687	12118	69	0	0	0	1	0	东南侧	1	3	0.472087	2.16141
2015	370800	济宁市	山东省	1	8.01	0	0	0	0	343	5.84064	48.7616	53.5069	12.2028	3442	447	9728	0.715639	48529	6.59814	0.0843769	50100	408800	4.8529	5.01	40.88	0.9728	36	695	0	0	0	0	80339	15904	36	0	0	0	1	0	东南侧	1	3	0.538606	4.14739
2016	370800	济宁市	山东省	1	9.802	0	0	0	0	473	6.16121	44.3716	59.2432	16.7674	5103	505	11227	0.704617	51662	6.60477	0.0836471	54515	415511	5.1662	5.4515	41.5511	1.1227	39	709	0	0	0	0	76727	19690	39	0	0	0	1	0	东南侧	1	3	0.604472	6.10816
2017	370800	济宁市	山东省	1	11.81	0	0	0	0	622	6.43455	52.0575	71.4575	24.2362	6764	563	12726	0.677133	55430	6.61836	0.0880403	147201	452297	5.543	14.7201	45.2297	1.2726	42	730	0	0	0	0	72089	23476	42	0	0	0	1	0	东南侧	1	3	0.672167	8.07555
2018	370800	济宁市	山东省	1	13.657	0	0	0	0	804	6.69084	58.2548	72.7014	31.2492	8425	621	14225	0.645579	58972	6.61477	0.0859433	180300	455404	5.8972	18.03	45.5404	1.4225	45	772	0	0	0	0	74910	27262	45	0	0	0	1	0	东南侧	1	3	0.744078	10.0948
2019	370800	济宁市	山东省	1	16.103	0	0	0	0	1100	7.00397	44.6685	66.3534	37.4253	8719	545	14329	0.606941	52331	6.61598	0.105669	221500	445060	5.2331	22.15	44.506	1.4329	48	807	0	0	0	0	86927	20009	48	0	0	0	1	0	东南侧	1	3	0.652226	10.4344
2020	370800	济宁市	山东省	1	19.879	0	0	0	0	1818	7.50604	54.2705	75.0765	42.9751	13300	806	14433	0.5919	53764	6.61646	0.121296	271550	471996	5.3764	27.155	47.1996	1.4433	51	818	0	0	0	0	78349	12756	51	0	0	0	1	0	东南侧	1	3	0.964115	15.9091
2021	370800	济宁市	山东省	1	27.935	0	0	0	0	3627	8.19644	46.2027	67.8055	48.5249	17059	1468	14537	0.605755	60728	6.61365	0.133887	321600	498931	6.0728	32.16	49.8931	1.4537	54	829	0	0	0	0	76960	5503	54	0	0	0	1	0	东南侧	1	3	1.76093	20.463
2022	370800	济宁市	山东省	1	35.991	0	0	0	0	5279	8.57168	47.6411	71.1644	54.0748	16666	1734	14641	0.599255	63752	6.60813	0.15951	330000	536116	6.3752	33	53.6116	1.4641	57	1012	0	0	0	0	77987	0	57	0	0	0	1	0	东南侧	1	3	2.09153	20.1023
2023	370800	济宁市	山东省	1	44.047	0	0	0	0	7394	8.90856	51.6438	72.8466																	0	0	0	0				0	0	0	1	0	东南侧	1	3
2012	370900	泰安市	山东省	1	3.49	0	0	0	0	122	4.81218	46.7732	0	5.4328	0	0	899	0.654605	41850	6.5685	0.0535477	27536	319596	4.185	2.7536	31.9596	0.0899	96	557	0	0	0	0	34129	35219	96	0	0	0	1	0	东南侧	1	3	0	0
2013	370900	泰安市	山东省	1	4.435	0	0	0	0	144	4.97673	43.5836	9.02192	7.86939	0	33	2035	0.651624	49923	6.5756	0.0551436	49100	326203	4.9923	4.91	32.6203	0.2035	97	609	0	0	0	0	38756	33479	97	0	0	0	1	0	东南侧	1	3	0.059264	0
2014	370900	泰安市	山东省	1	5.115	0	0	0	0	189	5.24702	38.937	31.8	12.1107	158	131	3171	0.655737	53853	6.57788	0.0608419	52021	313054	5.3853	5.2021	31.3054	0.3171	91	585	0	0	0	0	39537	31739	91	0	0	0	1	0	东南侧	1	3	0.234725	0.283103
2015	370900	泰安市	山东省	1	6.024	0	0	0	0	259	5.56068	29.8329	34.5069	17.1774	1189	229	4307	0.628105	56490	6.58142	0.045031	81045	229769	5.649	8.1045	22.9769	0.4307	64	467	0	0	0	0	41214	29999	64	0	0	0	1	0	东南侧	1	3	0.40887	2.12291
2016	370900	泰安市	山东省	1	7.682	0	0	0	0	330	5.80212	31.5164	43.571	23.5828	2220	327	5443	0.625283	59027	6.58794	0.0401819	83800	267138	5.9027	8.38	26.7138	0.5443	54	476	0	0	0	0	34247	28259	54	0	0	0	1	0	东南侧	1	3	0.580055	3.93799
2017	370900	泰安市	山东省	1	9.457	0	0	0	0	420	6.04263	42.5069	60.4247	34.0768	3251	425	6579	0.581925	63433	6.5893	0.0423724	100784	267881	6.3433	10.0784	26.7881	0.6579	44	491	0	0	0	0	41736	26519	44	0	0	0	1	0	东南侧	1	3	0.752865	5.75898
2018	370900	泰安市	山东省	1	11.245	0	0	0	0	563	6.33505	56.0767	65.0329	43.8461	4282	523	7715	0.576128	64714	6.5884	0.0440363	129300	274576	6.4714	12.93	27.4576	0.7715	34	523	0	0	0	0	32054	24779	34	0	0	0	1	0	东南侧	1	3	0.927305	7.5922
2019	370900	泰安市	山东省	1	12.846	0	0	0	0	751	6.62274	50.5069	63.6137	52.4626	4325	407	7533	0.542062	47248	6.58751	0.0646496	133000	267089	4.7248	13.3	26.7089	0.7533	24	533	0	0	0	0	40196	23392	24	0	0	0	1	0	东南侧	1	3	0.722272	7.67524
2020	370900	泰安市	山东省	1	15.175	0	0	0	0	1205	7.09506	53.347	71.4317	60.224	6723	500	7351	0.527117	50444	6.55962	0.0765961	170000	348544	5.0444	17	34.8545	0.7351	14	564.5	0	0	0	0	35185	22005	14	0	0	0	1	0	东南侧	1	3	0.912409	12.2682
2021	370900	泰安市	山东省	1	19.552	0	0	0	0	2431	7.79647	48.1397	64.4082	67.9854	9708	839	7169	0.538414	54917	6.55136	0.0971415	207000	430000	5.4917	20.7	43	0.7169	4	596	0	0	0	0	37279	20618	4	0	0	0	1	0	东南侧	1	3	1.54373	17.8623
2022	370900	泰安市	山东省	1	23.929	0	0	0	0	3830	8.25088	46.1041	68.389	75.7468	10973	997	6987	0.504222	58897	6.5451	0.126919	191257	326088	5.8897	19.1257	32.6088	0.6987	0	570	0	0	0	0	49428	19231	0	0	0	0	1	0	东南侧	1	3	1.84595	20.3166
2023	370900	泰安市	山东省	1	28.306	0	0	0	0	5616	8.63355	49.3123	64.2466																	0	0	0	0				0	0	0	1	0	东南侧	1	3
2012	371000	威海市	山东省	1	4.172	0	0	0	0	86	4.46591	44.8825	0	10.6865	0	102	10366	0.648208	92148	6.17914	0.462423	25202	308900	9.2148	2.5202	30.89	1.0366	74	364	1	2012	0	0	69604	37453	74	0	0	0	1	0	东南侧	1	4	0.364611	0
2013	371000	威海市	山东省	1	5.918	0	0	0	0	104	4.65396	42.8247	5.71507	15.4713	0	192	9958	0.739516	100381	6.18393	0.416566	30203	249900	10.0381	3.0203	24.99	0.9958	69	299	1	2012	0	0	86661	34780	69	0	0	0	1	0	东南侧	1	4	0.684346	0
2014	371000	威海市	山东省	1	8.123	0	0	0	0	149	5.01064	43.0658	27.3726	23.8232	558	282	9550	0.786866	99392	6.18331	0.365161	23753	359900	9.9392	2.3753	35.99	0.955	61	317	1	2012	0	0	96746	32107	61	0	0	0	1	0	东南侧	1	4	1.00384	1.98633
2015	371000	威海市	山东省	1	10.436	0	0	0	0	194	5.273	34.5973	29.6603	33.7812	1662	372	9142	0.738067	106922	6.18193	0.351467	70657	229687	10.6922	7.0657	22.9687	0.9142	56	361	1	2012	0	0	122039	29434	56	0	0	0	1	0	东南侧	1	4	1.32606	5.9245
2016	371000	威海市	山东省	1	12.203	0	0	0	0	264	5.57973	38.4645	39.6667	46.3529	2766	462	8734	0.76933	114220	6.18673	0.367451	87867	243460	11.422	8.7867	24.346	0.8734	48	343	1	2012	0	0	127987	26761	48	0	0	0	1	0	东南侧	1	4	1.6387	9.81095
2017	371000	威海市	山东省	1	14.332	0	0	0	0	336	5.82008	56.8904	59.3397	66.9676	3870	552	8326	0.759475	124463	6.18896	0.397464	109764	239516	12.4463	10.9764	23.9516	0.8326	40	356	1	2012	0	0	150309	24088	40	0	0	0	1	0	东南侧	1	4	1.95357	13.6962
2018	371000	威海市	山东省	1	17.29	0	0	0	0	433	6.07304	52.4822	58.3973	86.0274	4974	642	7918	0.781783	128774	6.19017	0.382251	123981	243148	12.8774	12.3981	24.3148	0.7918	32	367	1	2012	0	0	127487	21415	32	0	0	0	1	0	东南侧	1	4	2.26855	17.576
2019	371000	威海市	山东省	1	20.411	0	0	0	0	578	6.3613	50.611	58.3616	102.885	5133	555	8455	0.72808	104615	6.19229	0.473093	157500	231307	10.4615	15.75	23.1307	0.8455	24	374	1	2012	0	0	127260	20468	24	0	0	0	1	0	东南侧	1	4	1.95698	18.0994
2020	371000	威海市	山东省	1	24.348	0	0	0	0	942	6.84907	53.7705	63.4618	118.125	8510	703	8992	0.720257	104065	6.21805	0.535017	182900	243313	10.4065	18.29	24.3313	0.8992	16	388.5	1	2012	0	0	72522	19521	16	0	0	0	1	0	东南侧	1	4	2.41581	29.244
2021	371000	威海市	山东省	1	29.964	0	0	0	0	1823	7.50879	52.1671	58.2685	133.366	13461	1005	9529	0.776945	118925	6.21963	0.58677	208300	255319	11.8925	20.83	25.5319	0.9529	8	403	1	2012	0	0	66588	18574	8	0	0	0	1	0	东南侧	1	4	3.44816	46.1847
2022	371000	威海市	山东省	1	35.58	0	0	0	0	2632	7.87588	49.8822	55.6274	148.606	13471	1485	10066	0.539625	117120	6.22073	0.614888	209300	272356	11.712	20.93	27.2356	1.0066	0	409	1	2012	0	0	77567	17627	0	0	0	0	1	0	东南侧	1	4	5.08945	46.1683
2023	371000	威海市	山东省	1	41.196	0	0	0	0	3623	8.19533	50.9726	59.9616																	1	2012	0	0				0	0	0	1	0	东南侧	1	4
2012	371100	日照市	山东省	1	0.823	0	0	0	0	74	4.31749	28.5246	0	7.52995	0	0	0	0.571328	47851	6.27283	1.18045	11629	163895	4.7851	1.1629	16.3895	0	44	306	0	0	0	0	13690	3448	44	0	0	0	1	0	东南侧	1	4	0	0
2013	371100	日照市	山东省	1	1.374	0	0	0	0	101	4.62497	26.2301	7.78356	10.9047	0	0	0	0.63251	51730	6.27647	1.36398	11914	165051	5.173	1.1914	16.5051	0	45	298	0	0	0	0	17913	4844	45	0	0	0	1	0	东南侧	1	4	0	0
2014	371100	日照市	山东省	1	2.035	0	0	0	0	137	4.92725	22.7644	19.6301	16.7849	0	0	0	0.662056	56349	6.28346	1.32504	24002	189828	5.6349	2.4002	18.9828	0	39	277	0	0	0	0	20052	6240	39	0	0	0	1	0	东南侧	1	4	0	0
2015	371100	日照市	山东省	1	2.539	0	0	0	0	173	5.15906	24.1288	19.3041	23.8081	0	39	612	0.656246	58110	6.28677	0.566052	29417	200518	5.811	2.9417	20.0518	0.0612	28	258	0	0	0	0	22793	7636	28	0	0	0	1	0	东南侧	1	4	0.135417	0
2016	371100	日照市	山东省	1	3.135	0	0	0	0	239	5.48064	31.6776	29.5792	32.6883	741	126	1688	0.627713	62357	6.29407	0.457716	37300	233331	6.2357	3.73	23.3331	0.1688	23	292	0	0	0	0	25252	9032	23	0	0	0	1	0	东南侧	1	4	0.434318	2.5542
2017	371100	日照市	山东省	1	3.904	0	0	0	0	298	5.70044	49.1425	49.6877	47.2424	1549	213	2764	0.608488	69062	6.29936	0.45019	46700	250199	6.9062	4.67	25.0199	0.2764	18	292	0	0	0	0	41375	10428	18	0	0	0	1	0	东南侧	1	4	0.730327	5.31116
2018	371100	日照市	山东省	1	4.958	0	0	0	0	400	5.99396	51.2658	52.6192	60.7736	2357	300	3840	0.615566	75329	6.30408	0.406599	54500	177437	7.5329	5.45	17.7437	0.384	13	294	0	0	0	0	73908	11824	13	0	0	0	1	0	东南侧	1	4	1.02379	8.04354
2019	371100	日照市	山东省	1	5.989	0	0	0	0	576	6.35784	35.3123	48.4384	72.7192	2457	238	4628	0.637035	66313	6.30821	0.539915	69822	169953	6.6313	6.9822	16.9953	0.4628	8	309	0	0	0	0	91396	11696	8	0	0	0	1	0	东南侧	1	4	0.807053	8.33164
2020	371100	日照市	山东省	1	9.664	0	0	0	0	923	6.82871	40.9699	52.1038	83.4908	4944	781	5416	0.615196	67720	6.31307	0.510289	91680.5	183022	6.772	9.16805	18.3022	0.5416	3	308	0	0	0	0	89918	11568	3	0	0	0	1	0	东南侧	1	4	2.62963	16.6465
2021	371100	日照市	山东省	1	12.557	0	0	0	0	1645	7.4061	38.8904	51.6959	94.2625	6989	515	6204	0.692897	74434	6.31142	0.526999	113539	196091	7.4434	11.3539	19.6091	0.6204	0	307	0	0	0	0	76675	11440	0	0	0	0	1	0	东南侧	1	4	1.73301	23.5185
2022	371100	日照市	山东省	1	15.45	0	0	0	0	2435	7.79811	40.2055	58.9342	105.034	6706	743	6992	0.641764	77670	6.30805	0.605912	121731	211703	7.767	12.1731	21.1703	0.6992	0	333	0	0	0	0	79975	11312	0	0	0	0	1	0	东南侧	1	4	2.50312	22.5921
2023	371100	日照市	山东省	1	18.343	0	0	0	0	3465	8.15076	43.7096	56.1014																	0	0	0	0				0	0	0	1	0	东南侧	1	4
2012	371300	临沂市	山东省	1	5.451	0	0	0	0	162	5.09375	42.8743	0	5.03478	0	724	2275	0.487345	29808	6.37832	0.165254	58538	605486	2.9808	5.8538	60.5486	0.2275	105	924	0	0	0	0	41778	25630	105	0	0	0	1	0	东南侧	1	3	0.715104	0
2013	371300	临沂市	山东省	1	7.392	0	0	0	0	194	5.273	41.4384	17.337	7.29409	0	693	3702	0.532931	30613	6.38173	0.174609	76900	591342	3.0613	7.69	59.1342	0.3702	111	982	0	0	0	0	47713	25716	111	0	0	0	1	0	东南侧	1	3	0.682154	0
2014	371300	临沂市	山东省	1	9.414	0	0	0	0	282	5.64545	46.1315	51.6274	11.2206	906	662	5129	0.551577	35032	6.38781	0.18568	54166	595900	3.5032	5.4166	59.59	0.5129	73	920	0	0	0	0	46000	25802	73	0	0	0	1	0	东南侧	1	3	0.647686	0.88641
2015	371300	临沂市	山东省	1	11.851	0	0	0	0	422	6.04737	37.4301	57.5288	15.9219	2186	631	6556	0.532038	36656	6.39664	0.144697	60954	564842	3.6656	6.0954	56.4842	0.6556	62	848	0	0	0	0	48327	25888	62	0	0	0	1	0	东南侧	1	3	0.611932	2.11994
2016	371300	临沂市	山东省	1	14.952	0	0	0	0	568	6.34388	36.1995	66.5847	21.8817	3466	600	7983	0.511759	38803	6.4093	0.14226	70400	359790	3.8803	7.04	35.979	0.7983	56	879	0	0	0	0	72525	25974	56	0	0	0	1	0	东南侧	1	3	0.574548	3.31897
2017	371300	临沂市	山东省	1	17.913	0	0	0	0	759	6.63332	54.1753	84.7616	31.6379	4746	569	9410	0.483946	41227	6.42076	0.153514	216297	618728	4.1227	21.6297	61.8728	0.941	50	931	0	0	0	0	45710	26060	50	0	0	0	1	0	东南侧	1	3	0.538652	4.49287
2018	371300	临沂市	山东省	1	20.432	0	0	0	0	1062	6.96885	67.5507	93.9342	40.7865	6026	538	10837	0.487909	44534	6.42649	0.144283	327180	643095	4.4534	32.718	64.3095	1.0837	44	1012	0	0	0	0	43679	26146	44	0	0	0	1	0	东南侧	1	3	0.506401	5.67206
2019	371300	临沂市	山东省	1	23.468	0	0	0	0	1518	7.32581	51.6329	91.6575	48.8338	7052	480	13136	0.464274	43213	6.43053	0.181881	418913	638746	4.3213	41.8913	63.8746	1.3136	38	1041	0	0	0	0	58571	19275	38	0	0	0	1	0	东南侧	1	3	0.449982	6.61098
2020	371300	临沂市	山东省	1	29.289	0	0	0	0	2801	7.93809	55.224	88.3033	56.055	12868	884	15435	0.441406	43850	6.46399	0.242901	583980	685152	4.385	58.398	68.5152	1.5435	32	1069	0	0	0	0	85455	12404	32	0	0	0	1	0	东南侧	1	3	0.801451	11.6664
2021	371300	临沂市	山东省	1	39.086	0	0	0	0	5729	8.65347	51.3973	78.8301	63.2762	19283	1669	17734	0.507646	49585	6.46304	0.323264	749047	731558	4.9585	74.9047	73.1558	1.7734	26	1097	0	0	0	0	92706	5533	26	0	0	0	1	0	东南侧	1	3	1.51459	17.499
2022	371300	临沂市	山东省	1	48.883	0	0	0	0	8820	9.08489	51.4904	80.7096	70.4974	19801	1549	20033	0.480341	52436		0.231046	821490	811493	5.2436	82.149	81.1493	2.0033	20	1149	0	0	0	0	90445	0	20	0	0	0	1	0	东南侧	1	3
2023	371300	临沂市	山东省	1	58.68	0	0	0	0	12073	9.39881	57.4575	78.8575																	0	0	0	0				0	0	0	1	0	东南侧	1	3
2012	371400	德州市	山东省	1	1.753	0	0	0	0	68	4.23411	33.9098	0	6.91107	0	418	0	0.49662	39710	6.29848	0.0769153	35900	283900	3.971	3.59	28.39	0	74	477	1	2012	0	0	32909	0	74	0	0	0	1	0	东南侧	1	4	0.742319	0
2013	371400	德州市	山东省	1	2.507	0	0	0	0	85	4.45435	29.3205	3.47123	10.0091	0	396	0	0.561132	42497	6.30557	0.0890527	40500	304000	4.2497	4.05	30.4	0	66	489	1	2012	0	0	54229	0	66	0	0	0	1	0	东南侧	1	4	0.698277	0
2014	371400	德州市	山东省	1	3.076	0	0	0	0	114	4.74493	27.7562	22.7342	15.4059	10	374	0	0.62216	45641	6.31136	0.0829922	54377	202533	4.5641	5.4377	20.2533	0	55	484	1	2012	0	0	42081	0	55	0	0	0	1	0	东南侧	1	4	0.655554	0.0175282
2015	371400	德州市	山东省	1	4.455	0	0	0	0	160	5.0814	20.2466	28.1041	21.8571	971	352	1406	0.541057	48062	6.31786	0.0718727	60156	181676	4.8062	6.0156	18.1676	0.1406	44	437	1	2012	0	0	75073	4978	44	0	0	0	1	0	东南侧	1	4	0.612995	1.69096
2016	371400	德州市	山东省	1	6.054	0	0	0	0	218	5.38907	18.9536	33.4781	30.0173	1932	330	3433	0.554539	50856	6.32653	0.0717801	59221	270961	5.0856	5.9221	27.0961	0.3433	36	445	1	2012	0	0	59565	10043	36	0	0	0	1	0	东南侧	1	4	0.569722	3.33546
2017	371400	德州市	山东省	1	7.357	0	0	0	0	313	5.74939	38.0137	54.6795	43.3828	2893	308	5460	0.519989	54222	6.32713	0.077512	113100	269462	5.4222	11.31	26.9462	0.546	28	466	1	2012	0	0	51520	15108	28	0	0	0	1	0	东南侧	1	4	0.531419	4.99155
2018	371400	德州市	山东省	1	8.407	0	0	0	0	412	6.02345	48.8685	60.0795	55.8401	3854	286	7487	0.488998	58252	6.32958	0.0870929	138500	275905	5.8252	13.85	27.5905	0.7487	20	508	1	2012	0	0	137460	20173	20	0	0	0	1	0	东南侧	1	4	0.492255	6.63339
2019	371400	德州市	山东省	1	9.815	0	0	0	0	574	6.35437	38.2658	56.8877	66.8326	4796	292	9130	0.471622	52295	6.31893	0.114298	218800	271124	5.2295	21.88	27.1124	0.913	12	525	1	2012	0	0	114850	20830	12	0	0	0	1	0	东南侧	1	4	0.507959	8.34305
2020	371400	德州市	山东省	1	11.857	0	0	0	0	1009	6.91771	39.0984	66.5246	76.7379	8385	411	10773	0.433393	54691	6.29455	0.125645	317700	288479	5.4691	31.77	28.8479	1.0773	4	536	1	2012	0	0	93665	21487	4	0	0	0	1	0	东南侧	1	4	0.73262	14.9465
2021	371400	德州市	山东省	1	15.541	0	0	0	0	1957	7.57968	28.1452	54.4795	86.6432	12137	619	12416	0.474469	62223	6.29276	0.147217	416600	305834	6.2223	41.66	30.5834	1.2416	0	547	1	2012	0	0	97515	22144	0	0	0	0	1	0	东南侧	1	4	1.10536	21.6732
2022	371400	德州市	山东省	1	19.225	0	0	0	0	2905	7.97453	30.8356	63.0685	96.5485	13257	962	14059	0.410013	64877	6.28827	0.171226	431095	335211	6.4877	43.1095	33.5211	1.4059	0	571	1	2012	0	0	149240	22801	0	0	0	0	1	0	东南侧	1	4	1.72559	23.7798
2023	371400	德州市	山东省	1	22.909	0	0	0	0	4071	8.31189	37.6959	70.4411																	1	2012	0	0				0	0	0	1	0	东南侧	1	4
2012	371500	聊城市	山东省	1	4.046	0	0	0	0	64	4.17439	36.8852	0	6.8651	189	310	5587	0.481517	36573	6.5179	0.164442	36275	235800	3.6573	3.6275	23.58	0.5587	72	391	0	0	0	0	32056	17010	72	0	0	0	1	0	东南侧	1	3	0.526021	0.320703
2013	371500	聊城市	山东省	1	4.476	0	0	0	0	79	4.38203	28.8192	7.13151	9.94202	743	323	5661	0.524882	39563	6.48918	0.162024	41673	246758	3.9563	4.1673	24.6758	0.5661	71	412	0	0	0	0	36398	16840	71	0	0	0	1	0	东南侧	1	3	0.546411	1.25691
2014	371500	聊城市	山东省	1	4.861	0	0	0	0	109	4.70048	28.9452	28.2931	15.3017	1297	336	5735	0.54621	42482	6.4933	0.140447	45417	160017	4.2482	4.5417	16.0017	0.5735	51	436	0	0	0	0	36887	16670	51	0	0	0	1	0	东南侧	1	3	0.566066	2.18508
2015	371500	聊城市	山东省	1	5.866	0	0	0	0	148	5.00395	22.2493	33.5534	21.7063	1851	349	5809	0.507248	44743	6.49916	0.118627	56441	244784	4.4743	5.6441	24.4784	0.5809	38	464	0	0	0	0	19775	16500	38	0	0	0	1	0	东南侧	1	3	0.584531	3.10019
2016	371500	聊城市	山东省	1	7.41	0	0	0	0	212	5.36129	21.7978	42.7787	29.8102	2405	362	5883	0.528295	47624	6.51018	0.130345	67226	278800	4.7624	6.7226	27.88	0.5883	34	470	0	0	0	0	13190	16330	34	0	0	0	1	0	东南侧	1	3	0.599655	3.9839
2017	371500	聊城市	山东省	1	9.032	0	0	0	0	320	5.77144	45.4849	62.4219	43.0906	2959	375	5957	0.490046	49806	6.51473	0.151153	74515	224395	4.9806	7.4515	22.4395	0.5957	30	378	0	0	0	0	18316	16160	30	0	0	0	1	0	东南侧	1	3	0.618373	4.87938
2018	371500	聊城市	山东省	1	10.38	0	0	0	0	434	6.07535	48.2904	63.8521	55.4584	3513	388	6031	0.474747	51935	6.55684	0.15531	78116	287413	5.1935	7.8116	28.7413	0.6031	26	542	0	0	0	0	14272	15990	26	0	0	0	1	0	东南侧	1	3	0.638736	5.78319
2019	371500	聊城市	山东省	1	12.033	0	0	0	0	619	6.42972	41.5178	63.126	66.3688	3925	307	7401	0.460405	37129	6.56075	0.180607	87488	271124	3.7129	8.7488	27.1124	0.7401	22	566	0	0	0	0	20881	11926	22	0	0	0	1	0	东南侧	1	3	0.503419	6.43622
2020	371500	聊城市	山东省	1	15.219	0	0	0	0	1039	6.94698	49.8934	71.6448	76.1968	7368	634	8771	0.433426	38901	6.53613	0.17447	100038	296158	3.8901	10.0037	29.6158	0.8771	18	578.5	0	0	0	0	20481	7862	18	0	0	0	1	0	东南侧	1	3	1.06555	12.3832
2021	371500	聊城市	山东省	1	20.253	0	0	0	0	2018	7.61036	36.0795	61.5178	86.0248	11007	920	10141	0.471968	44485	6.53241	0.200717	112587	321192	4.4485	11.2587	32.1192	1.0141	14	591	0	0	0	0	18298	3798	14	0	0	0	1	0	东南侧	1	3	1.55198	18.5681
2022	371500	聊城市	山东省	1	25.287	0	0	0	0	2976	7.99867	35.6164	65.7096	95.8528	12136	952	11511	0.450018	46879	6.52814	0.220875	278900	346997	4.6879	27.89	34.6997	1.1511	10	620	0	0	0	0	9714	0	10	0	0	0	1	0	东南侧	1	3	1.61285	20.5604
2023	371500	聊城市	山东省	1	30.321	0	0	0	0	4000	8.2943	41.5726	69.9205																	0	0	0	0				0	0	0	1	0	东南侧	1	3
2012	371600	滨州市	山东省	1	1.804	0	0	0	0	88	4.48864	33.7541	0	11.8133	0	210	0	0.664017	52591	5.97801	0.199364	22683	167953	5.2591	2.2683	16.7953	0	74	376	0	0	0	0	39752	31432	74	0	0	0	1	0	东南侧	1	4	0.55428	0
2013	371600	滨州市	山东省	1	2.694	0	0	0	0	105	4.66344	30.3096	3.94795	17.0999	216	230	521	0.675749	56433	5.97631	0.23814	37000	174505	5.6433	3.7	17.4505	0.0521	73	404	0	0	0	0	42252	29144	73	0	0	0	1	0	东南侧	1	4	0.604325	0.56754
2014	371600	滨州市	山东省	1	3.888	0	0	0	0	135	4.91265	25.611	17.0274	26.3314	846	250	1776	0.693685	59557	5.98513	0.194241	39000	178217	5.9557	3.9	17.8217	0.1776	55	389	0	0	0	0	53697	26856	55	0	0	0	1	0	东南侧	1	4	0.65111	2.20335
2015	371600	滨州市	山东省	1	5.553	0	0	0	0	181	5.20401	22.3205	23.1288	37.3323	1476	270	3031	0.66001	61189	5.99017	0.21522	44900	160149	6.1189	4.49	16.0149	0.3031	36	366	0	0	0	0	52655	24568	36	0	0	0	1	0	东南侧	1	4	0.699663	3.82483
2016	371600	滨州市	山东省	1	7.293	0	0	0	0	249	5.52146	19.6667	32.6667	51.2266	2106	290	4286	0.686366	63745	5.99843	0.234261	58394	218743	6.3745	5.8394	21.8743	0.4286	37	370	0	0	0	0	62596	22280	37	0	0	0	1	0	东南侧	1	4	0.74531	5.41249
2017	371600	滨州市	山东省	1	8.583	0	0	0	0	332	5.80814	41.5973	52.0877	74.0153	2736	310	5541	0.68513	66668	6.00389	0.257143	75900	224395	6.6668	7.59	22.4395	0.5541	38	378	0	0	0	0	96054	19992	38	0	0	0	1	0	东南侧	1	4	0.792373	6.99333
2018	371600	滨州市	山东省	1	9.862	0	0	0	0	422	6.04737	53.5836	56.3836	95.0642	3366	330	6796	0.696567	67405	6.00649	0.309939	88300	230203	6.7405	8.83	23.0203	0.6796	39	401	0	0	0	0	101917	17704	39	0	0	0	1	0	东南侧	1	4	0.8413	8.58126
2019	371600	滨州市	山东省	1	11.566	0	0	0	0	567	6.34212	42.8164	62.337	113.67	3473	319	7003	0.641833	62639	6.00662	0.355284	114096	164400	6.2639	11.4096	16.44	0.7003	40	461	0	0	0	0	130977	18028	40	0	0	0	1	0	东南侧	1	4	0.813153	8.85292
2020	371600	滨州市	山东省	1	15.071	0	0	0	0	916	6.82111	40.2514	58.8798	130.48	7502	761	7210	0.564893	63915	6.0084	0.325943	134406	210212	6.3915	13.4406	21.0212	0.721	41	440	0	0	0	0	166922	18352	41	0	0	0	1	0	东南侧	1	4	1.93639	19.0891
2021	371600	滨州市	山东省	1	19.327	0	0	0	0	1747	7.46623	34.5589	58.1836	147.29	9921	872	7417	0.600833	73078	6.00843	0.356219	154716	256025	7.3078	15.4716	25.6025	0.7417	42	419	0	0	0	0	258731	18676	42	0	0	0	1	0	东南侧	1	4	2.21877	25.2436
2022	371600	滨州市	山东省	1	23.583	0	0	0	0	2870	7.96242	37.3671	60.2274	164.1	8339	1002	7624	0.572728	75705	6.0055		158488	281527	7.5705	15.8488	28.1527	0.7624	43	430	0	0	0	0	98567	19000	43	0	0	0	1	0	东南侧	1	4	2.55704	21.2806
2023	371600	滨州市	山东省	1	27.839	0	0	0	0	4135	8.32748	39.674	65.7918																	0	0	0	0				0	0	0	1	0	东南侧	1	4
2012	371700	菏泽市	山东省	1	2.136	0	0	0	0	44	3.80666	30.4973	0	3.02971	0	168	0	0.498426	21461	6.52396	0.112328	43778	379661	2.1461	4.3778	37.9661	0	73	629	0	0	0	0	41366	24957	73	0	0	0	1	0	东南侧	1		0.201485	0
2013	371700	菏泽市	山东省	1	2.512	0	0	0	0	54	4.00733	25.3068	8.76712	4.39408	0	179	0	0.497441	21421	6.52753	0.0896333	68089	418212	2.1421	6.8089	41.8212	0	61	681	0	0	0	0	35648	22271	61	0	0	0	1	0	东南侧	1		0.213913	0
2014	371700	菏泽市	山东省	1	2.948	0	0	0	0	76	4.34381	21.8356	35.1836	6.7518	0	190	509	0.471538	26446	6.54275	0.0973631	69586	459642	2.6446	6.9586	45.9642	0.0509	40	691	0	0	0	0	40313	19585	40	0	0	0	1	0	东南侧	1		0.225175	0
2015	371700	菏泽市	山东省	1	3.666	0	0	0	0	107	4.68213	17.6877	36.0411	9.59599	0	201	2515	0.443655	28350	6.54184	0.1122	79766	503555	2.835	7.9766	50.3555	0.2515	21	638	0	0	0	0	23995	16899	21	0	0	0	1	0	东南侧	1		0.236462	0
2016	371700	菏泽市	山东省	1	4.929	0	0	0	0	159	5.07517	16.2814	47.6967	13.2198	81	212	4521	0.431941	29904	6.55613	0.136719	92555	604055	2.9904	9.2555	60.4055	0.4521	18	643	0	0	0	0	29715	14213	18	0	0	0	1	0	东南侧	1		0.245866	0.0939392
2017	371700	菏泽市	山东省	1	5.941	0	0	0	0	231	5.44674	33.9123	66.9534	19.1357	2299	223	6527	0.365601	32558	6.57747	0.139497	147200	380875	3.2558	14.72	38.0875	0.6527	15	687	0	0	0	0	22065	11527	15	0	0	0	1	0	东南侧	1		0.255266	2.63164
2018	371700	菏泽市	山东省	1	6.727	0	0	0	0	350	5.86079	58.1068	68.874	24.8059	4517	234	8533	0.373353	35184	6.58078	0.166461	181600	392710	3.5184	18.16	39.271	0.8533	12	748	0	0	0	0	19956	8841	12	0	0	0	1	0	东南侧	1		0.266971	5.15345
2019	371700	菏泽市	山东省	1	7.669	0	0	0	0	487	6.19032	34.3726	65.4959	29.7679	5081	198	8670	0.358516	38867	6.58268	0.142306	222900	389038	3.8867	22.29	38.9038	0.867	9	790	0	0	0	0	17844	7526	9	0	0	0	1	0	东南侧	1		0.225469	5.7859
2020	371700	菏泽市	山东省	1	9.037	0	0	0	0	874	6.77422	44.8251	70.5546	34.1863	7868	225	8807	0.377193	39718	6.58477	0.12453	278200	418314	3.9718	27.82	41.8314	0.8807	6	812	0	0	0	0	23915	6211	6	0	0	0	1	0	东南侧	1		0.255682	8.94091
2021	371700	菏泽市	山东省	1	12.118	0	0	0	0	2196	7.69485	34.3781	71.5534	38.6047	9453	369	8944	0.448394	45366	6.57705	0.142883	333500	447590	4.5366	33.35	44.759	0.8944	3	834	0	0	0	0	26699	4896	3	0	0	0	1	0	东南侧	1		0.422564	10.8252
2022	371700	菏泽市	山东省	1	15.199	0	0	0	0	3385	8.1274	37.4877	76.2	43.0231	1896	533	9081	0.434345	48171	6.5714	0.155586	353500	488166	4.8171	35.35	48.8166	0.9081	0	884	0	0	0	0	45005	3581	0	0	0	0	1	0	东南侧	1		0.613829	2.18353
2023	371700	菏泽市	山东省	1	18.28	0	0	0	0	5155	8.54792	38.8055	73.1452																	0	0	0	0				0	0	0	1	0	东南侧	1
2012	410100	郑州市	河南省	2	17.589	0	0	0	0	728	6.59167	94.6011	0	3.60467	0	454	0	0.865778	62054	7.14922	0.407563	77360	1251000	6.2054	7.736	125.1	0	247	1022	1	2012	0	2022	152706	99107	247	0	0	0	2	0	东南侧	1	2	0.478923	0
2013	410100	郑州市	河南省	2	23.255	0	0	0	0	882	6.78333	90.2685	40.4658	5.22739	0	2154	0	0.886605	68072.9	7.1892	0.426899	68000	1293000	6.80729	6.8	129.3	0	243	1249	1	2012	0	2022	172649	95722	243	0	0	0	2	0	东南侧	1	2	2.18319	0
2014	410100	郑州市	河南省	2	28.166	0	0	0	0	1257	7.13728	86.4712	100.236	8.03747	0	3854	0	0.907856	72991.7	7.23185	0.420859	328010	1736000	7.29917	32.801	173.6	0	225	1310	1	2012	0	2022	144942	92337	225	0	0	0	2	0	东南侧	1	2	3.74313	0
2015	410100	郑州市	河南省	2	35.224	0	0	0	0	1715	7.44775	76.4438	94.4082	11.4034	577	5554	11376	0.852517	77178.7	7.26957	0.485785	637061	2341056	7.71787	63.7061	234.106	1.1376	204	1345	1	2012	0	2022	178600	88952	204	0	0	0	2	0	东南侧	1	2	5.19454	0.539656
2016	410100	郑州市	河南省	2	45.582	0	0	0	0	2261	7.724	83.1667	112.24	15.6568	10913	7254	30960	0.765164	84113.5	7.31546	0.45048	641962	1297811	8.41135	64.1962	129.781	3.096	195	1373	1	2012	0	2022	217190	85567	195	0	0	0	2	0	东南侧	1	2	6.4802	9.74889
2017	410100	郑州市	河南省	2	59.159	0	0	0	0	2955	7.99159	118.838	213.222	22.6214	21249	8954	50544	0.697494	93791.9	7.3548	0.437956	746477	1390499	9.37919	74.6477	139.05	5.0544	186	1506	1	2012	0	2022	339602	82182	186	0	0	0	2	0	东南侧	1	2	7.69033	18.2501
2018	410100	郑州市	河南省	2	71.834	0	0	0	0	3831	8.25114	132.784	216.132	29.1441	31585	10654	70128	0.653339	101352	7.38933	0.4047	1598900	1391500	10.1352	159.89	139.15	7.0128	177	1592	1	2012	0	2022	361748	78797	177	0	0	0	2	0	东南侧	1	2	8.83988	26.2068
2019	410100	郑州市	河南省	2	85.817	0	0	0	0	5029	8.52318	96.526	198.677	34.896	33679	14289	59620	0.639845	113139	7.41411	0.356342	2017190	12684189	11.3139	201.719	1268.42	5.962	168	1666	1	2012	0	2022	633557	99028	168	0	0	0	2	0	东南侧	1	2	11.5656	27.2601
2020	410100	郑州市	河南省	2	106.524	0	0	0	0	7328	8.89959	89.847	154.216	40.0759	50224	4252	49112	0.732023	96134	7.43511	0.412096	1.76325e+06	7.1576e+06	9.6134	176.325	715.76	4.9112	159	1714	1	2012	0	2022	690714	119259	159	0	0	0	2	0	东南侧	1	2	3.37011	39.8072
2021	410100	郑州市	河南省	2	142.101	0	0	0	0	13132	9.48288	86.2822	143.071	45.2558	62853	6731	38604	0.753261	100092	7.44498	0.464273	1509319	1631020	10.0092	150.932	163.102	3.8604	150	1762	1	2012	0	2022	840927	139490	150	0	0	0	2	0	东南侧	1	2	5.28253	49.3274
2022	410100	郑州市	河南省	2	177.678	0	0	0	0	18982	9.8513	83.8274	141.395	50.4357	52031	7408	28096	0.776421	101169	7.45171	0.469257	1614697	1792079	10.1169	161.47	179.208	2.8096	141	1810	1	2012	1	2022	854910	159721	141	0	0	0	2	0	东南侧	1	2	5.77487	40.5605
2023	410100	郑州市	河南省	2	213.255	0	0	0	0	26806	10.1964	100.019	157.592																	1	2012	1	2022				0	0	0	2	0	东南侧	1	2
2012	410200	开封市	河南省	2	1.282	0	0	0	0	15	2.77259	35.6284	0	5.01167	0	95	0	0.360646	25922	6.60005	0.0210484	21225	24738	2.5922	2.1225	2.4738	0	53	255	0	2014	0	0	18596	13295	53	0	0	0	2	0	东南侧	1	3	0.20054	0
2013	410200	开封市	河南省	2	1.487	0	0	0	0	19	2.99573	33.3808	4.10137	7.26187	0	113	0	0.409816	29326.9	6.6038	0.0227047	24412	271520	2.93269	2.4412	27.152	0	46	328	0	2014	0	0	22106	12448	46	0	0	0	2	0	东南侧	1	3	0.237645	0
2014	410200	开封市	河南省	2	1.772	0	0	0	0	33	3.52636	27.4959	23.7726	11.1703	0	131	0	0.431036	32453.6	6.63865	0.0181169	24407	270920	3.24536	2.4407	27.092	0	44	341	1	2014	0	0	24347	11601	44	0	0	0	2	0	东南侧	1	3	0.274191	0
2015	410200	开封市	河南省	2	2.206	0	0	0	0	53	3.98898	17.9589	30.6164	15.8502	17	149	436	0.409561	35325.8	6.60366	0.0170577	31138	636494	3.53258	3.1138	63.6494	0.0436	34	382	1	2014	0	0	25394	10754	34	0	0	0	2	0	东南侧	1	3	0.313401	0.0357571
2016	410200	开封市	河南省	2	2.684	0	0	0	0	83	4.43082	21.8333	53.3033	21.7784	627	167	1284	0.382764	38619	6.60574	0.0156995	32628	476691	3.8619	3.2628	47.6691	0.1284	33	416	1	2014	0	0	31111	9907	33	0	0	0	2	0	东南侧	1	3	0.350531	1.31607
2017	410200	开封市	河南省	2	3.428	0	0	0	0	125	4.83628	41.4685	58.9096	31.4864	1237	185	2132	0.366686	41502.8	6.63738	0.0198439	59967	256747	4.15028	5.9967	25.6747	0.2132	32	377	1	2014	0	0	33187	9060	32	0	0	0	2	0	东南侧	1	3	0.387711	2.59242
2018	410200	开封市	河南省	2	4.009	0	0	0	0	167	5.12396	55.4384	61.8986	40.5819	1847	203	2980	0.381714	43933.1	6.64174	0.0287829	102200	275081	4.39331	10.22	27.5081	0.298	31	411	1	2014	0	0	44454	8213	31	0	0	0	2	0	东南侧	1	3	0.424464	3.862
2019	410200	开封市	河南省	2	4.687	0	0	0	0	229	5.43808	43.8137	56.7836	48.5909	1952	186	3532	0.364709	51732.9	6.6482	0.0310565	151197	270866	5.17329	15.1197	27.0866	0.3532	30	436	1	2014	0	0	66753	9872	30	0	0	0	2	0	东南侧	1	3	0.386413	4.05526
2020	410200	开封市	河南省	2	5.861	0	0	0	0	367	5.90808	47.4727	64.0628	55.7877	3066	297	4084	0.372112	49166	6.65259	0.0281639	154835	302975	4.9166	15.4835	30.2975	0.4084	29	447	1	2014	0	0	86786	11531	29	0	0	0	2	0	东南侧	1	3	0.614309	6.34166
2021	410200	开封市	河南省	2	8.455	0	0	0	0	746	6.61607	37.9808	57.5836	62.9846	4630	492	4636	0.417427	53173.5	6.64184	0.0364876	158473	335084	5.31735	15.8473	33.5084	0.4636	28	458	1	2014	0	0	131921	13190	28	0	0	0	2	0	东南侧	1	3	1.02864	9.68012
2022	410200	开封市	河南省	2	11.049	0	0	0	0	1258	7.13807	38.4384	58.6822	70.1814	4173	578	5188	0.435102	56075	6.62306	0.035565	136400	324044	5.6075	13.64	32.4044	0.5188	27	467	1	2014	0	0	226861	14849	27	0	0	0	2	0	东南侧	1	3	1.23136	8.89007
2023	410200	开封市	河南省	2	13.643	0	0	0	0	1891	7.54539	38.0384	63.3699																	1	2014	0	0				0	0	0	2	0	东南侧	1	3
2012	410300	洛阳市	河南省	2	8.927	0	0	0	0	74	4.31749	56.5464	0	5.68962	0	1873	0	0.594773	45316	6.07659	0.0333853	45256	442426	4.5316	4.5256	44.2426	0	125	554	0	0	0	0	69057	21549	125	0	0	0	2	0	东南侧	1	3	2.82253	0
2013	410300	洛阳市	河南省	2	12.44	0	0	0	0	93	4.54329	52.0438	27.6411	8.24519	0	1818	0	0.626852	47568.5	6.08057	0.035392	48947	489438	4.75685	4.8947	48.9438	0	115	626	0	0	0	0	75275	23795	115	0	0	0	2	0	东南侧	1	3	2.72875	0
2014	410300	洛阳市	河南省	2	16.424	0	0	0	0	136	4.91998	51.6164	57.6521	12.6911	0	1763	1244	0.630182	49417.3	6.09255	0.0275012	48285	441331	4.94173	4.8285	44.1331	0.1244	110	647	0	0	0	0	84721	26041	110	0	0	0	2	0	东南侧	1	3	2.61468	0
2015	410300	洛阳市	河南省	2	22.246	0	0	0	0	198	5.2933	43.2959	50.3589	18.0155	0	1708	4404	0.600071	51695.5	6.10475	0.0350289	54554	419079	5.16955	5.4554	41.9079	0.4404	102	642	0	0	0	0	88889	28287	102	0	0	0	2	0	东南侧	1	3	2.50242	0
2016	410300	洛阳市	河南省	2	28.994	0	0	0	0	279	5.63479	41.2158	56.8634	24.7362	2595	1653	7564	0.585508	56410.3	6.113		66416	458861	5.64103	6.6416	45.8861	0.7564	95	673	0	0	0	0	93307	30533	95	0	0	0	2	0	东南侧	1	3	2.40192	3.77071
2017	410300	洛阳市	河南省	2	34.917	0	0	0	0	386	5.95842	56.3699	75.1288	35.7377	5692	1598	10724	0.593302	62982.2	6.1187	0.030925	154900	482708	6.29822	15.49	48.2708	1.0724	88	715	0	0	0	0	135537	32779	88	0	0	0	2	0	东南侧	1	3	2.30881	8.22389
2018	410300	洛阳市	河南省	2	40.269	0	0	0	0	517	6.24998	64.4575	71.2658	46.0209	8789	1543	13884	0.573522	67706.6	6.12225	0.0309646	188300	499260	6.77066	18.83	49.926	1.3884	81	743	0	0	0	0	190121	35025	81	0	0	0	2	0	东南侧	1	3	2.22145	12.6535
2019	410300	洛阳市	河南省	2	45.024	0	0	0	0	718	6.57786	54.3753	68.7041	55.1218	8760	1096	13624	0.57103	72912.3	6.13226	0.0307234	216500	516467	7.29123	21.65	51.6467	1.3624	74	740	0	0	0	0	259827	36925	74	0	0	0	2	0	东南侧	1	3	1.56219	12.4861
2020	410300	洛阳市	河南省	2	52.277	0	0	0	0	1044	6.95177	55.4344	76.5	63.3517	11161	1313	13364	0.55714	72872	6.13841	0.0376339	246500	547533	7.2872	24.65	54.7533	1.3364	67	754.5	0	0	0	0	271570	38825	67	0	0	0	2	0	东南侧	1	3	1.86001	15.8108
2021	410300	洛阳市	河南省	2	61.887	0	0	0	0	2063	7.6324	51.7342	74.8904	71.5815	14067	1798	13104	0.62009	77110.5	6.13981	0.0426647	276500	578599	7.71105	27.65	57.8599	1.3104	60	769	0	0	0	0	330267	40725	60	0	0	0	2	0	东南侧	1	3	2.5435	19.8996
2022	410300	洛阳市	河南省	2	71.497	0	0	0	0	3110	8.0427	52.1205	74.9425	79.8113	14123	1725	12844	0.633484	80226	6.14123	0.0368622	304011	610091	8.0226	30.4011	61.0091	1.2844	53	792	0	0	0	0	362134	42625	53	0	0	0	2	0	东南侧	1	3	2.43678	19.9506
2023	410300	洛阳市	河南省	2	81.107	0	0	0	0	4532	8.41914	55.4931	76.2575																	0	0	0	0				0	0	0	2	0	东南侧	1	3
2012	410400	平顶山市	河南省	2	1.601	0	0	0	0	28	3.3673	42.9044	0	4.23254	0	3978	0	0.512075	30380	6.42066	0.0171768	36783	229700	3.038	3.6783	22.97	0	59	295	0	0	0	0	24834	18735	59	0	0	0	2	0	东南侧	1	4	8.19142	0
2013	410400	平顶山市	河南省	2	2.057	0	0	0	0	30	3.43399	39.0329	4.77808	6.1314	0	3380	0	0.52851	31495.7	6.42159	0.0189392	39495	261498	3.14957	3.9495	26.1498	0	50	364	0	0	0	0	26619	17567	50	0	0	0	2	0	东南侧	1	4	6.95359	0
2014	410400	平顶山市	河南省	2	2.507	0	0	0	0	43	3.78419	35.2274	26.2795	9.43583	0	2782	800	0.541187	33015.8	6.43106	0.0246718	29640	366584	3.30158	2.964	36.6584	0.08	53	441	0	0	0	0	28090	16399	53	0	0	0	2	0	东南侧	1	4	5.68521	0
2015	410400	平顶山市	河南省	2	3.213	0	0	0	0	65	4.18965	26.9726	35.7726	13.388	0	2184	1650	0.454387	33991	6.42662	0.0250594	44808	243758	3.3991	4.4808	24.3758	0.165	40	359	0	0	0	0	21980	15231	40	0	0	0	2	0	东南侧	1	4	4.48303	0
2016	410400	平顶山市	河南省	2	4.252	0	0	0	0	87	4.47734	21.9727	34.9836	18.3876	858	1586	2500	0.451498	36708.4	6.43088	0.0166281	42700	261887	3.67084	4.27	26.1887	0.25	34	367	0	0	0	0	30406	14063	34	0	0	0	2	0	东南侧	1	4	3.2417	1.7537
2017	410400	平顶山市	河南省	2	5.798	0	0	0	0	115	4.75359	41.5699	58.1863	26.5727	1719	988	3350	0.433053	39961.2	6.43047	0.0200564	67374	264386	3.99612	6.7374	26.4386	0.335	28	412	0	0	0	0	37436	12895	28	0	0	0	2	0	东南侧	1	4	2.02024	3.51498
2018	410400	平顶山市	河南省	2	7.144	0	0	0	0	143	4.96981	52.5945	59.1918	34.223	2580	390	4200	0.425805	42586.6	6.43347	0.0184314	50872	283949	4.25866	5.0872	28.3949	0.42	22	453	0	0	0	0	51842	11727	22	0	0	0	2	0	东南侧	1	4	0.795075	5.25972
2019	410400	平顶山市	河南省	2	8.448	0	0	0	0	186	5.23111	36.2247	52.3151	40.9648	2532	338	4098	0.42348	47200.7	6.44438	0.0152127	88195	289701	4.72007	8.8195	28.9701	0.4098	16	483	0	0	0	0	58260	14919	16	0	0	0	2	0	东南侧	1	4	0.681589	5.10587
2020	410400	平顶山市	河南省	2	10.454	0	0	0	0	268	5.59471	38.5055	67.1366	47.0297	3472	398	3996	0.444006	49379	6.45019	0.0140074	101862	300002	4.9379	10.1861	30.0002	0.3996	10	490	0	0	0	0	70080	18111	10	0	0	0	2	0	东南侧	1	4	0.797931	6.96084
2021	410400	平顶山市	河南省	2	13.201	0	0	0	0	543	6.29895	30.7671	64.9808	53.0945	4659	512	3894	0.60421	54122	6.44619	0.0155521	115528	310303	5.4122	11.5528	31.0303	0.3894	4	497	0	0	0	0	68804	21303	4	0	0	0	2	0	东南侧	1	4	1.0306	9.37802
2022	410400	平顶山市	河南省	2	15.948	0	0	0	0	856	6.75344	28.9808	66.2959	59.1594	3918	437	3792	0.543499	57193	6.44478	0.0202512	149094	336263	5.7193	14.9094	33.6263	0.3792	0	505	0	0	0	0	94750	24495	0	0	0	0	2	0	东南侧	1	4	0.880871	7.8976
2023	410400	平顶山市	河南省	2	18.695	0	0	0	0	1367	7.22111	37.3397	70.1781																	0	0	0	0				0	0	0	2	0	东南侧	1	4
2012	410500	安阳市	河南省	2	1.886	0	0	0	0	30	3.43399	37.3251	0	4.25158	0	91	0	0.408035	30624	6.56979	0.0505919	40566	295787	3.0624	4.0566	29.5787	0	74	432	0	0	0	0	35991	25544	74	0	0	0	2	0	东南侧	1	4	0.173545	0
2013	410500	安阳市	河南省	2	2.028	0	0	0	0	37	3.63759	34.1671	7.39452	6.16716	0	109	0	0.425321	33100.4	6.56754	0.0686809	42072	327847	3.31003	4.2072	32.7847	0	73	472	0	0	0	0	41174	22293	73	0	0	0	2	0	东南侧	1	4	0.208341	0
2014	410500	安阳市	河南省	2	2.274	0	0	0	0	51	3.95124	31.9425	36.0466	9.47655	0	127	0	0.440768	35209.6	6.56941		42943	351939	3.52096	4.2943	35.1939	0	70	484	0	0	0	0	41900	19042	70	0	0	0	2	0	东南侧	1	4	0.242292	0
2015	410500	安阳市	河南省	2	2.618	0	0	0	0	73	4.30407	22.5726	39.3178	13.4362	266	145	13	0.400795	36694.7	6.57293		47696	412828	3.66947	4.7696	41.2828	0.0013	61	497	0	0	0	0	38643	15791	61	0	0	0	2	0	东南侧	1	4	0.27566	0.505694
2016	410500	安阳市	河南省	2	3.381	0	0	0	0	97	4.58497	26.0874	47.1557	18.4417	891	163	1447	0.402585	39603	6.57586		77086	310465	3.9603	7.7086	31.0465	0.1447	57	501	0	0	0	0	41910	12540	57	0	0	0	2	0	东南侧	1	4	0.307634	1.68161
2017	410500	安阳市	河南省	2	4.17	0	0	0	0	124	4.82831	44.0274	60.8137	26.6458	1516	181	2881	0.409187	43846.1	6.58149	0.0257119	92800	315247	4.38461	9.28	31.5247	0.2881	53	487	0	0	0	0	43210	9289	53	0	0	0	2	0	东南侧	1	4	0.339645	2.84476
2018	410500	安阳市	河南省	2	4.9	0	0	0	0	175	5.17048	44.211	63.0027	34.3096	2141	199	4315	0.426463	46443.2	6.58937	0.0247359	108892	318384	4.64432	10.8892	31.8384	0.4315	49	518	0	0	0	0	46771	6038	49	0	0	0	2	0	东南侧	1	4	0.370488	3.986
2019	410500	安阳市	河南省	2	5.571	0	0	0	0	221	5.40268	29.6548	61.2767	41.0567	2735	185	4111	0.405558	43002.4	6.60476	0.0269451	125825	314703	4.30024	12.5825	31.4703	0.4111	45	535	0	0	0	0	47624	8799	45	0	0	0	2	0	东南侧	1	4	0.340687	5.03665
2020	410500	安阳市	河南省	2	6.605	0	0	0	0	333	5.81114	39.265	66.7213	47.1229	3391	218	3907	0.405527	42185	6.61771	0.0275595	143222	333955	4.2185	14.3222	33.3955	0.3907	41	551	0	0	0	0	61404	11560	41	0	0	0	2	0	东南侧	1	4	0.398079	6.19214
2021	410500	安阳市	河南省	2	8.06	0	0	0	0	830	6.72263	34.2822	59.8822	53.189	5040	328	3703	0.535895	44690.4	6.61245	0.0262373	160618	353207	4.46904	16.0618	35.3207	0.3703	37	567	0	0	0	0	69278	14321	37	0	0	0	2	0	东南侧	1	4	0.604831	9.29375
2022	410500	安阳市	河南省	2	9.515	0	0	0	0	1653	7.41095	34.863	62.4521	59.2552	4301	320	3499	0.518267	46350	6.61588	0.0240432	186290	374301	4.635	18.629	37.4301	0.3499	33	586	0	0	0	0	96306	17082	33	0	0	0	2	0	东南侧	1	4	0.590733	7.93982
2023	410500	安阳市	河南省	2	10.97	0	0	0	0	3112	8.04334	37.6055	68.5069																	0	0	0	0				0	0	0	2	0	东南侧	1	4
2012	410600	鹤壁市	河南省	2	0.39	0	0	0	0	10	2.3979	15.8115	0	3.98927	0	80	263	0.391145	34456	6.56059	0.0216564	6920	72107	3.4456	0.692	7.2107	0.0263	29	113	1	2012	0	0	7028	3773	29	0	0	0	2	0	东南侧	1	4	0.518807	0
2013	410600	鹤壁市	河南省	2	0.659	0	0	0	0	12	2.56495	14.0493	1.41096	5.77955	0	77	416	0.456053	38918.9	6.56383	0.0263002	8037	77292	3.89189	0.8037	7.7292	0.0416	28	113	1	2012	0	0	8722	3650	28	0	0	0	2	0	东南侧	1	4	0.497738	0
2014	410600	鹤壁市	河南省	2	0.752	0	0	0	0	19	2.99573	14.2603	12.5808	8.89442	0	74	569	0.500827	42549.6	6.55539	0.0290159	7801	113546	4.25496	0.7801	11.3546	0.0569	26	134	1	2012	0	0	10141	3527	26	0	0	0	2	0	东南侧	1	4	0.482399	0
2015	410600	鹤壁市	河南省	2	0.897	0	0	0	0	31	3.46574	8.23014	8.54521	12.6217	0	71	722	0.459912	44678	6.55787	0.029487	8328	80327	4.4678	0.8328	8.0327	0.0722	18	138	1	2012	0	0	10150	3404	18	0	0	0	2	0	东南侧	1	4	0.461699	0
2016	410600	鹤壁市	河南省	2	1.089	0	0	0	0	44	3.80666	6.56831	12.3033	17.3364	124	68	875	0.480216	47940.2	6.55311	0.0199582	9878	84210	4.79402	0.9878	8.421	0.0875	16	134	1	2012	0	0	12709	3281	16	0	0	0	2	0	东南侧	1	4	0.444299	0.810193
2017	410600	鹤壁市	河南省	2	1.458	0	0	0	0	58	4.07754	17.8329	41.4438	25.0472	526	65	1028	0.487941	51167.7	6.55441	0.0188184	10950	88670	5.11677	1.095	8.867	0.1028	14	146	1	2012	0	0	16940	3158	14	0	0	0	2	0	东南侧	1	4	0.424144	3.4323
2018	410600	鹤壁市	河南省	2	1.732	0	0	0	0	87	4.47734	50.1068	37.1616	32.2684	928	62	1181	0.494271	53084.1	6.55526	0.0276482	12500	92361	5.30841	1.25	9.2361	0.1181	12	159	1	2012	0	0	26432	3035	12	0	0	0	2	0	东南侧	1	4	0.404225	6.05033
2019	410600	鹤壁市	河南省	2	2.007	0	0	0	0	128	4.85981	24.9205	25.937	38.6287	1039	42	1459	0.480649	60678.2	6.57149	0.0305327	16400	90262	6.06782	1.64	9.0262	0.1459	10	164	1	2012	0	0	35811	4552	10	0	0	0	2	0	东南侧	1	4	0.269421	6.66496
2020	410600	鹤壁市	河南省	2	2.538	0	0	0	0	220	5.39816	27.9563	40.9153	44.3466	1159	91	1737	0.454952	62736	6.57757	0.0391449	27680.5	95009	6.2736	2.76805	9.5009	0.1737	8	166.5	1	2012	0	0	51971	6069	8	0	0	0	2	0	东南侧	1	4	0.580209	7.3897
2021	410600	鹤壁市	河南省	2	3.433	0	0	0	0	420	6.04263	14.5479	24.9288	50.0646	1887	148	2015	0.432837	67802.9	6.57986	0.0522242	38961	99756	6.78029	3.8961	9.9756	0.2015	6	169	1	2012	0	0	71950	7586	6	0	0	0	2	0	东南侧	1	4	0.941476	12.0038
2022	410600	鹤壁市	河南省	2	4.328	0	0	0	0	674	6.51471	17.0904	30.7041	55.7826	1874	99	2293	0.38198	70422	6.58012	0.0582276	45935	112226	7.0422	4.5935	11.2226	0.2293	4	174	1	2012	0	0	72017	9103	4	0	0	0	2	0	东南侧	1	4	0.629611	11.9181
2023	410600	鹤壁市	河南省	2	5.223	0	0	0	0	971	6.87936	26.4767	35.6219																	1	2012	0	0				0	0	0	2	0	东南侧	1	4
2012	410700	新乡市	河南省	2	2.644	0	0	0	0	54	4.00733	44.8224	0	5.7858	0	367	0	0.448633	28598	6.57095	0.0409898	36765	397953	2.8598	3.6765	39.7953	0	105	498	0	0	0	0	29536	18526.5	105	0	0	0	2	0	东南侧	1	3	0.623069	0
2013	410700	新乡市	河南省	2	3.296	0	0	0	0	60	4.11087	44.5041	13.6411	8.38148	0	422	0	0.483657	31138.5	6.54842	0.0395097	62759	346754	3.11385	6.2759	34.6754	0	87	565	0	0	0	0	36390	19299	87	0	0	0	2	0	东南侧	1	3	0.706809	0
2014	410700	新乡市	河南省	2	4.085	0	0	0	0	74	4.31749	38.4959	41.9151	12.8962	0	477	1408	0.497769	33696.1	6.5477	0.0387566	63190	337294	3.36961	6.319	33.7294	0.1408	91	576	0	0	0	0	39964	20071.5	91	0	0	0	2	0	东南侧	1	3	0.78899	0
2015	410700	新乡市	河南省	2	5.857	0	0	0	0	88	4.48864	33.8247	47.7836	18.2954	0	532	3937	0.464919	34561.7	6.55739	0.0330179	83019	569954	3.45617	8.3019	56.9954	0.3937	74	539	0	0	0	0	31776	20844	74	0	0	0	2	0	东南侧	1	3	0.871474	0
2016	410700	新乡市	河南省	2	7.921	0	0	0	0	115	4.75359	31.9235	56.6175	25.1291	1347	587	6466	0.454563	37804.8	6.56631	0.0301927	110792	861898	3.78048	11.0792	86.1898	0.6466	59	539	0	0	0	0	51131	21616.5	59	0	0	0	2	0	东南侧	1	3	0.95303	2.18694
2017	410700	新乡市	河南省	2	10.377	0	0	0	0	157	5.06259	49.7233	77.1507	36.3181	4265	642	8995	0.431906	40961.8	6.5626	0.0293501	142697	432828	4.09618	14.2697	43.2828	0.8995	44	635	0	0	0	0	84934	22389	44	0	0	0	2	0	东南侧	1	3	1.03568	6.88036
2018	410700	新乡市	河南省	2	12.936	0	0	0	0	230	5.44242	62.2082	95.3671	46.7671	7183	697	11524	0.427522	43696.4	6.62122	0.0314895	174646	379019	4.36964	17.4646	37.9019	1.1524	29	669	0	0	0	0	95049	23161.5	29	0	0	0	2	0	东南侧	1	3	1.11961	11.5382
2019	410700	新乡市	河南省	2	15.178	0	0	0	0	309	5.73657	48.7644	91.926	55.9743	7100	516	11685	0.402864	50277	6.62449	0.0291156	202296	380407	5.0277	20.2296	38.0407	1.1685	14	625	0	0	0	0	112710	23934	14	0	0	0	2	0	东南侧	1	3	0.826155	11.3676
2020	410700	新乡市	河南省	2	17.764	0	0	0	0	468	6.1506	51.9973	83.0656	64.2567	10581	633	11846	0.410113	48229	6.62598	0.03377	242418	403178	4.8229	24.2418	40.3177	1.1846	0	640	0	0	0	0	100868	24706.5	0	0	0	0	2	0	东南侧	1	3	1.01197	16.9158
2021	410700	新乡市	河南省	2	21.949	0	0	0	0	1024	6.93245	50.8548	75.126	72.5391	14291	898	12007	0.473037	52028.1	6.61245	0.0349262	282539	425948	5.20281	28.2539	42.5948	1.2007	0	655	0	0	0	0	105490	25479	0	0	0	0	2	0	东南侧	1	3	1.45519	23.1583
2022	410700	新乡市	河南省	2	26.134	0	0	0	0	1602	7.37963	47.9014	75.8904	80.8216	12452	1146	12168	0.475704	56156	6.61164	0.0446596	309494	460221	5.6156	30.9494	46.0221	1.2168	0	675	0	0	0	0	137808	26251.5	0	0	0	0	2	0	东南侧	1	3	1.85858	20.1946
2023	410700	新乡市	河南省	2	30.319	0	0	0	0	2354	7.7643	51.0301	77.0658																	0	0	0	0				0	0	0	2	0	东南侧	1	3
2012	410800	焦作市	河南省	2	2.593	0	0	0	0	17	2.89037	42.4536	0	6.28531	0	706	0	0.512942	44029	6.75694	0.090454	24596	181027	4.4029	2.4596	18.1027	0	53	257	0	0	0	0	32829	7490	53	0	0	0	2	0	东南侧	1	4	2.01651	0
2013	410800	焦作市	河南省	2	3.115	0	0	0	0	19	2.99573	35.4959	5.79452	9.10363	0	655	0	0.531522	48545.3	6.75156	0.082038	20638	270659	4.85453	2.0638	27.0659	0	51	290	0	0	0	0	38334	9259	51	0	0	0	2	0	东南侧	1	4	1.88094	0
2014	410800	焦作市	河南省	2	3.839	0	0	0	0	30	3.43399	34.9507	27.2904	14.0136	0	604	1040	0.548497	52420.6	6.75557	0.0820677	29012	189784	5.24206	2.9012	18.9784	0.104	43	318	0	0	0	0	41304	11028	43	0	0	0	2	0	东南侧	1	4	1.72754	0
2015	410800	焦作市	河南省	2	5.172	0	0	0	0	46	3.85015	27.4247	32.463	19.8832	822	553	2230	0.532138	54589.5	6.7568	0.0664853	29588	198517	5.45895	2.9588	19.8517	0.223	43	353	0	0	0	0	33380	12797	43	0	0	0	2	0	东南侧	1	4	1.57973	2.34817
2016	410800	焦作市	河南省	2	6.878	0	0	0	0	59	4.09434	25.9617	40.2295	27.3014	1732	502	3420	0.57009	59182.6	6.75951	0.0618234	35422	201216	5.91826	3.5422	20.1216	0.342	48	425	0	0	0	0	31726	14566	48	0	0	0	2	0	东南侧	1	4	1.43016	4.93433
2017	410800	焦作市	河南省	2	8.825	0	0	0	0	78	4.36945	47.2192	62.1342	39.4491	2642	451	4610	0.558504	64173	6.75717	0.065012	37720	210896	6.4173	3.772	21.0896	0.461	53	357	0	0	0	0	35776	16335	53	0	0	0	2	0	东南侧	1	4	1.28787	7.54448
2018	410800	焦作市	河南省	2	10.555	0	0	0	0	115	4.75359	53.5589	63.5041	50.7697	3552	400	5800	0.540982	66329.2	6.7546	0.0683863	41712	212983	6.63292	4.1712	21.2983	0.58	58	384	0	0	0	0	42445	18104	58	0	0	0	2	0	东南侧	1	4	1.14518	10.1692
2019	410800	焦作市	河南省	2	12.463	0	0	0	0	147	4.99721	43.3589	57.9836	60.7673	3919	393	6100	0.525766	76827.7	6.75931	0.0544411	125544	217127	7.68277	12.5544	21.7127	0.61	63	377	0	0	0	0	47970	17039	63	0	0	0	2	0	东南侧	1	4	1.11985	11.1672
2020	410800	焦作市	河南省	2	14.664	0	0	0	0	237	5.47227	43.6995	61.306	69.7857	4925	431	6400	0.493523	60384	6.76355	0.065502	172607	231696	6.0384	17.2607	23.1696	0.64	68	380	0	0	0	0	53256	15974	68	0	0	0	2	0	东南侧	1	4	1.22294	13.9744
2021	410800	焦作市	河南省	2	16.974	0	0	0	0	497	6.2106	35.5945	54.1671	78.8042	6241	528	6700	0.593431	60642.7	6.76318	0.0793229	219670	246266	6.06427	21.967	24.6266	0.67	73	383	0	0	0	0	55895	14909	73	0	0	0	2	0	东南侧	1	4	1.49872	17.715
2022	410800	焦作市	河南省	2	19.284	0	0	0	0	766	6.64249	30.7233	54.9288	87.8226	5688	616	7000	0.593078	63434	6.76332	0.0911948	213848	269440	6.3434	21.3848	26.944	0.7	78	392	0	0	0	0	72652	13844	78	0	0	0	2	0	东南侧	1	4	1.74826	16.143
2023	410800	焦作市	河南省	2	21.594	0	0	0	0	1161	7.0579	38.4356	60.6219																	0	0	0	0				0	0	0	2	0	东南侧	1	4
2012	410900	濮阳市	河南省	2	1.251	0	0	0	0	18	2.94444	24.4945	0	1.83971	0	0	0	0.319224	27654	6.75544	0.0394568	24574	226537	2.7654	2.4574	22.6537	0	35	227	0	0	0	0	18385	13100	35	0	0	0	2	0	东南侧	1	4	0	0
2013	410900	濮阳市	河南省	2	1.641	0	0	0	0	22	3.13549	19.5178	3.00274	2.67223	44	0	101	0.347998	31482.6	6.79663	0.0364283	28983	278000	3.14826	2.8983	27.8	0.0101	32	308	0	0	0	0	21983	11735	32	0	0	0	2	0	东南侧	1	4	0	0.118887
2014	410900	濮阳市	河南省	2	1.782	0	0	0	0	27	3.3322	18.2027	19.5644	4.1017	314	0	518	0.386923	34895.1	6.78791	0.0369468	30806	322800	3.48951	3.0806	32.28	0.0518	33	321	0	0	0	0	23160	10370	33	0	0	0	2	0	东南侧	1	4	0	0.845222
2015	410900	濮阳市	河南省	2	1.979	0	0	0	0	34	3.55535	11.3589	21.0274	5.8228	584	0	935	0.361288	36842.1	6.79633	0.0369013	31012	346812	3.68421	3.1012	34.6812	0.0935	28	321	0	0	0	0	21348	9005	28	0	0	0	2	0	东南侧	1	4	0	1.55883
2016	410900	濮阳市	河南省	2	2.431	0	0	0	0	48	3.89182	11.2022	27.8798	8.00484	854	105	1352	0.32561	40059	6.80359	0.0372999	35271	556537	4.0059	3.5271	55.6537	0.1352	56	657	0	0	0	0	23007	7640	56	0	0	0	2	0	东南侧	1	4	0.278242	2.26303
2017	410900	濮阳市	河南省	2	3.137	0	0	0	0	62	4.14313	29.3589	50.8055	11.5706	1124	327	1769	0.311762	43638.4	6.80618	0.0375873	39514	216251	4.36384	3.9514	21.6251	0.1769	84	322	0	0	0	0	23553	6275	84	0	0	0	2	0	东南侧	1	4	0.864279	2.97079
2018	410900	濮阳市	河南省	2	3.616	0	0	0	0	77	4.35671	39.1534	49.1753	14.969	1394	549	2186	0.295604	45644.3	6.7971	0.033002	44093	220058	4.56443	4.4093	22.0058	0.2186	112	351	0	0	0	0	20436	4910	112	0	0	0	2	0	东南侧	1	4	1.46427	3.71803
2019	410900	濮阳市	河南省	2	4.156	0	0	0	0	123	4.82028	31.8411	46.7288	17.945	1332	392	2477	0.287119	43809.8	6.79518	0.0530652	47226	224678	4.38098	4.7226	22.4678	0.2477	140	383	0	0	0	0	26352	5821	140	0	0	0	2	0	东南侧	1	4	1.04754	3.5595
2020	410900	濮阳市	河南省	2	4.639	0	0	0	0	234	5.45959	27.4754	54.7268	20.6006	2353	519	2768	0.290078	43908	6.80353	0.0526064	77518.5	239820	4.3908	7.75185	23.982	0.2768	168	389	0	0	0	0	68062	6732	168	0	0	0	2	0	东南侧	1	4	1.37538	6.23559
2021	410900	濮阳市	河南省	2	5.627	0	0	0	0	520	6.25575	24.3041	47.537	23.2562	2825	149	3059	0.38877	47131.1	6.79569	0.0654064	107811	254961	4.71311	10.7811	25.4961	0.3059	196	395	0	0	0	0	58782	7643	196	0	0	0	2	0	东南侧	1	4	0.39797	7.54541
2022	410900	濮阳市	河南省	2	6.615	0	0	0	0	790	6.6733	23.337	51.8247	25.9118	2477	193	3350	0.364246	50475	6.79542	0.104364	118564	281213	5.0475	11.8564	28.1213	0.335	224	408	0	0	0	0	70903	8554	224	0	0	0	2	0	东南侧	1	4	0.515629	6.61769
2023	410900	濮阳市	河南省	2	7.603	0	0	0	0	1246	7.1285	28.6219	54.2986																	0	0	0	0				0	0	0	2	0	东南侧	1	4
2012	411000	许昌市	河南省	2	1.369	0	0	0	0	22	3.13549	38.2049	0	5.12885	0	0	19822	0.506566	39947	6.75246	0.0763782	28542	248755	3.9947	2.8542	24.8755	1.9822	52	283	0	2013	0	0	21039	38847	52	0	0	0	2	0	东南侧	1	4	0	0
2013	411000	许昌市	河南省	2	1.791	0	0	0	0	30	3.43399	32.4521	6.31507	7.43053	0	0	18352	0.53565	44296.6	6.75489	0.0697442	28073	221015	4.42966	2.8073	22.1015	1.8352	55	327	1	2013	0	0	28887	34318	55	0	0	0	2	0	东南侧	1	4	0	0
2014	411000	许昌市	河南省	2	2.084	0	0	0	0	38	3.66356	27.3836	22.737	11.4317	0	0	16882	0.566175	48471.5	6.75919		26037	230114	4.84715	2.6037	23.0114	1.6882	53	331	1	2013	0	0	41865	29789	53	0	0	0	2	0	东南侧	1	4	0	0
2015	411000	许昌市	河南省	2	2.893	0	0	0	0	62	4.14313	25.263	35.5836	16.2206	994	39	15412	0.555184	50162.4	6.75243	0.0547922	28889	225754	5.01624	2.8889	22.5754	1.5412	47	342	1	2013	0	0	27905	25260	47	0	0	0	2	0	东南侧	1	4	0.091162	2.32346
2016	411000	许昌市	河南省	2	4.138	0	0	0	0	89	4.49981	24.8142	44.347	22.2859	2794	208	13942	0.497582	54522.2	6.75581		35326	236861	5.45222	3.5326	23.6861	1.3942	33	354	1	2013	0	0	28343	20731	33	0	0	0	2	0	东南侧	1	4	0.484555	6.50888
2017	411000	许昌市	河南省	2	6.149	0	0	0	0	115	4.75359	46.2822	56.5671	32.2183	4594	377	12472	0.50721	59911.4	6.75846	0.0439344	73219	258693	5.99114	7.3219	25.8693	1.2472	19	385	1	2013	0	0	50219	16202	19	0	0	0	2	0	东南侧	1	4	0.875929	10.6738
2018	411000	许昌市	河南省	2	8.867	0	0	0	0	163	5.09987	50.8493	58.0137	41.5162	6394	546	11002	0.521237	63987.6	6.77036	0.0523101	91505	264962	6.39876	9.1505	26.4962	1.1002	5	422	1	2013	0	0	64666	11673	5	0	0	0	2	0	东南侧	1	4	1.25359	14.6803
2019	411000	许昌市	河南省	2	11.239	0	0	0	0	214	5.37064	27.8329	50.2603	49.7044	5451	473	6203	0.496258	76311.7	6.77221	0.0377259	109580	262011	7.63117	10.958	26.2011	0.6203	0	442	1	2013	0	0	73373	12098	0	0	0	0	2	0	东南侧	1	4	1.08397	12.492
2020	411000	许昌市	河南省	2	13.271	0	0	0	0	333	5.81114	34.6557	60.5191	57.0635	5275	527	1404	0.49935	78875	6.77651	0.0391308	130516	275210	7.8875	13.0516	27.521	0.1404	0	441.5	1	2013	0	0	86559	12523	0	0	0	0	2	0	东南侧	1	4	1.20254	12.0368
2021	411000	许昌市	河南省	2	15.299	0	0	0	0	737	6.60394	27.4274	53.0438	64.4226	6268	557	0	0.580559	83415.1	6.77642	0.06965	151452	288410	8.34151	15.1452	28.841	0	0	441	1	2013	0	0	92580	12948	0	0	0	0	2	0	东南侧	1	4	1.27111	14.304
2022	411000	许昌市	河南省	2	17.327	0	0	0	0	1147	7.04578	31.0932	57.7014	71.7817	4779	553	0	0.587882	85515	6.77619	0.0692586	158262	311678	8.5515	15.8262	31.1678	0	0	452	1	2013	0	0	114399	13373	0	0	0	0	2	0	东南侧	1	4	1.26227	10.9085
2023	411000	许昌市	河南省	2	19.355	0	0	0	0	1743	7.46394	38.5781	57.6192																	1	2013	0	0				0	0	0	2	0	东南侧	1	4
2012	411100	漯河市	河南省	2	0.49	0	0	0	0	9	2.30259	22.0628	0	7.83249	1270	391	1854	0.372498	31211	6.85572	0.0326522	14046	133519	3.1211	1.4046	13.3519	0.1854	22	147	1	2012	0	0	5956	4960	22	0	0	0	2	0	东南侧	1	4	1.57388	5.1121
2013	411100	漯河市	河南省	2	0.695	0	0	0	0	13	2.63906	19.9068	2.19726	11.3417	1270	391	1854	0.426606	33568.5	7.03365	0.0319543	15974	122815	3.35685	1.5974	12.2815	0.1854	19	179	1	2012	0	0	9446	4859	19	0	0	0	2	0	东南侧	1	4	1.59605	5.1841
2014	411100	漯河市	河南省	2	0.849	0	0	0	0	14	2.70805	19.4219	19.4712	17.4563	1270	391	1854	0.462452	36366.3	6.80157	0.0506365	19112	125729	3.63663	1.9112	12.5729	0.1854	20	189	1	2012	0	0	11240	4758	20	0	0	0	2	0	东南侧	1	4	1.61517	5.2462
2015	411100	漯河市	河南省	2	1.076	0	0	0	0	24	3.21888	14.4247	16.0932	24.7518	1270	391	1854	0.416611	37986.6	6.79606	0.0465045	17978	34189	3.79866	1.7978	3.4189	0.1854	18	53	1	2012	0	0	8975	4657	18	0	0	0	2	0	东南侧	1	4	1.62409	5.27518
2016	411100	漯河市	河南省	2	1.44	0	0	0	0	37	3.63759	15.8443	24.0301	33.9762	1270	391	1854	0.423692	41137.9	6.81836		22750	35450	4.11379	2.275	3.545	0.1854	15	54	1	2012	0	0	11716	4556	15	0	0	0	2	0	东南侧	1	4	1.6338	5.3067
2017	411100	漯河市	河南省	2	1.955	0	0	0	0	60	4.11087	27.5425	39.411	49.103	1270	391	1854	0.472302	44086.3	6.78575	0.0451067	68043	35450	4.40863	6.8043	3.545	0.1854	12	210	1	2012	0	0	13233	4455	12	0	0	0	2	0	东南侧	1	4	1.64093	5.32986
2018	411100	漯河市	河南省	2	2.34	0	0	0	0	92	4.5326	34.7205	41.2548	63.1292	1270	391	1854	0.480042	46532.1	6.78428	0.0506201	69041	35450	4.65321	6.9041	3.545	0.1854	9	230	1	2012	0	0	46703	4354	9	0	0	0	2	0	东南侧	1	4	1.64334	5.3377
2019	411100	漯河市	河南省	2	2.728	0	0	0	0	126	4.84419	25.4301	38.2959	75.5068	1875	74	3066	0.445761	59189.7	6.78466	0.0412074	69041	148585	5.91896	6.9041	14.8585	0.3066	6	236	1	2012	0	0	55684	5356	6	0	0	0	2	0	东南侧	1	4	0.310898	7.87749
2020	411100	漯河市	河南省	2	3.16	0	0	0	0	175	5.17048	22.7486	45.7213	86.665	2865	88	4278	0.431745	66239	6.78116	0.0284011	116711	156264	6.6239	11.6711	15.6264	0.4278	3	245	1	2012	0	0	65349	6358	3	0	0	0	2	0	东南侧	1	4	0.371011	12.0789
[truncated: 1,539 more rows]

## Sheet: Sheet2
id	City	Province	East-Central-West Region	x2012	x2013	x2014	x2015	x2016	x2017	x2018	x2019	x2020	x2021	x2022	x2023
[truncated: 283 more rows]
